# Supplementary material for: Identification of hub immune-related genes and construction of predictive models for systemic lupus erythematosus by bioinformatics combined with machine learning
Source: Front Med (Lausanne). 2025 May 14;12:1557307. doi: 10.3389/fmed.2025.1557307 (PMC12116674; doi:10.3389/fmed.2025.1557307)
Supplement: Supplementary file 5 [file Data_Sheet_5.ZIP]

Archive with 70 entries (67 files):
- Raw data/
- Raw data/image files/
- Raw data/image files/Before and after normalization of the dataset GS50772.pdf
- Raw data/image files/common genes(CGs).svg
- Raw data/image files/corrlation analysis.pdf
- Raw data/image files/CXCL2 expression of training dataset.pdf
- Raw data/image files/CXCL2 expression of validating dataset.pdf
- Raw data/image files/CXCL2-M2 macrophage.pdf
- Raw data/image files/CXCL2-mast cell actived.pdf
- Raw data/image files/CXCL2-mast cell resting.pdf
- Raw data/image files/CXCL2-neutrophil.pdf
- Raw data/image files/CXCL2-pcr.pdf
- Raw data/image files/CXCL8 expression of training dataset.pdf
- Raw data/image files/CXCL8 expression of validating dataset.pdf
- Raw data/image files/CXCL8-mast cell resting.pdf
- Raw data/image files/CXCL8-neutrophil.pdf
- Raw data/image files/CXCL8-pxr.pdf
- Raw data/image files/CXCR2  expression of validating dataset.pdf
- Raw data/image files/CXCR2 expression of training dataset.pdf
- Raw data/image files/CXCR2-CD4T naive.pdf
- Raw data/image files/CXCR2-neutrophil.pdf
- Raw data/image files/CXCR2-pcr.pdf
- Raw data/image files/differentially expressed immune-related genes (DE-IRGs).svg
- Raw data/image files/FOS expression of training dataset.pdf
- Raw data/image files/FOS expression of validating dataset.pdf
- Raw data/image files/FOS-mast cell resting.pdf
- Raw data/image files/FOS-neutrophil.pdf
- Raw data/image files/FOS-pcr.pdf
- Raw data/image files/GO_bar.pdf
- Raw data/image files/GO_bubble.pdf
- Raw data/image files/heatmap of immune infiltration.pdf
- Raw data/image files/heatmap.pdf
- Raw data/image files/hub corrletaion.pdf
- Raw data/image files/Hub genes and miRNA.pdf
- Raw data/image files/KEGG_bar.pdf
- Raw data/image files/KEGG_bubble.pdf
- Raw data/image files/LASSO-1.pdf
- Raw data/image files/LASSO-2.pdf
- Raw data/image files/ModuleTraitHeatmap-rawcolor.pdf
- Raw data/image files/NFKBIA  expression of validating dataset.pdf
- Raw data/image files/NFKBIA expression of training dataset.pdf
- Raw data/image files/NFKBIA-mast cell resting.pdf
- Raw data/image files/NFKBIA-pcr.pdf
- Raw data/image files/NOD-like receptor signaling pathway.pdf
- Raw data/image files/nomogram.pdf
- Raw data/image files/PPI interaction net.pdf
- Raw data/image files/Relative percentage of immune cell.pdf
- Raw data/image files/RF.pdf
- Raw data/image files/ROC of training dataset.pdf
- Raw data/image files/ROC of validating dataset.pdf
- Raw data/image files/SLE_greenyellow.pdf
- Raw data/image files/SLE_pink.pdf
- Raw data/image files/SVM-RFE.pdf
- Raw data/image files/The  clustering dendrogram of the WGCNA network.pdf
- Raw data/image files/the differences in the levels of immune cells in SLE and NC.pdf
- Raw data/image files/The soft threshold and mean connectivity of the WGCNA network.pdf
- Raw data/image files/The specific flowchart of this study .pdf
- Raw data/image files/UPset.pdf
- Raw data/image files/volcano.pdf
- Raw data/R Script/
- Raw data/R Script/correlation analysis.R
- Raw data/R Script/GO_KEGG enrichment.R
- Raw data/R Script/lasso.R
- Raw data/R Script/limma.R
- Raw data/R Script/NOMO.R
- Raw data/R Script/RF.R
- Raw data/R Script/ROC.R
- Raw data/R Script/SVM-rfe.R
- Raw data/R Script/WGCNA.R
- Raw data/RAW data.xlsx
