# Supplementary material for: Identification of hub immune-related genes and construction of predictive models for systemic lupus erythematosus by bioinformatics combined with machine learning
Source: Front Med (Lausanne). 2025 May 14;12:1557307. doi: 10.3389/fmed.2025.1557307 (PMC12116674; doi:10.3389/fmed.2025.1557307)
Supplement: Supplementary file 5 [file Data_Sheet_5.ZIP › Raw data/R Script/GO_KEGG enrichment.R]

# 安装 clusterProfiler 包（如果未安装）
install.packages("BiocManager")
BiocManager::install("clusterProfiler")

# 加载 clusterProfiler 包
library(clusterProfiler)
# 假设我们有一个包含ENTREZ基因ID的基因列表
gene_list <- c("100", "200", "300", "400", "500")

# 进行GO富集分析（Biological Process）
go_enrich <- enrichGO(gene = gene_list, 
                      OrgDb = org.Hs.eg.db,  # 使用人类基因注释数据库
                      ont = "BP",  # Biological Process
                      pvalueCutoff = 0.05)  # 设置p值阈值

# 查看富集结果
summary(go_enrich)

# 可视化富集结果
dotplot(go_enrich)
# 假设我们有一个包含ENTREZ基因ID的基因列表
gene_list <- c("100", "200", "300", "400", "500")

# 进行KEGG通路富集分析
kegg_enrich <- enrichKEGG(gene = gene_list, 
                          organism = "hsa",  # 人类的KEGG数据库
                          pvalueCutoff = 0.05)  # 设置p值阈值

# 查看富集结果
summary(kegg_enrich)

# 可视化富集结果
dotplot(kegg_enrich)
# GO富集分析的Dotplot
dotplot(go_enrich)

# KEGG富集分析的Barplot
barplot(kegg_enrich, showCategory = 20)
