# Supplementary material for: Identification of hub immune-related genes and construction of predictive models for systemic lupus erythematosus by bioinformatics combined with machine learning
Source: Front Med (Lausanne). 2025 May 14;12:1557307. doi: 10.3389/fmed.2025.1557307 (PMC12116674; doi:10.3389/fmed.2025.1557307)
Supplement: Supplementary file 5 [file Data_Sheet_5.ZIP › Raw data/R Script/lasso.R]

#数据整理，列为status-0，1； 行为基因名

install.packages("glmnet")#下载glmnet包
library(glmnet)#加载glmnet包
colnames(mydata[,1:216])#查看前17列的列名（根据自己数据调整）
y <- as.matrix(mydata[, 1])  # 提取第1列作为结局（建议放在第一列）
x <- as.matrix(mydata[, 2:216])  # 第2至第17列为自变量


#后边的代码除了s值基本不需更改
lasso_model <- glmnet(x, y, family = "binomial",
                      alpha = 1) # 表示采用L1正则化，即Lasso回归。
max(lasso_model$lambda)
print(lasso_model) 
#绘制LASSO图
plot(lasso_model,
     xvar = "lambda")


#交叉验证并绘制可视化结果
cv_model <- cv.glmnet(x, y, family = "binomial",alpha = 1,nfolds = 10)
plot(cv_model)

#根据交叉验证结果，选择lambda值，lambda.min或lambda.1se。
lambda_min <- cv_model$lambda.min
lambda_min
lambda_1se <- cv_model$lambda.1se
lambda_1se

#s为Lambda大小，Lambda越大表示模型的正则化强度越大，选择的自变量也越少。
#这里选择的是刚刚得到的lambda_1se的值
coef_lasso <- coef(lasso_model,
                   s =   0.02250031)
coef_lasso
#结果显示后边带有数值的变量为筛选得到的变量
