# Supplementary material for: Identification of hub immune-related genes and construction of predictive models for systemic lupus erythematosus by bioinformatics combined with machine learning
Source: Front Med (Lausanne). 2025 May 14;12:1557307. doi: 10.3389/fmed.2025.1557307 (PMC12116674; doi:10.3389/fmed.2025.1557307)
Supplement: Supplementary file 5 [file Data_Sheet_5.ZIP › Raw data/R Script/limma.R]

# 归一化数据集（第一列必须为数字）
# 安装与载入必要的包
if (!requireNamespace("BiocManager", quietly = TRUE))
  install.packages("BiocManager")
BiocManager::install("limma")
library(limma)

# 读取数据集
data <- read.csv("D:/Desktop/GSE50772/GSE50772.csv", header=TRUE)  # 替换为你的数据集文件名和路径
library(limma)

# 使用 normalizeBetweenArrays 进行标准化

# 归一化处理
normalized_data <- normalizeQuantiles(data)

# 可视化
boxplot(normalized_data, col="red", main="Normalized Data Distribution")
#---------------------

#数据的预处理
#log2数据转换
df <- read.table("D:/R/R data/gse16879.txt", header = T, sep = "\t", row.names = 1, check.names = F)
head(df)

log_data<-log2(df+1)
log_data
write.table(log_data,"D:/R/R data/gse16879_log2.txt",sep = "\t",row.names = T,col.names = NA,quote = F)

## 导入R包（筛选差异基因）
library(limma)
library(dplyr)
#加载数据
df <- read.table("D:/Desktop/GSE16879 CD/gse16879.txt", header = T, sep = "\t", row.names = 1, check.names = F)
head(df)

list <- c(rep("NC", 6), rep("CD",37)) %>% factor(., levels = c("NC", "CD"), ordered = F)

list <- model.matrix(~factor(list)+0)  #把group设置成一个model matrix
colnames(list) <- c("NC", "CD")
df.fit <- lmFit(df, list)  ## 数据与list进行匹配

df.matrix <- makeContrasts(NC - CD , levels = list)
fit <- contrasts.fit(df.fit, df.matrix)
fit <- eBayes(fit)
tempOutput <- topTable(fit,n = Inf, adjust = "fdr")

## 导出所有的差异结果
nrDEG = na.omit(tempOutput) ## 去掉数据中有NA的行或列
diffsig <- nrDEG  
write.csv(diffsig, "D:/Desktop/GSE16879 CD/all.limmaOut.csv")

## 我们使用|logFC| > 0.5，padj < 0.05（矫正后P值）
foldChange = 0.5
padj = 0.05
## 筛选出所有差异基因的结果
All_diffSig <- diffsig[(diffsig$adj.P.Val < padj & (diffsig$logFC>foldChange | diffsig$logFC < (-foldChange))),]

## 我们发现竟然没有差异基因，这是应该我这边的数据是随机的结果，如果你的数据有这样的问题，你需要在仔细检查一下哦。
## 我们为了下面的操作正常进行，我们选用的P值（未矫正）进行筛选。
All_diffSig <- diffsig[(diffsig$P.Value < padj & (diffsig$logFC>foldChange | diffsig$logFC < (-foldChange))),]
write.csv(All_diffSig, "D:/Desktop/GSE16879 CD/all.diffsig.csv")  ##输出差异基因数据集

diffup <-  All_diffSig[(All_diffSig$P.Value < padj & (All_diffSig$logFC > foldChange)),]
write.csv(diffup, "D:/Desktop/GSE16879 CD/diffup.csv")

diffdown <- All_diffSig[(All_diffSig$P.Value < padj & (All_diffSig < -foldChange)),]
write.csv(diffdown, "D:/Desktop/GSE16879 CD/diffdown.csv")

#--------------------------------
##  绘制火山图
## 导入R包
library(ggplot2)
library(ggrepel)

## 进行分类别
logFC <- diffsig$logFC
deg.padj <- diffsig$P.Value
data <- data.frame(logFC = logFC, padj = deg.padj)
data$group[(data$padj > 0.05 | data$padj == "NA") | (data$logFC < foldChange) & data$logFC > -foldChange] <- "Not"
data$group[(data$padj <= 0.05 & data$logFC > 1)] <-  "Up"
data$group[(data$padj <= 0.05 & data$logFC < -1)] <- "Down"
x_lim <- max(logFC,-logFC)

# 开始绘图
pdf('D:/Desktop/GSE16879 CD/volcano.pdf',width = 7,height = 6.5)  ## 输出文件
label = subset(diffsig,P.Value <0.05 & abs(logFC) > 0.5)
label1 = rownames(label)

colnames(diffsig)[1] = 'log2FC'
Significant=ifelse((diffsig$P.Value < 0.05 & abs(diffsig$log2FC)> 0.5), ifelse(diffsig$log2FC > 0.5,"Up","Down"), "Not")

ggplot(diffsig, aes(log2FC, -log10(P.Value)))+
  geom_point(aes(col=Significant))+
  scale_color_manual(values=c("#0072B5","grey","#BC3C28"))+
  labs(title = " ")+
  geom_vline(xintercept=c(-0.5,0.5), colour="black", linetype="dashed")+
  geom_hline(yintercept = -log10(0.05),colour="black", linetype="dashed")+
  theme(plot.title = element_text(size = 16, hjust = 0.5, face = "bold"))+
  labs(x="log2(FoldChange)",y="-log10(Pvalue)")+
  theme(axis.text=element_text(size=13),axis.title=element_text(size=13))+
  theme_bw()

dev.off()


#--------------------------------
#热图
library(pheatmap)
## 提取差异基因的表达量
DEG_id <- read.csv("D:/Desktop/GSE16879 CD/all.diffsig.csv", header = T)  # 读取差异基因的文件
head(DEG_id)
## 匹配差异基因的表达量
DEG_id <- unique(DEG_id$X)
DEG_exp <- df[DEG_id,]
hmexp <- na.omit(DEG_exp)

## 样本注释信息 
annotation_col <- data.frame(Group = factor(c(rep("NC", 6), rep("CD",37))))
rownames(annotation_col) <- colnames(hmexp)

##  绘制热图 
pdf(file = "D:/Desktop/GSE16879 CD/heatmap02.pdf", height = 8, width = 12)
pheatmap(hmexp,
         annotation_col = annotation_col,
         color = colorRampPalette(c("navy","white","firebrick3"))(50),
         cluster_cols = F,
         show_rownames = F,
         show_colnames = F,
         scale = "row", ## none, row, column
         fontsize = 12,
         fontsize_row = 12,
         fontsize_col = 6,
         border = FALSE)
print(p)
dev.off()

#-----------------------------------------------------

#PCA分析
# 假设 my_data 是你的数据集，每列是一个变量，每行是一个观测
# 例如：
# my_data <- read.csv("my_data.csv")  # 如果数据集存储在CSV文件中，可以用read.csv()函数读取

# 运行主成分分析
pca_result <- prcomp(gse16879, scale. = TRUE, center = TRUE)

# 查看主成分分析的摘要信息
summary(pca_result)

# 绘制累计方差贡献率图
cumulative_variance <- cumsum(pca_result$sdev^2) / sum(pca_result$sdev^2)
plot(cumulative_variance, type = "b", 
     xlab = "Number of Principal Components",
     ylab = "Cumulative Proportion of Variance Explained",
     main = "Cumulative Variance Explained by Principal Components")

# 绘制前两个主成分的散点图
pc_scores <- as.data.frame(pca_result$x[, 1:2])  # 提取前两个主成分的分数
plot(pc_scores$PC1, pc_scores$PC2, 
     xlab = "Principal Component 1", ylab = "Principal Component 2",
     main = "PCA Plot of Sample Scores")

# 如果需要添加样本名或者其他定制，请根据具体需求进一步处理
