# Supplementary material for: Identification of hub immune-related genes and construction of predictive models for systemic lupus erythematosus by bioinformatics combined with machine learning
Source: Front Med (Lausanne). 2025 May 14;12:1557307. doi: 10.3389/fmed.2025.1557307 (PMC12116674; doi:10.3389/fmed.2025.1557307)
Supplement: Supplementary file 5 [file Data_Sheet_5.ZIP › Raw data/R Script/NOMO.R]

# 加载所需的库
setwd("D:/Desktop/GSE50772/nomo")
# 加载rms包（如果没有安装，可以运行 install.packages("rms")）
library(rms)
# 读取数据（txt文件）
data <- read.table("data.txt", header=TRUE, sep="\t")

# 查看数据
head(data)

# 假设数据集为 data，首先创建数据分布对象
dd <- datadist(data)  # 创建数据分布对象
options(datadist = "dd")  # 将数据分布对象传递给 datadist

# 然后可以构建回归模型
model <- lrm(Status ~ CXCL8 + CXCL2 + FOS + NFKBIA + CXCR2, data = data)

# 查看模型结果
summary(model)

# 绘制诺莫图
# 手动调整total points的起始值
nom <- nomogram(model,fun = function(x) 1/(1 + exp(-x)), 
                funlabel = "Risk of SLE")
# 保存为PDF文件
pdf("nomogram.pdf", width=14, height=10)  # 设置更大的宽度和高度

# 绘制诺莫图
plot(nom, 
     main = "诺莫图示例", 
     cex.main = 0.8,   # 调整标题字体大小
     cex.lab = 1.2,    # 调整标签字体大小
     cex.axis = 1,     # 坐标轴字体大小，防止数值过小
     xfrac = 0.2,      # 控制坐标轴上的刻度间隔，确保不太密集
     yfrac = 0.2,      # 控制纵坐标标签位置
     mar = c(5, 4, 4, 2) + 0.1,  # 设置图形的边距，避免标签被截断
     lty = 1)          # 设置线条样式（1：实线，帮助使图形看起来更清晰）
 
dev.off()  # 关闭图形设备，保存文件
