# Supplementary material for: Identification of hub immune-related genes and construction of predictive models for systemic lupus erythematosus by bioinformatics combined with machine learning
Source: Front Med (Lausanne). 2025 May 14;12:1557307. doi: 10.3389/fmed.2025.1557307 (PMC12116674; doi:10.3389/fmed.2025.1557307)
Supplement: Supplementary file 5 [file Data_Sheet_5.ZIP › Raw data/R Script/RF.R]

#首先我们需要加载随机森林的关键实现包
library(randomForest)
setwd('D:/Desktop/0814/R')
#然后导入我们的基因表达数据
df2<-read.csv('D:/Desktop/0814/R/data.csv',header=T,row.names=1,check.names=F)  
#然后们看看数据的基本格式是什么样子的
#可以看到，行为样本，列为基因，同时包含一列分类特征，这里大海哥选择是否患病为分类特征，大家也可以根据需求自行修改哦！
#然后我们就需要指定我们的训练数据和结果变量
x<-data[,-1]
y<-factor(data$group)
#然后就可以开始构建随机森林了
rf<-randomForest(x, y,data=df2,importance=TRUE,mtry=3, proximity=TRUE)
#这里我给大家介绍一下具体的参数，拓展一下知识面。
#subset以向量的形式确定样本数据集；
#na.action指定数据集中缺失值的处理方法，默认为na.fail，即不允许出现缺失 值，也可以指定为na.omit，即删除缺失样本；
#x指定模型的解释变量，可以是矩阵，也可以是数据框；
#y指定模型的因变量，可以是离散的因子，也可以是连续的数值，分别对应于随机森林的分类模型和预测模型。这里需要说明的是，如果不指定y值，则随机森林将是一个无监督的模型；
#ntree指定随机森林所包含的决策树数目，默认为500；
#mtry指定节点中用于二叉树的变量个数，默认情况下数据集变量个数的二次方根（分类模型）或三分之一（预测模型）。一般是需要进行人为的逐次挑选，确定最佳的m值；
#replace指定Bootstrap随机抽样的方式，默认为有放回的抽样
#classwt指定分类水平的权重，对于回归模型，该参数无效；
#strata为因子向量，用于分层抽样；
#sampsize用于指定样本容量，一般与参数strata联合使用，指定分层抽样中层的样本量；
#nodesize指定决策树节点的最小个数，默认情况下，判别模型为1，回归模型为5；
#maxnodes指定决策树节点的最大个数；
#importance逻辑参数，是否计算各个变量在模型中的重要性，默认不计算，该参数主要结合importance()函数使用；
#proximity逻辑参数，是否计算模型的临近矩阵，主要结合MDSplot()函数使用；
#norm.votes显示投票格式，默认以百分比的形式展示投票结果，也可以采用绝对数的形式；
#上面就是一些主要的参数，还有更多可以自行查看官网哦！
#查看一下我们构建的模型
#然后我们就可以看一下重要性评分啦！
head(importance(rf), type=2)
#type=1是以准确率递减方法得到维度重要性值。type=2为基尼系数方法
#直方图直观查看系数重要性，下边两个好像没啥区别,大家自行选择，第二种可以选择展示的基因数量
# 设定PDF文件的路径和尺寸
pdf("variable_importance.pdf", width = 8, height = 6)  # 尺寸单位为英寸

# 绘制变量重要性图
varImpPlot(rf, sort=TRUE,n.var=nrow(head(rf$importance,10)),           main = "variable importance")

varImpPlot(rf, main = "Variable Importance")

# 关闭图形设备
dev.off()

varImpPlot(rf, main = "variable importance")
varImpPlot(rf, sort=TRUE,n.var=nrow(head(rf$importance,10)),           main = "variable importance")
