# Supplementary material for: Identification of hub immune-related genes and construction of predictive models for systemic lupus erythematosus by bioinformatics combined with machine learning
Source: Front Med (Lausanne). 2025 May 14;12:1557307. doi: 10.3389/fmed.2025.1557307 (PMC12116674; doi:10.3389/fmed.2025.1557307)
Supplement: Supplementary file 5 [file Data_Sheet_5.ZIP › Raw data/R Script/ROC.R]

# 安装 pROC 包（如果尚未安装）
install.packages("pROC")

# 加载 pROC 包
library(pROC)
# 示例数据：真实标签和模型预测的概率
actual <- c(1, 0, 1, 1, 0, 0, 1, 0, 1, 0)
predicted <- c(0.9, 0.3, 0.8, 0.95, 0.1, 0.2, 0.85, 0.4, 0.75, 0.05)

# 计算ROC曲线
roc_curve <- roc(actual, predicted)

# 绘制ROC曲线
plot(roc_curve, main="ROC Curve", col="blue", lwd=2)

# 显示AUC值
auc(roc_curve)
