# Supplementary material for: Identification of hub immune-related genes and construction of predictive models for systemic lupus erythematosus by bioinformatics combined with machine learning
Source: Front Med (Lausanne). 2025 May 14;12:1557307. doi: 10.3389/fmed.2025.1557307 (PMC12116674; doi:10.3389/fmed.2025.1557307)
Supplement: Supplementary file 5 [file Data_Sheet_5.ZIP › Raw data/R Script/WGCNA.R]

#加载R包
#install.packages("WGCNA") 
#BiocManager::install('WGCNA') 
library(WGCNA)

options(stringsAsFactors = FALSE) 
enableWGCNAThreads() ## 打开多线程

setwd("D:/Desktop/GSE98793")
#加载矩阵
WGCNA.fpkm = read.table("gse98793.txt",header=T, 
                        comment.char = "", 
                        check.names=F)

names(WGCNA.fpkm) 
[1] "sample"  "MT_0_1"  "MT_0_2"  "MT_0_3"  "MT_3_1"  "MT_3_2"  "MT_3_3"  "MT_6_1"  "MT_6_2"  "MT_6_3"  "MT_12_1" "MT_12_2" 
[13] "MT_12_3" "HG_0_1"  "HG_0_2"  "HG_0_3"  "HG_3_1"  "HG_3_2"  "HG_3_3"  "HG_6_1"  "HG_6_2"  "HG_6_3"  "HG_12_1" "HG_12_2" 
[25] "HG_12_3"

names(WGCNA.fpkm) 
datExpr0 = as.data.frame(t(WGCNA.fpkm[,-1])) 
names(datExpr0) = WGCNA.fpkm$sample; 
rownames(datExpr0) = names(WGCNA.fpkm[,-1])
gsg = goodSamplesGenes(datExpr0, verbose = 3) 
gsg$allOK 
if (!gsg$allOK) 
{ 
  # Optionally, print the gene and sample names that were removed: 
  if (sum(!gsg$goodGenes)>0) 
    printFlush(paste("Removing genes:", paste(names(datExpr0)[!gsg$goodGenes], collapse = ", "))) 
  if (sum(!gsg$goodSamples)>0) 
    printFlush(paste("Removing samples:", paste(rownames(datExpr0)[!gsg$goodSamples], collapse = ", "))) 
  # Remove the offending genes and samples from the data: 
  datExpr0 = datExpr0[gsg$goodSamples, gsg$goodGenes] 
}


meanFPKM= 0.5  ####--过滤标准，可以修改 
n=nrow(datExpr0) 
datExpr0[n+1,]=apply(datExpr0[c(1:nrow(datExpr0)),],2,mean) 
datExpr0=datExpr0[1:n,datExpr0[n+1,] > meanFPKM] 
# for meanFpkm in row n+1 and it must be above what you set--select meanFpkm>opt$meanFpkm(by rp) 
filtered_fpkm=t(datExpr0) 
filtered_fpkm=data.frame(rownames(filtered_fpkm),filtered_fpkm) 
names(filtered_fpkm)[1]="sample" 
head(filtered_fpkm) 
write.table(filtered_fpkm, file="mRNA.symbol.uniq.filter.txt", 
            row.names=F, col.names=T,quote=FALSE,sep="\t")


sampleTree = hclust(dist(datExpr0), method = "average") 
pdf(file = "1.sampleClustering.pdf", width = 15, height = 8) 
par(cex = 0.6) 
par(mar = c(0,6,6,0)) 
plot(sampleTree, main = "Sample clustering to detect outliers", sub="", xlab="", cex.lab = 2, 
     cex.axis = 1.5, cex.main = 2) 
### Plot a line to show the cut 
#abline(h = 180, col = "red")##剪切高度不确定，故无红线 
dev.off()


allTraits = read.table("group.txt",row.names=1,header=T,comment.char = "",check.names=F) 
dim(allTraits) 
names(allTraits) 

head(allTraits)
> head(allTraits) 
Cold_3h Cold_6h Cold_12 
MT_0_1       0       0       0 
MT_0_2       0       0       0 
MT_0_3       0       0       0 
MT_3_1       3       0       0 
MT_3_2       3       0       0 
MT_3_3       3       0       0


fpkmSamples = rownames(datExpr0) 
traitSamples =rownames(allTraits) 
traitRows = match(fpkmSamples, traitSamples) 
datTraits = allTraits[traitRows,] 
rownames(datTraits) 
collectGarbage()

# 假设你已经准备好了聚类树（sampleTree2）和特征颜色（traitColors）
sampleTree2 = hclust(dist(datExpr0), method = "average")
# Convert traits to a color representation: white means low, red means high, grey means missing entry
traitColors = numbers2colors(datTraits, signed = FALSE)
# 创建一个示例的特征颜色向量（请根据你的数据进行调整）
traitColors <- c("red", "blue", "green", "yellow")  # 示例颜色向量


pdf(file="2.Sample_dendrogram_and_trait_heatmap.pdf",width=20,height=12) 
plotDendroAndColors(sampleTree2, traitColors, 
                    groupLabels = names(datTraits), 
                    main = "Sample dendrogram and trait heatmap",cex.colorLabels = 1.5, cex.dendroLabels = 1, cex.rowText = 2) 
dev.off() 

pdf(file="3_Sample_dendrogram_and_trait_heatmap.pdf",width=8 ,height= 6)
plotDendroAndColors(sampleTree2, traitColors,
                    groupLabels = names(datTraits),
                    main = "Sample dendrogram and trait heatmap",cex.colorLabels = 1.5, cex.dendroLabels = 1, cex.rowText = 2)
dev.off()

#筛选软阈值
enableWGCNAThreads()
# 设置soft-thresholding powers的数量
powers = c(1:30)
sft = pickSoftThreshold(datExpr0, powerVector = powers, verbose = 5)

#'@绘制soft power plot 
pdf(file="4_软阈值选择.pdf",width=12, height = 8)
par(mfrow = c(1,2))
cex1 = 0.85
# Scale-free topology fit index as a function of the soft-thresholding power
plot(sft$fitIndices[,1], -sign(sft$fitIndices[,3])*sft$fitIndices[,2],
     xlab="Soft Threshold (power)",ylab="Scale Free Topology Model Fit,signed R^2",type="n",
     main = paste("Scale independence"));
text(sft$fitIndices[,1], -sign(sft$fitIndices[,3])*sft$fitIndices[,2],
     labels=powers,cex=cex1,col="red");
# this line corresponds to using an R^2 cut-off of h
abline(h=0.85,col="red")
# Mean connectivity as a function of the soft-thresholding power
plot(sft$fitIndices[,1], sft$fitIndices[,5],
     xlab="Soft Threshold (power)",ylab="Mean Connectivity", type="n",
     main = paste("Mean connectivity"))
text(sft$fitIndices[,1], sft$fitIndices[,5], labels=powers, cex=cex1,col="red")
dev.off()

## 选择软件认为是最好的softpower值
softPower =sft$powerEstimate
---
  # 自己设定softpower值
#softPower = 9

adjacency = adjacency(datExpr0, power = 9)

#将邻接转化为拓扑重叠
TOM = TOMsimilarity(adjacency);
dissTOM = 1-TOM

geneTree = hclust(as.dist(dissTOM), method = "average");

#绘制树状图
pdf(file="4_Gene clustering on TOM-based dissimilarity.pdf",width=6,height=4)
plot(geneTree, xlab="", sub="", main = "Gene clustering on TOM-based dissimilarity",
     labels = FALSE, hang = 0.04)
dev.off()

#加入模块
minModuleSize = 30
# Module identification using dynamic tree cut:
dynamicMods = cutreeDynamic(dendro = geneTree, distM = dissTOM,
                            deepSplit = 2, pamRespectsDendro = FALSE,
                            minClusterSize = minModuleSize);
table(dynamicMods)

# Convert numeric lables into colors
dynamicColors = labels2colors(dynamicMods)
table(dynamicColors)
# Plot the dendrogram and colors underneath
#sizeGrWindow(8,6)
pdf(file="5_Dynamic Tree Cut.pdf",width=8,height=6)
plotDendroAndColors(geneTree, dynamicColors, "Dynamic Tree Cut",
                    dendroLabels = FALSE, hang = 0.03,
                    addGuide = TRUE, guideHang = 0.05,
                    main = "Gene dendrogram and module colors")
dev.off()

#合并模块
MEList = moduleEigengenes(datExpr0, colors = dynamicColors)
MEs = MEList$eigengenes
# Calculate dissimilarity of module eigengenes
MEDiss = 1-cor(MEs);
# Cluster module eigengenes
METree = hclust(as.dist(MEDiss), method = "average")
# Plot the result
#sizeGrWindow(7, 6)
pdf(file="6_Clustering of module eigengenes.pdf",width=7,height=6)
plot(METree, main = "Clustering of module eigengenes",
     xlab = "", sub = "")
MEDissThres = 0.3######剪切高度可修改
# Plot the cut line into the dendrogram
abline(h=MEDissThres, col = "red")
dev.off()

#Call an automatic merging function 
merge = mergeCloseModules(datExpr0, dynamicColors, cutHeight = MEDissThres, verbose = 3) 
# The merged module colors 
mergedColors = merge$colors 
# Eigengenes of the new merged modules: 
mergedMEs = merge$newMEs 
table(mergedColors) 

#sizeGrWindow(12, 9) 
pdf(file="7_merged dynamic.pdf", width = 9, height = 6) 
plotDendroAndColors(geneTree, cbind(dynamicColors, mergedColors), 
                    c("Dynamic Tree Cut", "Merged dynamic"), 
                    dendroLabels = FALSE, hang = 0.03, 
                    addGuide = TRUE, guideHang = 0.05) 
dev.off()

#计算相关性
## 模块与数量性状间的相关性 
# 
moduleColors = mergedColors 
# Construct numerical labels corresponding to the colors 
colorOrder = c("grey", standardColors(50)) 
moduleLabels = match(moduleColors, colorOrder)-1 
MEs = mergedMEs 

nGenes = ncol(datExpr0) 
nSamples = nrow(datExpr0) 
moduleTraitCor = cor(MEs, datTraits, use = "p") 
moduleTraitPvalue = corPvalueStudent(moduleTraitCor, nSamples) 


pdf(file="8_Module-trait relationships.pdf",width=10,height=10) 

textMatrix = paste(signif(moduleTraitCor, 2), "\n(", 
                   signif(moduleTraitPvalue, 1), ")", sep = "") 

dim(textMatrix) = dim(moduleTraitCor) 
par(mar = c(6, 8.5, 3, 3)) 

labeledHeatmap(Matrix = moduleTraitCor, 
               xLabels = names(datTraits), 
               yLabels = names(MEs), 
               ySymbols = names(MEs), 
               colorLabels = FALSE, 
               colors = blueWhiteRed(50), 
               textMatrix = textMatrix, 
               setStdMargins = FALSE, 
               cex.text = 0.5, 
               zlim = c(-1,1), 
               main = paste("Module-trait relationships")) 
dev.off()
