# Supplementary material for: Identification of hub immune-related genes and construction of predictive models for systemic lupus erythematosus by bioinformatics combined with machine learning
Source: Front Med (Lausanne). 2025 May 14;12:1557307. doi: 10.3389/fmed.2025.1557307 (PMC12116674; doi:10.3389/fmed.2025.1557307)
Supplement: Supplementary file 5 [file Data_Sheet_5.ZIP › Raw data/RAW data.xlsx]

## Sheet: GSE50772 expression matrix
Symbol	GSM1228860	GSM1228861	GSM1228862	GSM1228863	GSM1228864	GSM1228865	GSM1228866	GSM1228867	GSM1228868	GSM1228869	GSM1228870	GSM1228871	GSM1228872	GSM1228873	GSM1228874	GSM1228875	GSM1228876	GSM1228877	GSM1228878	GSM1228879	GSM1228880	GSM1228881	GSM1228882	GSM1228883	GSM1228884	GSM1228885	GSM1228886	GSM1228887	GSM1228888	GSM1228889	GSM1228890	GSM1228891	GSM1228892	GSM1228893	GSM1228894	GSM1228895	GSM1228896	GSM1228897	GSM1228898	GSM1228899	GSM1228900	GSM1228901	GSM1228902	GSM1228903	GSM1228904	GSM1228905	GSM1228906	GSM1228907	GSM1228908
A1BG	5.61796	5.58647	5.50208	5.44885	5.13159	5.22681	4.88683	5.31348	5.59419	5.39481	5.69695	5.44031	5.39335	4.85273	5.32932	5.28802	4.89417	5.19667	5.47142	5.28502	4.94512	4.71351	4.68031	5.1177	5.53329	6.01757	5.89668	5.27491	5.79256	5.5362	5.60938	5.84324	5.22561	5.05543	5.70723	5.5538	5.15072	5.39248	5.96878	5.8247	5.40346	5.93683	4.62799	5.60374	5.95405	5.68113	5.26765	5.51713	5.70631
A1BG-AS1	4.91416	4.68405	4.55207	3.40495	4.80839	4.13343	4.50822	4.73567	5.24079	5.15539	4.09635	5.03277	5.28705	4.44454	5.12849	5.32029	5.33783	4.82288	4.81352	5.08128	4.06747	4.75984	4.62794	4.95185	4.18745	4.56646	4.94757	4.76951	5.56736	5.13081	5.47027	5.33325	4.90893	3.90103	5.15449	5.50009	5.1949	4.91444	4.99843	4.86016	5.37564	5.4701	4.32727	5.12206	4.08082	5.43253	5.00204	5.16356	5.04041
A1CF	5.07633	5.44761	5.10144	5.31322	5.20178	5.36274	5.27331	4.98393	5.15429	5.23088	4.96332	5.35738	5.07686	5.09957	5.14213	5.25101	5.0045	5.22588	5.05921	5.57965	4.9597	5.53395	5.52501	5.29767	5.09705	5.81087	5.36351	5.38427	5.23402	5.05951	5.03496	5.17669	4.39567	3.24797	4.88718	5.48532	5.3597	5.50751	5.4097	5.45637	5.1348	5.1586	5.38991	4.76143	5.24544	5.20749	5.03148	4.81245	5.15603
A2M	4.7093	5.33875	4.61399	4.95105	4.82418	5.28597	4.43995	4.96875	4.84713	5.01923	4.87735	4.77066	4.9472	4.56802	4.64365	4.69672	4.76686	4.565	4.69215	5.27592	4.92691	5.02671	5.11704	4.86992	4.92446	4.44327	4.49841	4.78943	5.06821	4.63338	5.02511	4.72889	4.47899	5.12089	5.00078	5.42817	5.01745	4.5766	4.93884	5.23572	5.15884	5.1816	5.34486	5.02581	5.11264	4.70081	4.62217	5.24617	5.04206
A2M-AS1	7.00347	6.02516	6.49843	6.56328	5.31659	5.16171	6.8357	6.51069	6.31968	5.76968	6.96212	6.43497	6.54712	5.09073	4.95946	5.10638	6.20785	5.75729	5.31528	6.81313	6.93736	5.64807	6.2743	5.59464	5.14512	4.85122	5.12906	4.57902	5.20869	5.18323	5.69108	5.44179	5.62895	6.29006	5.37752	5.84689	5.07944	5.51662	5.73359	4.79306	5.80596	5.41416	6.07265	5.6364	5.55854	5.4971	5.15941	6.50208	6.24377
A2ML1	4.50805	5.16885	4.34207	4.64976	3.36077	4.74101	4.15256	3.96329	4.06068	4.35038	4.08763	4.59492	4.75847	4.71101	3.90253	4.56451	4.33993	4.87379	4.6998	4.7662	4.14082	4.86818	4.9018	5.02861	4.7287	4.36782	4.04986	4.38951	4.05186	4.58757	4.68954	3.62495	3.81359	4.54696	4.53391	4.68418	4.46802	4.53677	4.70925	2.67476	4.96408	4.49407	4.22206	4.33848	4.47237	3.76018	4.10264	4.69811	3.46109
A2MP1	4.95451	4.85198	4.81302	4.67108	5.09885	4.79739	5.06592	4.93414	5.00743	5.07415	4.43557	5.30285	5.1654	5.31723	4.53001	4.03063	5.52533	4.69843	4.97123	4.84382	5.19671	5.20563	5.32046	5.35727	4.95031	4.89605	5.05915	5.03034	4.50244	4.51835	4.36971	4.31982	4.83416	5.41799	4.85199	5.29271	5.00741	5.08865	4.54974	4.98536	4.95794	4.75863	5.0241	4.23759	4.1941	4.88951	4.48426	4.01776	4.45532
A4GALT	3.48666	3.81722	3.32304	4.26989	4.39114	3.60342	3.95031	3.24175	3.3049	4.11776	3.38116	3.22297	3.36086	3.99722	2.81731	2.99933	3.48779	4.06112	3.29333	3.96175	3.59518	3.32751	3.7188	4.3157	4.32722	4.40177	3.86686	3.5052	3.67817	2.87848	5.12954	3.447	2.97107	3.2346	3.38912	3.82081	4.13281	4.30443	4.19279	4.06457	4.86875	4.01047	3.84006	4.24708	4.00434	3.30485	3.41712	4.12098	3.04698
A4GNT	4.91313	4.75148	5.01069	4.2584	5.16437	3.94019	4.42889	5.21457	4.93606	5.2362	4.502	5.11793	4.70367	4.40784	4.48463	4.25269	5.04755	4.4652	5.01877	5.1402	4.89252	5.16793	3.99365	5.03472	4.93799	4.82008	5.21269	5.24694	4.68432	3.6017	4.4738	4.65192	4.09918	4.47571	4.92217	4.05042	3.92805	4.90043	4.40456	4.66892	4.11625	4.73986	4.91235	3.80731	5.01807	3.35874	3.73836	4.64403	4.82042
AA06	4.80394	4.69605	4.52627	4.73564	4.67718	4.79227	4.71451	4.60958	4.11675	4.80818	4.61295	4.39621	4.79692	4.67952	4.98366	4.9467	5.18776	4.65421	5.27039	4.99288	5.01376	5.48806	5.27109	5.36959	5.02798	4.79885	5.13543	5.07413	5.09306	5.29098	5.38514	5.24703	4.94441	4.94839	5.65264	5.05171	5.26195	4.48059	4.45599	5.04155	4.86775	4.57848	5.09559	5.20403	5.10823	5.12845	4.63938	5.0858	4.77149
AAAS	5.8038	5.72681	6.09348	5.29717	5.30056	5.31817	5.67592	5.59362	5.80077	5.73525	6.04273	5.78816	5.62329	5.68762	6.00684	5.73647	5.79312	5.95476	6.04587	5.80891	5.52839	5.62003	5.16933	5.71254	5.99236	5.94759	5.99168	5.74562	6.25006	6.05351	5.76594	6.05279	5.41879	5.57867	5.4582	5.3069	6.3068	5.92428	5.76249	6.1365	6.26899	5.93671	5.87008	5.7911	6.31417	5.732	5.96328	5.35773	5.65063
AACS	6.1906	6.11482	6.21439	6.24403	5.7429	6.52384	6.49722	6.204	6.25004	6.39488	6.10085	6.1393	6.14283	6.36662	5.93153	6.18734	6.44311	6.66837	6.76197	6.6553	6.48094	6.51371	6.6357	6.50351	6.3854	6.24458	6.48304	6.31748	6.04965	6.30272	6.22164	6.20437	6.07595	6.31681	6.1944	6.19236	6.59848	6.05238	6.21704	6.16494	6.07386	6.55269	6.49337	6.22636	6.57946	6.1896	6.30667	6.05866	6.03306
AACSP1	1.98596	3.81655	3.47513	3.59937	3.58762	4.27583	3.71473	1.61627	1.71232	2.64218	4.1693	2.50355	3.74591	3.56039	2.29122	3.39994	3.54095	1.78838	4.23976	3.72286	4.39044	4.10373	2.90163	4.31163	3.03858	3.48142	2.07863	1.23497	3.21649	2.6532	3.49362	3.63043	2.2657	2.65887	3.03724	2.783	2.35893	4.20479	3.64747	4.61526	3.87511	3.84268	3.62734	2.71504	3.71633	3.52219	2.77099	2.11386	4.01897
AADAC	2.48513	4.09041	2.4184	2.08157	4.32881	4.47916	2.8548	3.73908	2.6375	2.93644	2.0282	2.776	3.61642	2.91816	2.57884	2.38647	1.91247	2.02397	3.24048	3.24793	2.18773	2.40042	3.19238	3.29031	2.668	2.64869	1.98745	2.35734	4.04313	2.55336	2.32244	4.14702	3.39455	2.77892	4.03849	2.16565	3.95259	3.75537	4.7092	4.10723	3.83786	4.55779	2.34178	2.95324	2.92158	3.63024	1.79344	1.61357	1.85381
AADACL2	2.98159	2.69086	2.93671	3.00721	1.83966	3.58959	2.53089	3.56908	4.17715	3.44257	3.716	3.27149	2.62504	3.86129	3.66524	3.59612	3.45957	3.42473	1.01393	3.15762	2.17193	3.16929	3.59059	1.86105	3.439	2.62916	2.68156	3.39084	1.9618	3.47332	2.30869	3.40113	3.81764	2.60016	3.80733	2.72556	3.21268	3.2812	0.963266	3.01908	3.53092	1.72359	3.75976	3.32326	3.57085	2.55313	3.21699	3.0751	2.8063
AADACP1	1.89604	4.1467	1.09516	4.01654	2.04029	2.22565	2.39134	1.82874	2.81844	1.752	2.09969	1.2563	3.37103	2.45119	1.29516	2.17966	2.16508	1.94343	4.24419	2.00569	2.57666	1.27226	3.29538	3.64654	1.07825	1.09855	1.81197	2.09058	1.9769	3.57795	2.25152	1.92075	1.67	3.69277	1.0703	1.87086	2.04834	3.66312	1.37145	3.92655	1.85848	1.5014	1.65928	0.869077	1.76366	0.617571	0.712721	0.869073	3.44313
AADAT	3.78671	3.9501	4.48039	3.30069	2.90214	4.91452	3.70954	2.57795	2.56245	2.79936	2.68183	3.29972	3.48408	4.11353	3.06009	4.25066	3.58096	3.7192	2.88212	3.36164	3.55014	3.1538	2.76091	2.79213	4.19521	3.14191	3.98745	2.85626	4.2365	4.69097	3.93881	2.83118	3.97112	3.66289	4.38853	4.93113	3.43928	2.89598	0.988409	3.44801	4.91985	4.4825	4.23221	4.11568	4.11303	3.62152	4.10926	4.2851	3.80361
AAED1	6.3921	6.30971	6.34652	6.37748	6.20513	6.81461	6.28935	6.53809	6.34545	6.28391	6.29054	6.206	6.84935	6.45927	6.31577	6.4369	6.45189	6.78701	6.78626	6.29644	6.44862	6.24718	6.31067	6.51796	6.42483	6.39916	6.68463	6.5093	6.59356	7.1171	6.44853	6.7037	6.58448	6.51482	6.26534	6.51619	6.72099	6.58724	6.57571	6.54296	6.32869	6.83404	6.508	6.46575	6.04461	6.88758	6.80943	6.89229	6.77528
AAGAB	6.7693	6.70228	6.53873	6.50804	6.40675	6.45635	6.66929	6.38886	6.3505	6.65751	6.51213	6.67303	6.56116	6.7027	6.57774	6.18443	6.7283	6.67699	7.01389	6.79444	6.39466	6.53022	6.64825	6.80442	6.55188	6.86647	6.88829	6.60358	6.25417	6.69932	6.56208	6.71361	6.70156	6.39077	6.51374	6.66555	6.47816	6.6187	6.42183	6.7343	6.50049	6.56376	6.64546	6.49967	6.43415	6.36577	6.67534	6.70695	6.83996
AAK1	8.39428	7.93632	8.70199	8.19783	8.18933	7.95679	8.51044	8.65379	8.34398	8.49868	8.26748	8.19014	7.93667	8.06666	8.03699	8.24441	8.08355	8.38957	7.29394	8.20278	7.89506	8.2724	8.33857	7.86386	7.95739	8.0476	7.93913	7.675	7.05748	7.57489	7.66405	7.84061	7.5647	7.90261	7.56415	8.02449	7.56476	7.45183	7.36202	7.64642	8.02416	7.52688	7.58637	7.34807	7.94968	7.28238	7.32967	7.46446	7.42585
AAMDC	5.62889	5.43474	5.30453	5.15045	5.04114	5.76525	5.0739	5.45628	5.24614	5.45862	5.20937	5.41368	4.97772	5.71457	5.69852	5.42195	4.90666	5.61364	5.38326	5.20535	4.97318	5.40785	5.52226	5.56159	5.68475	5.56161	5.59133	5.6667	5.90793	5.46289	5.77313	5.88709	5.76107	5.70865	5.48362	6.00205	5.41313	6.01845	5.9404	5.56019	5.52624	5.83502	5.52134	5.99834	5.82661	5.84053	6.01452	5.84284	5.50725
AAMP	7.02549	6.99608	7.01206	7.0471	6.59513	6.92031	6.96832	6.81626	7.10559	7.09971	7.07547	6.95641	7.08057	6.96629	7.06245	6.78898	7.02438	6.94021	7.23134	7.07331	6.84596	6.84288	7.04021	7.22049	7.12031	7.40021	7.34272	6.8049	7.39703	7.36428	7.1338	7.08957	6.88681	6.79986	7.21565	7.10361	7.27521	7.25835	7.28889	7.0144	7.12507	7.55629	7.21081	7.27162	7.38781	7.14418	7.41677	7.25633	7.31413
AANAT	1.35713	1.76827	2.24296	1.5773	2.10353	1.60952	2.80769	2.54382	2.22437	1.27969	1.71572	3.63439	2.30279	1.45207	2.10905	1.94421	2.77994	2.43044	3.80349	1.6856	1.93107	1.67777	1.53525	2.08064	1.66417	1.75001	2.43703	1.25646	2.50553	2.98052	1.33174	2.00334	1.46155	2.60698	1.9225	2.76634	2.90614	2.38104	2.36513	2.2326	2.88739	1.72337	2.21958	2.0884	1.09291	1.85435	1.95074	3.04475	1.21738
AAR2	6.64463	6.76621	6.80526	6.78701	6.62963	6.85848	6.8018	6.57247	6.94441	6.85839	6.69223	6.71499	6.73956	6.87893	6.76178	6.86895	6.51986	6.49042	6.75985	6.73177	6.6909	6.49065	6.7191	6.80261	6.93263	6.92789	6.94363	6.78211	7.12774	7.00309	6.88431	6.89757	6.63988	6.97348	6.85192	7.13915	6.85328	6.7958	7.08638	6.97272	7.14076	7.07542	7.101	6.70079	7.13549	6.90868	7.12564	7.02812	6.98017
AARS	6.98305	7.19301	7.27364	7.03478	7.16457	6.99007	7.12057	7.32204	7.18823	7.34659	7.07649	7.2646	7.12673	7.12333	7.2723	7.1169	7.10117	7.07469	7.11158	7.12221	7.06018	7.29998	7.24283	7.52389	7.22527	7.1892	7.07604	6.98397	7.34519	7.46887	7.40311	7.53939	7.18572	7.28929	7.4214	7.91382	8.11725	7.01656	7.2407	7.98415	7.8543	7.30166	7.83629	7.41235	7.68865	7.31481	7.62556	7.47121	7.42979
AARS2	6.44878	6.1662	6.40323	6.21219	6.22402	6.33712	6.64746	6.49109	6.36993	6.60925	6.00994	6.39726	6.32847	6.05122	6.42763	6.3927	6.24964	6.20522	6.11503	6.44472	6.155	6.20597	6.49098	6.30794	6.19292	6.06023	6.03287	5.93139	6.20127	6.07503	6.66491	6.2447	5.97772	6.2208	6.31623	6.4711	6.38098	6.31384	6.22416	6.20766	6.4293	6.28832	6.51261	6.5046	6.87261	6.45138	6.46581	6.58603	6.53824
AASDH	7.31952	7.07835	7.31242	7.15059	7.023	6.93849	7.32518	7.22269	7.13261	7.34659	7.1336	7.49107	6.91793	7.21017	7.26937	7.22972	7.00825	6.8618	6.96403	7.29511	7.09679	6.86291	7.16058	7.08927	7.12255	6.91814	6.83423	6.43323	7.11449	6.91894	6.98891	7.08776	6.63049	6.46959	7.00864	7.19257	7.12415	6.89748	6.8693	7.11546	6.84405	6.92297	7.04137	7.01887	7.08702	6.90845	7.06002	6.78737	6.80186
AASDHPPT	8.13543	8.16074	7.94454	8.10258	8.04994	7.90273	8.09678	7.95296	8.11456	8.17651	8.06584	8.00718	7.92593	8.2175	8.04235	8.11351	8.15877	7.59067	8.06004	8.09908	8.02117	8.00895	8.1627	8.15279	8.32061	8.26574	8.1673	8.2626	7.50703	7.34512	7.73824	7.66791	7.99784	7.59287	7.63119	7.671	7.86448	7.63783	7.45027	7.75983	7.65073	7.48365	7.33341	7.44804	7.50925	7.61886	7.6406	7.6357	7.64687
AASS	5.2613	4.84925	4.32601	4.67727	5.47989	3.47352	5.27826	5.09987	4.77282	4.90404	5.17347	4.50743	4.46354	4.05079	3.97403	4.87857	4.80909	5.15997	4.29512	5.57005	4.94485	5.05337	4.60839	4.00683	5.03396	4.69008	4.89958	3.79077	3.45735	3.64779	4.24928	2.93109	2.93626	4.57151	3.98841	2.89737	2.46403	3.32622	3.23776	3.57855	4.26189	-0.44279	1.66414	0.952124	3.88846	3.41694	1.73283	2.50119	3.28792
AATF	7.06125	7.25192	7.33218	7.17509	6.96614	7.39096	7.10053	7.42965	7.29169	7.298	7.10846	7.37429	7.19964	7.03131	7.28365	7.12851	7.41786	7.50011	7.45694	7.04372	7.10557	7.39896	7.14585	7.45367	7.50645	7.35204	7.34633	7.44559	7.59156	7.76616	7.50128	7.47016	7.33428	7.43993	7.55891	7.39954	7.35577	7.31913	7.52285	7.2215	7.32229	7.52261	7.50021	7.24029	7.31702	7.44561	8.12384	7.61288	7.64949
AATK	6.22239	6.29363	6.2947	6.62131	7.01231	6.64372	6.12091	5.98721	6.36311	5.56648	6.22331	6.14519	6.51797	6.63245	6.37271	6.29175	6.04707	6.24586	5.91559	5.84171	6.22016	6.20297	5.70365	6.04291	6.0834	6.47246	6.24671	6.52785	6.23178	6.40033	6.51002	6.33756	6.1925	6.31776	6.45469	5.75794	5.93091	6.45912	6.46905	6.29954	6.01623	6.18146	6.27469	6.40357	5.56281	6.32227	6.25454	5.88137	6.27978
ABAT	6.92484	6.78428	6.6558	6.34337	6.29521	7.07169	6.09031	6.32864	6.37452	6.71513	6.28646	6.77561	6.94774	6.88289	6.21503	6.19495	6.80035	6.29781	6.32301	6.10673	6.43261	6.37333	6.06023	6.13648	6.10158	6.37435	6.51131	6.64053	7.2345	6.93676	6.21591	7.06066	6.13167	6.32114	7.02503	6.67901	6.72357	6.71692	6.94323	6.32783	6.95937	7.22202	6.1222	7.05585	6.37673	6.38674	6.70789	6.82281	6.60779
ABCA1	6.00565	5.69679	6.11276	6.85897	8.32066	6.76295	5.77196	6.14525	6.19775	6.14985	6.49675	5.98905	5.76528	7.47886	6.31528	7.10514	5.93254	6.57676	5.34634	6.23196	5.63365	5.97063	6.28662	7.25447	7.07421	6.57322	6.64053	7.2769	7.61514	6.76341	7.00542	6.99493	6.95533	7.37758	7.09852	6.56672	6.56904	6.0645	7.20471	6.14106	6.31127	5.79504	7.0592	6.88612	6.32975	6.88221	6.33934	6.38246	6.13143
ABCA11P	5.55823	5.65292	5.62638	4.42862	5.44845	5.02282	5.41687	5.31142	5.40778	5.83	5.29025	5.60839	4.9931	4.17848	4.62319	5.14308	5.21424	5.27752	4.91009	5.39321	5.47169	5.59019	5.6016	5.43381	5.39445	5.65605	5.45528	5.16468	5.33825	5.08789	5.41564	4.93455	5.21165	5.7309	5.17833	4.92174	5.19107	4.32799	5.25215	4.08182	5.27966	4.68785	4.4454	4.29649	5.60377	4.75564	4.5968	5.27171	4.82956
ABCA12	1.71657	0.943642	3.28398	2.41535	3.4653	2.17924	3.68687	3.6329	2.00543	1.06512	3.26103	0.717292	2.25886	3.07191	3.28688	2.46998	3.30401	2.89877	1.17999	3.22948	3.56835	2.81875	2.92813	3.32471	2.66769	3.11151	1.04825	1.63891	3.25626	0.554439	1.88419	3.5422	2.02345	3.6036	3.01498	3.45589	1.48223	3.2858	1.76241	1.2468	0.603475	3.3476	0.855558	3.50732	0.482229	2.41409	1.04015	3.64833	3.8326
ABCA13	3.32692	3.80978	2.65545	3.94277	3.79273	5.27156	0.380816	3.18529	2.31543	3.98417	3.36746	0.162511	2.73473	5.458	5.15796	2.86374	2.77958	1.8819	3.63547	0.363489	3.19136	0.449677	4.3325	4.12519	0.185043	3.18402	0.328928	3.89759	1.95475	2.82579	1.40961	3.30168	4.05726	4.73461	2.43843	0.740516	3.48257	6.87394	1.09735	4.45689	4.33796	4.21139	3.97705	3.93287	2.56556	5.11468	4.50453	4.82273	3.8274
ABCA17P	3.77094	4.44826	3.88172	4.28279	3.67344	4.3179	4.21851	4.25129	4.02046	4.52928	4.01675	4.45696	4.00222	4.17429	4.61637	4.47079	4.78474	3.82679	4.1164	4.7531	4.13736	4.28186	4.39563	4.5057	3.5634	3.9513	4.4609	3.59545	4.01828	3.45161	4.34723	3.74913	3.52678	3.87444	4.57173	4.66487	3.78576	3.90934	3.92411	3.7673	4.47257	4.08119	4.69372	4.53165	4.48523	4.38246	4.45731	3.83496	4.06453
ABCA2	6.4241	6.35685	6.58326	6.50076	6.36168	6.46473	6.55167	6.47818	6.37657	6.53819	6.43385	6.41586	6.29134	6.3494	6.27654	6.10452	6.55557	6.35637	6.17151	6.5115	6.64062	6.45292	6.58207	6.28122	6.41739	5.95175	6.20869	6.32021	6.0888	5.9587	6.15829	5.78729	5.77845	6.29545	5.894	6.09043	5.66059	5.9555	5.91635	5.53289	6.17978	6.20144	6.21974	6.33697	5.70419	5.88526	6.00713	6.27618	5.83427
ABCA3	5.44057	3.78572	4.75884	4.98272	4.69887	4.76419	4.54759	4.84203	4.00766	5.47133	5.0922	5.34704	5.29819	4.66776	4.46029	4.11107	4.86806	5.23747	4.73512	4.90062	4.11224	4.50094	5.30591	3.53683	5.01729	4.56955	5.04739	4.76852	4.66067	4.69023	5.13456	3.28721	3.86308	4.90212	3.52157	4.88458	3.82805	5.58179	4.72792	3.86457	4.7267	4.92388	5.03221	4.61675	4.34994	3.81332	5.13545	5.38858	3.98555
ABCA4	3.97587	4.7471	2.07253	2.09528	4.18395	2.73608	1.89539	2.46503	2.32746	2.27634	3.20402	1.95022	4.17481	3.50765	2.48048	4.04938	2.21657	4.29347	2.61081	2.97974	4.86246	4.18622	4.54667	2.30175	2.7665	2.80621	2.52156	2.23159	2.51373	1.65898	2.69056	2.24834	2.6548	3.31643	2.57377	4.1231	2.67711	2.24513	4.12036	3.75824	2.64291	4.24341	2.66426	2.9658	3.87215	1.81036	2.53748	3.49763	2.54694
ABCA5	6.35456	5.94647	6.46715	6.18505	6.10507	5.54849	6.53179	6.52435	6.09465	6.60151	6.35962	6.30649	5.86928	5.47712	5.97985	5.83987	6.27196	6.35617	5.8405	6.83696	6.26012	6.64326	6.48535	6.3054	6.16026	6.15287	5.99569	5.07594	5.59831	5.67203	5.90682	6.12726	5.90008	6.05051	5.99487	5.53818	6.1877	5.48188	5.69291	6.91335	5.8184	5.69888	6.35529	5.37299	6.44316	6.30616	5.81132	6.08637	5.91022
ABCA6	3.2116	2.40574	3.79953	4.22402	1.32763	3.94437	3.32884	4.16617	3.84694	2.77982	3.05398	3.97256	3.87541	2.39429	1.62573	2.93535	3.44523	3.6839	4.72985	3.76501	2.51347	4.34731	4.5239	3.64898	4.10674	3.94734	4.05843	3.23267	4.12944	3.46274	4.0044	2.41066	3.77085	3.67361	3.52936	4.25819	2.19016	3.67184	4.1659	2.19464	3.7494	2.83864	4.03356	2.06512	3.96813	3.01667	3.24075	3.92528	3.55441
ABCA7	7.05478	6.77456	7.2165	7.16725	7.51769	6.78806	7.10536	7.22715	6.99228	7.06589	7.006	6.87579	7.02644	7.14501	7.21562	7.05393	6.87004	7.10905	6.58046	6.95509	7.04386	7.06521	7.08021	6.85543	6.98505	6.97729	6.99795	7.13404	6.82347	7.1823	7.08837	6.62931	6.73306	6.75793	7.09438	7.10056	6.32057	6.8983	6.63883	7.0971	6.58867	6.95041	6.79891	6.72469	6.73095	6.96743	6.94929	7.07106	6.7977
ABCA8	4.16743	3.6172	3.44229	4.16594	2.97232	4.15295	2.24973	3.95271	1.57645	3.0123	1.29773	4.2511	3.19843	1.90395	1.25351	1.34071	3.94736	2.19677	3.90766	3.58279	3.8415	2.6739	4.78327	4.07855	2.20409	2.60652	3.4582	1.87606	2.21381	3.69743	4.22831	3.02573	2.40649	4.23623	1.95094	3.1548	2.71829	1.76612	2.70397	2.14267	2.46547	1.7427	4.1014	3.81596	1.31694	3.80441	3.36503	3.31194	3.33857
ABCA9	1.95828	4.27381	3.70746	4.38022	3.96755	3.90726	4.49291	2.47594	3.53425	3.46294	4.04219	4.65644	4.40036	4.23874	3.81989	4.70035	4.55088	2.25614	3.70711	4.39789	4.14149	4.70095	4.03071	4.33945	3.77136	3.91326	3.94098	2.53617	4.21996	1.92623	2.33344	3.72416	4.00155	4.11071	4.11928	4.55077	4.36279	3.23495	3.59086	4.1416	3.39434	4.2959	4.24003	3.94332	4.44061	2.37098	4.27008	3.75872	2.18447
ABCB1	6.31452	6.44473	6.32076	5.94889	5.58926	5.65992	6.31193	6.30804	6.05205	6.21181	5.92517	6.33017	5.44867	5.08497	4.93542	5.58521	6.35918	6.5121	6.30185	6.24139	6.35437	6.36225	6.51213	5.71105	5.68839	5.4727	5.66021	6.09295	4.84732	5.80624	5.54908	5.74324	4.87681	6.08794	5.65392	5.82949	5.20805	4.63466	5.89385	5.52995	5.76786	6.03642	6.06661	5.54459	5.4526	4.85583	5.69434	5.80123	6.31724
ABCB10	7.21575	7.29502	7.19901	7.12126	6.88	7.43324	7.30265	7.22488	7.04954	7.13262	7.06142	7.27639	7.25916	7.29649	7.33205	7.24315	7.27692	7.25721	7.38961	7.22265	7.08399	7.29762	7.38184	7.44811	7.2462	7.31691	7.46708	7.37331	6.91909	6.78852	6.94035	7.059	7.38658	7.14104	6.95798	7.06268	7.15874	7.16702	7.15546	6.89856	7.03898	6.89475	6.89054	7.19389	6.88823	7.05168	6.99266	6.94855	6.98186
ABCB11	3.95622	3.33482	4.0688	2.94774	4.02627	2.90345	4.66886	2.22845	2.87623	2.43105	2.94107	3.70429	2.7363	3.94194	1.7014	4.16738	2.59242	2.64281	3.71212	3.32599	4.69855	3.86884	2.64546	3.02133	4.58635	4.21258	4.4474	4.33337	1.81986	4.31472	2.58587	4.03605	1.82996	4.10128	3.72387	4.02575	4.02811	4.12043	4.67187	4.23025	2.55906	4.17517	4.75628	2.08896	3.26449	4.04719	4.49256	4.59567	4.25494
ABCB4	5.31573	5.09253	5.92515	3.59002	5.44596	4.83335	5.06361	5.60745	4.95036	5.51559	4.98184	5.58844	3.79127	3.64768	5.68575	5.13075	5.26572	5.06687	5.17752	5.55747	5.43159	4.98236	4.85177	5.12237	5.3838	4.46436	5.06008	5.15287	4.86382	5.36691	5.44008	3.5163	3.98017	3.16256	5.81402	5.03929	3.88936	2.0335	4.85831	4.79605	4.69303	4.76696	3.96469	3.30417	4.47552	5.14751	4.45717	5.53438	4.77752
ABCB5	2.80778	2.60901	4.08326	4.90171	3.1146	3.96836	4.27604	3.66847	4.30251	4.30858	4.94775	4.37136	3.36779	4.78678	4.34239	4.53357	4.03556	2.94391	4.24958	3.18007	4.61284	4.84834	3.69263	3.58842	3.93577	3.37809	3.66047	4.58992	4.63363	3.26657	3.53126	3.00067	4.65738	3.70133	4.1868	3.48354	4.80526	4.84557	3.1349	4.71698	4.50833	4.71539	3.57911	4.84739	4.05499	4.27787	3.08899	1.92109	3.06651
ABCB6	5.53249	5.26313	5.49474	5.37387	4.3681	5.09355	4.43621	5.36734	4.72474	5.41628	4.2525	4.85708	5.25934	5.61941	5.21952	5.23808	5.40633	4.55289	4.95514	5.42087	5.5971	5.55295	5.37578	5.65768	5.57741	5.21262	5.07558	4.80963	5.62573	5.07444	5.62325	4.26186	4.77109	5.40893	4.65171	5.65538	5.92727	5.16133	5.30242	6.09622	5.33353	4.24507	5.86338	5.39709	5.19173	5.51485	5.7126	5.33992	5.19949
ABCB7	6.79033	6.68857	6.69749	6.77601	5.98035	6.87295	6.63824	6.90315	6.85274	6.66661	6.64131	6.79233	6.61559	6.64111	6.91326	6.69901	6.72744	6.75205	6.94809	6.77755	6.65335	6.72977	6.69712	6.67778	6.68831	6.79448	6.6493	6.54598	6.89632	6.6426	6.77454	6.72337	6.42704	6.51605	6.4925	6.9197	6.71402	7.00278	6.77214	6.49871	6.5141	7.01057	6.89688	7.03076	6.70874	7.00002	6.91616	6.58706	6.50418
ABCB8	3.44282	4.15768	4.87558	4.8736	4.96844	3.42373	5.27103	4.95866	4.8846	4.86187	4.49953	5.05837	3.53208	4.96038	4.06675	3.35312	3.31031	4.60921	4.87605	4.50411	4.41783	3.91984	4.84522	4.81463	5.01734	4.55778	5.04143	4.93001	3.77965	3.31112	3.07994	4.50298	4.60909	4.66702	4.2282	3.6249	4.86789	2.29025	5.20449	5.06646	4.23569	4.75352	4.18667	5.15182	4.65667	5.0703	3.35128	4.91351	4.95471
ABCB9	4.88889	2.70976	4.02239	4.12423	3.32958	4.8729	4.57983	3.25955	4.3983	3.96126	4.83343	4.15134	3.21074	4.08392	4.82943	4.21474	4.88554	4.95571	1.9675	4.62722	4.50458	5.05246	4.71821	2.86588	2.9502	3.87636	3.6628	3.01494	4.41528	4.55807	3.34804	4.94352	4.84506	4.70436	4.39364	2.99449	3.43073	4.88054	4.39028	4.08593	4.73473	5.00573	4.82162	4.06666	3.66681	5.29426	3.75706	4.4941	4.1278
ABCC1	7.55091	7.53739	7.56317	7.6322	7.48122	7.81717	7.66803	7.55294	7.68575	7.45154	7.60706	7.47248	7.44235	7.49592	7.60742	7.50999	7.49432	7.52909	7.46548	7.43168	7.45077	7.54531	7.48205	7.39399	7.66334	7.36938	7.50107	7.39538	7.28691	7.6759	7.56014	7.48053	7.84114	7.46899	7.58153	7.52165	7.70251	7.71763	7.56491	7.50692	7.92326	7.60235	7.48447	7.51121	7.5792	7.39301	7.60529	7.88409	7.63609
ABCC10	7.35938	7.08227	7.2929	7.31425	7.13319	7.35745	7.39461	7.1887	7.27035	7.18052	7.15553	7.25636	7.05975	7.43117	7.50267	7.16412	7.47432	7.2496	7.29906	7.59947	7.09148	7.3292	7.52834	7.1231	7.43401	7.15822	7.40671	7.18569	6.9424	6.97885	7.02759	7.17089	7.212	7.16656	6.96465	7.0733	7.04596	7.26906	6.98849	7.18603	7.29904	7.15055	7.10721	6.99489	7.01379	7.00991	7.02477	7.20212	7.10911
ABCC11	4.40537	4.46236	4.90245	4.33973	4.5942	3.54706	3.42584	3.02583	3.1539	3.02433	2.96619	4.39299	4.78049	3.06094	4.09489	3.20154	4.77279	3.88534	4.17824	4.82542	4.28674	4.42701	3.71724	4.11624	4.52604	4.33275	4.88798	4.43705	4.35717	4.30075	4.27029	4.24282	4.21679	4.58469	4.68017	4.73391	4.62756	4.70848	4.85984	4.3344	4.4832	3.66861	3.33603	4.15636	3.4799	4.38422	4.62182	3.71371	4.08483
ABCC12	3.45598	3.80632	2.19567	2.71587	3.7126	3.42204	3.36515	2.72033	3.03361	3.66401	1.20537	1.14712	4.27407	3.15728	3.7039	1.54727	3.64738	4.27431	2.77875	4.38029	2.03952	4.04642	3.93466	2.0804	3.56933	3.44014	3.41904	3.64487	2.89925	1.15945	2.32998	2.35056	4.17449	2.22372	3.97652	3.96549	2.38518	3.42604	2.99834	1.43725	3.33645	4.10243	3.77825	1.3046	1.78966	2.05902	2.13191	2.05181	3.16306
ABCC13	4.58601	5.03474	4.43028	4.56631	3.03599	3.96614	4.11711	2.14193	4.27935	4.36436	4.37765	3.54534	4.18153	5.31704	4.00888	2.97526	4.62168	3.42552	4.8717	4.05112	4.95155	4.34519	3.18857	4.45268	2.47941	4.2672	3.97676	4.56921	4.90887	2.57821	4.66069	4.18733	5.27379	4.15397	4.18096	4.07913	5.08151	5.14984	4.0872	5.32986	4.478	3.43271	4.30645	6.23274	5.22792	4.41188	4.24034	4.76415	4.46164
ABCC2	3.36562	3.41622	2.70974	3.01011	2.77156	2.77826	1.74066	4.20681	3.57687	4.47643	2.3014	3.56101	2.72567	4.72521	2.66415	3.95629	3.18154	4.05874	4.52877	2.244	2.80192	4.66836	4.53271	3.3266	4.38188	2.07439	1.78946	2.0908	4.09354	2.71042	1.78955	2.32916	3.86741	3.97088	3.10723	4.28645	3.60544	2.11276	2.40265	2.30549	2.14121	1.77741	4.5627	2.02342	1.56374	4.08112	1.49691	2.20157	1.42281
ABCC3	6.40292	6.62597	6.52267	6.79393	6.22381	6.47513	6.46887	5.9943	6.4149	6.38318	6.35439	6.25925	6.67496	6.62357	5.0099	6.06142	6.02336	5.8452	5.5536	5.4971	5.82974	5.39346	5.45532	5.65257	5.49771	6.11321	6.36338	6.32676	6.0035	6.87311	5.64101	6.61067	6.49772	6.88995	6.47248	5.39731	6.29436	6.39286	6.20092	6.73317	6.36651	6.19655	6.90192	6.36078	6.00101	6.41391	6.09721	5.86965	6.3003
ABCC4	6.11087	6.36321	6.63939	6.20035	5.90601	6.41059	5.9968	6.1689	6.12715	6.15387	6.5066	6.67806	6.96455	6.22627	5.52555	5.50053	5.88298	5.66792	6.16303	5.77499	5.95711	5.57323	5.84598	6.52373	5.91519	5.84913	6.21542	5.28911	6.06412	6.5441	5.61921	6.14629	6.688	6.49935	5.92662	5.68867	6.02135	6.52357	6.1291	6.11973	6.3291	5.46591	6.5773	5.7654	5.77312	5.0423	5.91105	5.73039	6.30904
ABCC5	6.71543	6.46178	6.79351	6.8677	6.6601	6.61581	6.84422	6.90466	6.71183	6.70173	6.98503	6.56555	6.62113	6.5397	6.66935	6.57957	6.79621	6.83725	6.86219	6.88639	6.72828	6.73189	6.89805	6.69096	6.82973	6.93383	6.8984	6.71937	6.83045	6.6843	6.69648	6.69154	6.38045	6.52	6.88566	6.7544	6.58606	6.70798	6.87119	6.70809	6.78765	6.90927	6.70702	7.05486	6.76804	6.32539	6.56847	6.62974	6.58994
ABCC6P1	2.2841	3.75528	4.06169	4.20318	1.75558	3.95555	3.40278	4.71044	2.28098	1.82196	2.53883	4.10104	2.41671	3.98717	3.42062	2.2672	4.1987	3.82559	2.084	4.25143	2.08207	4.04537	3.83575	1.58931	3.75851	2.47035	3.35665	3.4434	4.1376	1.89403	4.24868	2.84027	4.24204	3.73866	4.34354	1.99481	1.15484	3.43905	3.29276	4.26055	1.6185	2.74364	4.01963	3.9483	2.77512	1.56397	3.97584	1.65072	1.67114
ABCC8	2.63272	2.35443	2.82731	3.20358	3.20537	3.41863	2.67037	1.90818	2.2878	2.78865	2.59629	2.92433	2.73254	2.18942	2.40905	2.87729	3.08797	2.29744	2.35427	2.32845	2.70119	3.09462	2.42558	2.46921	2.67092	3.33815	2.61152	2.77662	2.26885	3.2566	2.64073	1.72667	2.58811	3.24352	2.68228	3.42012	2.53811	2.84257	2.84856	3.1045	2.73728	3.41725	1.7875	3.268	2.73044	2.35318	2.2388	2.90389	2.71311
ABCC9	3.08717	4.20944	3.57783	3.32455	4.71744	3.17504	3.63425	1.95171	1.93391	1.92579	3.10252	3.34445	2.04102	3.26746	2.19395	2.13652	2.51305	3.79684	4.43809	4.04256	3.71408	4.80214	4.25312	4.31276	3.92026	4.10587	3.75222	2.37862	2.55225	4.21046	2.1743	3.8795	3.75806	4.2441	1.68245	3.87075	2.51093	3.10392	3.79638	3.33179	1.9875	1.93234	4.33029	4.00911	3.71287	4.12109	2.14629	1.90662	4.37659
ABCD1	6.12253	6.00829	5.87556	6.38617	6.46289	7.10481	6.06169	6.115	6.21723	5.86781	6.0227	6.41306	6.47889	6.70278	6.44234	6.52303	6.32014	5.67795	6.19603	6.24962	6.10287	6.25078	6.28523	6.28368	6.34096	6.12614	6.33995	6.3729	6.65047	6.91272	6.47959	6.52224	6.35674	6.29062	6.38741	6.43328	6.02848	6.35801	6.4778	5.89261	5.67907	6.54348	6.75168	6.50812	6.43514	6.57332	6.13999	6.31807	6.32248
ABCD2	5.24163	5.7119	5.34387	4.84783	5.31042	4.47287	5.61496	5.31638	5.22932	5.44257	4.99867	5.47619	4.27814	4.4605	4.48541	4.72427	4.61994	5.14379	5.17865	5.68279	5.34453	5.21826	5.25368	5.22974	5.15835	5.4389	5.02633	4.59087	3.97962	4.47573	4.51212	4.79638	4.92762	4.84544	4.65015	4.83265	4.57616	3.45412	3.7816	4.56036	4.9097	3.43673	3.8177	4.21076	5.64251	2.75407	4.44713	3.97626	4.15085
ABCD3	7.45512	7.23823	7.33171	7.38417	6.96467	7.25252	7.47175	7.38477	7.48404	7.28533	7.32139	7.29717	7.27761	7.35776	7.3433	7.10359	7.33512	7.10782	7.36332	7.57564	7.44795	7.4455	7.55429	7.24866	7.54746	7.51222	7.38517	7.38162	7.21297	6.91536	7.17888	7.17056	7.11096	7.09052	7.19131	7.14366	7.25386	7.52509	7.39171	7.09586	7.0024	7.51208	7.44409	7.14759	7.18066	7.23916	7.33239	7.15279	7.29474
ABCD4	6.63383	6.48809	6.68331	6.64574	6.4337	6.38029	6.54077	6.39473	5.66634	6.60617	6.50479	6.69894	6.53354	6.29679	6.61286	6.5842	6.27037	6.61152	6.60235	6.57482	6.53477	6.47039	6.39786	6.24446	6.37917	6.49621	6.66951	6.26936	6.2243	6.17591	6.2116	6.443	5.84353	6.44	6.32423	6.57338	6.30439	5.82199	6.19846	6.39522	6.58169	6.19742	6.15357	6.141	6.35199	6.32585	6.28542	6.37161	6.414
ABCE1	7.21977	7.46691	7.39043	7.03905	7.08793	6.72783	7.38293	7.48551	7.43433	7.52364	7.17163	7.37265	7.12592	6.9314	7.06357	7.14029	7.22555	7.18942	7.70376	7.47189	7.32346	7.16564	7.25449	7.39876	7.43989	7.51633	7.31853	7.12481	7.08111	6.99095	7.24328	7.11619	7.12277	6.86814	7.08326	7.27844	7.11153	6.9246	6.83995	7.29477	7.13079	7.051	6.90783	7.02446	7.3231	6.87094	7.04297	6.81526	7.09085
ABCF1	7.62849	7.66863	7.62738	7.51009	7.55453	7.53622	7.59498	7.59753	7.70623	7.68415	7.57522	7.69786	7.56115	7.49631	7.88408	7.73039	7.67905	7.49012	7.5047	7.42893	7.56664	7.69762	7.60455	7.9429	7.70975	7.70053	7.56204	7.54883	7.37284	7.69076	7.54118	7.6773	7.7301	7.73236	7.53354	7.88653	7.65313	7.35543	7.5961	7.64848	7.71626	7.69959	7.76933	7.52876	7.89237	7.46549	7.67746	7.56753	7.66467
ABCF2	6.84028	6.84497	7.00816	6.80992	6.87178	6.82232	6.84999	7.01859	6.88553	7.15017	6.98191	6.90785	6.98526	7.08784	6.60857	6.84698	6.82491	6.83448	7.13426	6.92941	6.82999	6.7582	6.74014	7.01064	6.83725	7.00536	7.01514	6.83772	7.027	6.91446	7.0263	6.94473	6.66016	6.89344	6.96486	6.93152	7.02395	6.91516	7.12382	6.88152	6.98357	7.01303	6.88273	7.03454	6.88333	7.11335	6.93926	7.03389	7.24308
ABCF3	6.20928	6.20542	6.22279	6.33168	6.21062	6.00463	6.49695	5.90342	6.16979	6.28971	6.03512	5.96423	6.19863	6.35842	6.03635	6.32696	6.02275	5.91319	6.08376	6.35272	6.73095	6.60231	5.9607	6.3606	6.30009	6.45235	6.31385	6.34774	6.41594	6.2194	6.50247	6.45432	6.15267	5.907	6.32373	6.45535	6.48649	6.32844	6.29506	6.6399	6.5214	6.34135	6.57935	6.1386	6.40594	6.00622	6.34238	6.56327	6.23236
ABCG1	6.11067	5.89482	6.36988	7.04973	8.06879	5.66204	6.04097	6.19668	6.26163	6.3044	6.6474	6.23279	5.8482	6.55126	5.95859	6.46794	5.94308	6.09168	5.89255	6.43921	6.39226	6.51259	6.36675	6.56445	6.748	6.8887	6.6836	6.82317	6.37739	5.86465	6.12804	5.61698	6.26456	6.20878	6.25462	6.01957	6.14557	4.96696	5.99038	5.98537	5.4688	5.23893	6.11609	5.95776	5.74926	5.38625	6.11597	5.54973	5.99333
ABCG2	4.55176	4.99442	4.65036	4.0117	4.39612	4.42496	4.13254	2.7482	4.42843	4.10948	3.95499	4.05855	4.85266	4.58546	4.58945	4.2873	4.99561	3.44028	5.14903	2.1935	4.74232	4.02542	3.17939	4.66245	4.66063	4.07772	4.64307	4.69628	3.77744	5.18374	4.3344	4.47891	5.5916	4.55574	4.93314	4.64738	3.9082	4.31142	4.20855	5.13516	4.88817	3.34803	2.69666	5.32826	5.32941	3.38101	4.27969	4.89504	1.90014
ABCG4	4.07633	4.71633	4.76882	4.92078	4.77649	5.1202	4.43151	4.9396	4.74816	4.9395	4.78496	4.83267	5.08688	4.80226	5.00928	4.85637	4.79761	5.15684	4.58569	5.30976	5.35693	4.90228	4.65728	4.84574	4.77416	4.56614	4.97731	4.29843	5.133	5.08745	4.60453	4.84543	4.3343	4.79889	4.7681	5.26354	5.19068	5.15697	5.25955	4.86466	5.14949	4.91572	4.6256	4.69643	4.98975	4.36723	4.99383	5.14879	5.07184
ABCG5	1.00813	1.24919	1.037	2.00587	1.07291	1.2656	1.23438	1.07504	0.921731	1.78695	1.77933	2.05027	2.36938	1.63678	1.33732	2.43626	1.54148	1.24072	1.78555	2.40251	1.95477	2.4846	1.57404	2.09676	1.82121	2.95449	1.86299	1.81466	1.5142	2.39045	1.43721	1.60056	1.05341	1.5164	2.19093	2.20438	2.25974	1.70666	1.1807	1.7974	1.16645	2.11891	1.26742	0.966607	1.71594	2.7844	2.38521	1.32878	1.66348
ABCG8	2.35307	2.94049	2.4725	3.96138	2.87319	4.21176	2.68517	2.46191	2.49655	2.53017	2.44908	2.85911	3.08726	2.58884	2.51697	2.67843	3.56079	2.62499	3.10677	2.8126	3.03375	2.93512	4.60749	3.14743	2.10317	2.94115	3.16711	3.70889	2.59973	2.4293	2.94296	3.55281	2.47994	2.09393	3.18147	3.04838	2.88047	2.52284	2.18647	2.84378	2.8484	2.4349	3.1182	2.91061	2.54752	2.13126	2.57701	4.47857	3.59032
ABHD1	5.16245	5.27202	5.02519	5.08565	4.83198	5.00409	4.84837	4.64887	5.02631	5.17305	4.29881	5.17751	4.23538	5.12259	4.72338	4.93947	5.13514	5.34278	5.40926	5.40496	5.14875	5.29422	5.41467	5.14984	4.96156	5.35378	5.02928	4.41421	4.57305	4.54752	4.80084	4.90495	5.00187	5.25618	5.0537	5.40733	5.05119	5.10123	4.98515	4.67373	5.15552	4.07803	4.68605	5.27536	4.24623	4.57728	4.02781	4.89848	4.01809
ABHD10	7.25306	7.20917	7.0999	7.09219	6.76159	7.08794	7.18963	7.01058	7.30891	7.02762	6.81265	7.19997	6.90552	7.0517	7.29967	7.16909	7.18647	6.74146	7.31748	7.24674	7.29145	7.24471	6.94639	7.05432	7.38695	7.2156	7.13278	6.87736	7.31422	7.14459	7.61857	7.61472	7.21294	6.80837	7.48442	7.58418	7.5494	7.35768	7.25512	7.55662	7.4437	7.62396	7.10106	7.41576	7.61279	7.35483	7.60053	7.66368	7.47965
ABHD11	6.3437	6.14379	6.33245	6.41476	6.17283	6.52913	6.19568	6.24372	6.48737	6.1911	6.36803	6.34472	6.43859	6.21223	6.13656	6.44487	6.19845	6.1694	6.0867	6.41394	6.47402	6.53951	6.38867	6.31549	6.18964	6.4891	6.68782	6.80257	6.73591	6.77369	6.23922	6.355	6.40984	6.63482	6.55299	6.00594	6.30086	6.35441	6.5809	6.12936	6.16162	6.58311	6.30695	6.76382	6.3654	6.42382	6.49365	6.36821	6.76737
ABHD12	6.47385	6.81377	6.64526	6.65625	6.00657	6.34503	6.79506	6.60483	6.83248	6.65084	6.3643	6.74545	6.62621	6.10555	6.13663	6.36984	6.9104	6.75331	7.14995	6.59237	6.85282	6.43203	6.59828	6.49027	6.78476	6.63145	6.71177	6.83414	6.82337	6.70928	6.44441	6.77336	6.64432	6.69729	6.43703	6.60357	6.53412	6.43195	6.62745	6.37396	6.56436	6.62138	6.62075	6.54389	6.49753	6.36881	6.6093	6.58999	6.60373
ABHD13	5.36397	5.32618	5.43411	5.69255	5.7839	5.70805	5.45353	5.49257	5.28741	5.46149	5.37798	5.80967	5.42436	5.62313	5.53177	5.84473	5.76872	6.26554	5.9773	5.92861	5.74242	5.69197	5.44305	5.31517	5.6347	5.92129	5.83626	5.87622	5.47051	5.17436	4.92707	4.89159	5.88085	5.88207	4.97365	4.21759	4.07351	5.2026	5.51239	4.26504	4.49294	5.43984	5.07532	4.67414	4.88563	4.84986	4.97896	4.48492	4.89691
ABHD14B	7.53368	7.68955	7.73151	7.43564	7.29046	7.36451	7.67633	7.70765	7.60259	7.81408	7.5583	7.83914	7.66249	7.03787	7.46196	7.72645	7.50751	7.50773	7.45014	7.17059	7.34744	7.46274	7.38456	7.29363	7.63598	7.80851	7.39047	7.19168	7.19767	7.54683	7.3941	6.95824	7.2794	7.72245	7.24901	7.39039	6.85682	6.70435	7.17764	7.3485	7.44068	6.97003	7.5153	7.17078	7.4555	7.26764	7.12936	7.1543	6.90259
ABHD15	6.59837	6.78931	6.89186	6.7052	6.26526	6.3416	6.75473	6.73309	6.69141	6.66309	6.66014	6.78724	6.87923	6.13427	6.30318	6.56502	6.58324	6.78639	6.78031	6.76328	6.77652	6.60665	6.84078	6.24337	6.5172	6.61271	6.4671	6.492	6.19337	6.86361	6.36005	6.45098	6.32307	6.38913	6.19506	6.3915	6.26292	6.18592	6.31389	5.87656	6.45568	6.47448	6.47843	6.42075	6.32792	6.41039	6.05594	6.4712	6.51268
ABHD16A	4.41812	3.36765	4.53213	4.06661	2.96191	4.38103	2.64527	4.76282	3.1114	3.87476	2.98057	3.42184	3.82043	4.54547	2.69911	4.29735	4.28575	4.38791	4.53408	4.13482	2.97262	4.24672	4.28613	4.47764	4.48883	4.19449	4.52478	2.3924	4.42224	4.5446	3.76827	3.7846	4.36959	4.37929	4.05479	5.17216	3.46873	4.3591	3.33915	2.96784	4.59337	4.89152	3.22618	4.96798	4.59807	3.14022	3.55087	3.16967	3.81521
ABHD16B	1.97596	1.84898	2.10207	2.13565	2.02856	2.32085	2.18141	2.07939	2.08549	1.52487	2.23185	1.73955	2.17121	1.62411	2.19626	2.00966	1.72058	2.06543	1.58837	1.95413	1.91934	2.55785	1.5955	2.35256	1.99581	2.41837	1.68796	2.30879	2.29313	2.56545	1.94642	2.06642	2.07882	1.96623	2.06123	1.88192	2.55923	1.82418	2.45987	2.72251	2.43027	2.51641	2.24015	2.52088	2.64719	1.98296	2.02276	2.40187	1.98187
ABHD17A	9.01512	9.26506	9.18238	8.95741	8.71894	8.92458	9.01339	9.13175	8.98626	9.14027	9.12341	8.92446	8.98601	8.66048	8.79267	8.74833	8.97047	8.97287	9.07706	8.93546	9.24601	8.94916	8.97165	9.02029	8.91193	8.80109	8.81201	8.98839	9.05351	9.39877	9.25285	9.27371	8.77458	9.14365	9.00395	9.20627	9.03459	8.98318	9.19537	9.26613	9.2639	9.318	9.53704	9.36382	9.28803	8.93427	9.37272	9.50464	9.51617
ABHD17B	7.16247	7.45634	7.06716	7.40307	7.09494	7.32696	7.33758	7.26199	7.29285	7.16302	7.01561	7.24161	7.03504	7.26054	7.57385	7.28105	7.44861	7.19814	7.39172	7.38595	7.25649	7.35968	7.39288	7.49653	7.57003	7.37992	7.44763	7.53264	7.00949	6.77493	7.17335	7.06796	7.10159	6.9285	7.03988	7.27091	6.96969	7.10592	7.03278	7.18362	7.02293	7.17117	6.9386	7.0495	7.01659	7.06119	7.15904	7.08279	7.07057
ABHD17C	5.21858	5.15619	4.99385	5.12492	5.04334	5.15183	5.50274	5.46486	5.05774	4.98349	5.26825	5.22713	5.53694	4.64836	5.00027	4.96006	5.52383	5.50852	4.8112	5.04678	5.75685	5.21601	5.32037	5.23828	5.60502	5.20141	5.43035	5.54833	4.45406	5.00065	4.47202	4.9212	5.2217	5.12371	4.84356	5.22745	4.83072	5.12104	4.99001	4.42247	5.08706	3.89699	5.55234	5.16415	4.45896	4.63744	5.46019	4.95584	4.87857
ABHD2	7.49763	7.43651	7.11526	7.67545	7.6229	7.62131	7.25029	7.52354	7.39039	7.29608	7.60888	7.48031	7.28892	7.44841	7.49821	7.58006	7.55026	7.68111	7.13166	7.29334	7.53591	7.23687	7.34981	7.12622	7.35635	7.42141	7.37518	7.39099	7.19211	6.71604	7.04937	6.83766	7.13843	7.09164	6.91274	6.75156	6.69006	7.20467	7.42048	6.63373	6.82066	7.25597	7.28021	7.12577	6.78837	7.22837	6.89057	6.90512	7.15843
ABHD3	8.41604	8.17111	8.30216	8.45707	8.95824	8.19962	8.22938	8.29227	8.44012	8.52645	8.64393	8.17172	8.26014	8.57794	8.32848	8.2738	8.59327	8.42489	8.31514	8.38835	8.46095	8.42366	8.46593	8.46422	8.26388	8.45031	8.50948	8.66271	6.72401	6.7463	7.43474	7.02453	8.20341	8.24491	7.13523	7.04762	7.40777	7.19519	7.05532	7.07876	7.56613	7.11041	6.88489	6.92903	6.54691	7.00092	6.33408	6.67506	6.85179
ABHD4	6.91723	7.10945	7.02105	7.26607	7.22351	7.27252	7.03222	6.94777	6.97906	6.94325	7.17888	6.91833	7.40296	7.41813	6.94201	7.15736	6.69769	6.84718	6.60779	6.81342	6.9758	7.06413	6.95698	6.83927	6.72693	7.07201	6.90181	7.18215	7.4091	6.98075	6.98876	7.07144	6.98172	7.07518	7.1929	6.85621	7.16702	7.05903	7.02073	6.99886	7.06056	7.01216	6.99742	7.23172	6.84788	6.80677	6.92951	7.01685	7.33686
ABHD5	6.23862	6.13324	6.08572	7.19874	7.77654	6.65948	6.43745	6.22513	6.61258	5.90812	6.81572	6.35636	6.48564	6.99845	6.32323	6.63918	6.47803	7.0397	6.1272	6.08603	6.68433	6.26277	6.59257	6.22762	6.53735	6.31943	6.67427	7.20554	6.08063	5.21977	5.71939	5.71018	6.53501	7.03265	6.45083	5.16594	5.65276	7.16365	6.25309	5.70047	5.75488	5.85927	6.34104	6.33903	5.2882	6.47872	5.73446	6.22153	6.00887
ABHD6	6.26298	6.13856	5.51474	5.91475	4.90178	6.42832	5.69946	5.78393	6.05974	5.69389	5.95331	5.80045	5.81051	5.85625	6.02335	5.91832	5.75641	5.43893	5.53339	5.81946	5.65578	5.45979	5.86521	5.90506	5.87172	5.83296	5.75456	5.76155	6.22422	6.08373	6.12308	6.45448	5.76409	5.5681	6.08019	5.89058	5.74812	6.70181	6.05786	5.78007	6.24363	6.31522	6.33565	5.94962	6.35959	7.08022	6.64394	6.29123	6.62827
ABHD8	4.8374	5.56884	5.42187	4.39339	5.03517	5.51218	5.15226	4.85636	4.69745	4.1395	5.22089	5.48831	4.69991	5.43671	5.11724	5.33228	4.21007	4.18151	4.66424	3.01138	4.01939	5.03735	3.45876	3.76544	4.24452	5.42413	5.62606	4.51223	5.67785	5.31656	4.38741	5.32636	4.61578	5.16759	5.11008	5.12106	5.34015	5.20882	5.56419	3.86965	4.75307	5.58538	5.66491	5.13073	5.19771	5.60954	5.57165	5.21902	5.35099
ABI1	8.34486	8.44892	8.39088	8.27347	8.56878	8.05689	8.25181	8.32882	8.40889	8.36567	8.32553	8.33006	8.3478	8.34114	8.15675	8.28949	8.43036	8.38157	8.61909	8.49547	8.45306	8.31406	8.34005	8.2405	8.41756	8.4197	8.36858	8.62581	7.98481	7.99979	8.38752	7.83001	8.06145	7.98215	7.98587	7.99089	7.8076	8.1054	7.97707	7.89032	8.01576	7.78699	7.68097	7.89719	7.76812	7.92776	7.83591	7.73942	7.79139
ABI2	7.05203	6.79126	7.20334	6.82427	6.756	6.60123	7.15074	7.23128	6.75397	7.10061	6.76395	7.19223	6.84528	6.23191	6.64232	6.76022	6.83803	6.8353	6.3525	6.84543	6.74865	6.67367	6.76997	6.76641	6.88246	6.69271	6.70841	5.91011	6.56905	6.70144	6.74652	6.76509	6.55182	6.86859	6.82474	6.95962	6.55666	6.42688	6.23431	6.64378	6.65146	6.63533	6.79565	6.5027	6.82978	5.96784	6.45477	6.5687	6.59854
ABI3	6.79495	7.39602	6.71631	7.18535	6.25445	7.13803	6.62683	6.9957	6.7281	6.69008	7.18755	6.8373	7.38212	7.06061	6.62849	6.58399	6.82747	6.40455	6.92371	6.67376	7.21284	6.95591	6.9389	6.74241	7.01596	6.83309	7.05698	7.12088	7.02217	7.20426	6.91589	7.01756	6.836	6.72434	6.89606	6.77419	6.9344	6.8623	7.01071	6.00915	6.81534	7.02496	6.82583	7.10158	6.58128	6.53903	7.30994	7.30325	7.48741
ABI3BP	0.0325812	4.31545	3.00515	1.07232	4.18755	4.37136	1.55112	1.35375	1.33389	3.15441	1.31649	3.29988	0.915146	3.42246	2.58366	3.19823	2.99877	3.94489	4.39947	2.30542	2.59599	4.52712	4.02792	2.61176	2.18697	1.22121	1.9008	2.44189	1.86832	0.836447	2.26011	0.949393	3.28147	1.18907	1.89396	3.23742	3.74789	3.21793	1.77131	2.15526	1.71026	1.59855	0.720413	1.77172	2.01147	1.27745	0.286097	3.77064	1.23842
ABL1	6.97897	6.8636	6.76924	6.91028	6.50044	6.96818	6.79034	6.80111	6.80571	6.66403	6.62679	6.85689	7.01868	6.8829	6.8475	6.8718	6.7769	6.52728	6.29796	6.68686	6.928	6.51464	6.65241	6.67468	6.92536	6.58174	6.78069	6.86962	6.73976	6.77004	6.72375	6.61741	6.75015	6.96621	6.80926	6.9239	6.64759	6.90417	6.78011	6.88866	7.0612	6.91356	6.92186	6.85558	6.87078	6.70583	6.74149	6.92921	6.74255
ABL2	6.22621	6.19365	6.39633	6.03045	6.35475	6.13627	6.35541	6.6041	6.18215	6.38843	6.42009	6.41544	6.30566	6.27298	6.09502	5.95848	6.42544	6.54021	6.09679	6.34759	6.40551	6.58375	6.39711	5.67637	6.03659	6.21352	6.10068	5.7547	5.71225	6.0333	6.40585	5.76045	5.94537	6.06278	6.40565	6.27331	6.1774	5.83897	5.7758	6.46283	6.35162	5.96328	6.24064	6.17264	6.10592	5.82281	5.87644	5.95149	5.88423
ABLIM1	8.41608	8.22633	8.87717	7.91422	8.35849	7.54521	8.59039	8.73128	8.46743	8.99612	8.06785	8.52667	7.96596	7.26543	8.19326	8.04571	8.16897	8.7334	8.49105	8.50493	8.26083	8.63232	8.40345	8.18838	8.6129	8.59608	8.22205	7.86967	7.69437	8.59339	8.80132	8.20626	8.38932	8.1371	8.56274	8.80623	8.24869	7.01652	7.8922	8.69133	8.50757	7.90611	7.9503	7.745	9.03695	7.61214	8.17952	8.13457	8.39463
ABLIM2	5.04128	5.76732	5.28703	5.36675	4.35402	4.89529	5.2064	4.73902	5.17151	3.7777	5.55636	5.45349	5.22275	5.36375	5.31695	5.52543	5.16053	5.02999	5.21919	4.71558	5.31507	5.24878	5.08396	5.67932	5.33317	5.5063	5.366	5.62894	5.45887	5.34845	4.4637	4.94118	4.54926	5.6575	5.15695	5.23944	4.69346	4.71563	5.2252	5.68924	5.56746	5.31452	5.46642	3.70403	5.22611	5.29551	4.9918	5.065	4.80299
ABLIM3	3.8907	6.06261	5.75206	5.1615	5.74695	6.66052	3.14501	4.85512	5.39656	5.51057	5.49866	5.42904	6.5401	5.91233	3.29674	4.90034	2.95459	3.54721	4.75327	3.12081	3.1512	3.58374	4.59315	5.7991	3.24927	2.98235	3.18298	3.56174	5.47291	6.38945	3.72598	5.96016	6.11902	6.57484	5.80766	3.98525	5.83301	6.30692	3.46291	6.02003	6.00035	5.45982	5.73081	5.41023	5.09323	5.74534	5.93767	5.72685	6.21706
ABO	3.31128	3.6989	4.76091	4.1757	4.47833	3.28127	3.20226	3.96654	4.9162	3.42812	3.60792	5.23803	3.14612	4.4599	4.53454	4.41305	2.49075	3.3149	4.0725	2.96463	3.92713	4.80034	2.89652	3.91096	3.44941	2.80035	4.95368	3.72416	3.98275	4.84419	4.04445	3.80269	4.55137	4.66837	5.15746	5.7133	3.76082	3.08978	4.46372	4.84921	4.45464	4.98847	4.14632	3.66597	5.40179	3.81921	4.89715	5.22002	5.2134
ABR	7.49555	7.58942	7.49685	7.7718	7.69641	7.89407	7.48396	7.56971	7.57988	7.36696	7.56677	7.50822	7.67917	7.76532	7.86495	7.49218	7.46853	7.38615	7.22318	7.42997	7.7196	7.41238	7.41833	7.33893	7.58558	7.62632	7.62452	7.68477	7.89777	7.96561	7.88497	8.04252	7.75399	7.6045	7.87319	7.79496	7.74371	7.86586	7.91425	7.43442	8.03198	8.04967	7.84492	7.9504	7.77926	7.77807	7.98052	8.01114	7.8978
ABRA	3.6447	4.24652	3.74184	3.60149	4.04721	3.94441	3.30269	4.1895	3.86511	3.65964	3.76262	3.98301	4.65639	3.20742	3.3339	3.98382	3.59984	4.27916	3.7401	4.74419	4.23306	3.55488	4.27864	3.50049	3.58645	3.94888	3.90998	3.70083	3.89914	3.75327	3.73524	4.05597	3.8214	4.63994	4.14711	3.35695	3.77806	3.87481	3.69224	3.75748	4.13652	3.42204	3.09046	1.34378	3.56914	3.41923	2.95159	2.79003	3.7822
ABRACL	8.56985	8.68179	8.55351	8.60697	8.37773	8.46178	8.6931	8.63522	8.73664	8.69014	8.59056	8.57483	8.47277	8.59932	8.55923	8.68882	8.91057	8.26918	8.94773	8.78546	8.83477	8.49298	8.73174	8.93872	8.79617	8.93679	8.87042	8.63546	8.13827	8.18209	8.42985	8.35808	8.79058	8.72372	8.17472	8.14307	8.64325	8.54366	8.26574	8.4398	8.63797	8.48436	8.07828	8.03903	8.33269	8.30378	8.09823	8.10484	8.14642
ABT1	6.93841	6.95418	6.84142	6.58044	6.54935	6.24243	6.87572	6.9318	6.83605	7.01745	6.81174	6.86112	6.60638	6.58675	6.67388	6.87818	6.80789	7.054	6.99614	6.77257	6.87144	6.90988	6.75653	7.12693	7.07298	6.94115	7.02256	7.04814	7.08711	7.07262	7.03773	7.04956	6.73393	6.72286	6.91385	7.15815	6.96209	6.61762	7.04452	6.894	6.93598	6.99501	7.00846	7.04779	7.22778	6.98232	7.19504	7.13791	7.12309
ABTB1	7.2544	7.25419	7.26522	7.83811	8.34672	7.47078	7.36645	7.18726	7.30742	7.23653	7.65495	7.33052	7.32385	7.71158	7.70244	7.68681	7.70689	7.82383	7.39015	7.3664	7.29167	7.38084	7.42308	7.42044	7.52349	7.84638	7.58221	8.07683	7.96352	7.46403	7.90998	7.62907	7.74839	7.86692	7.92197	7.21114	7.3127	8.0995	7.94613	7.33134	7.29595	7.33636	7.57807	7.82001	7.31303	7.81194	7.30232	7.71932	7.81952
ABTB2	4.87688	5.17553	5.24426	5.42321	5.52336	4.74901	4.87184	5.00779	4.62724	5.26498	4.55142	4.30898	5.69183	5.60241	4.57409	4.70608	5.15245	5.16559	5.39073	4.71034	5.29117	5.31289	5.00313	4.85718	4.43584	4.82641	5.18974	5.49039	5.2874	5.90345	5.71033	5.815	5.5421	4.58027	5.11055	5.517	5.49651	5.5885	5.05817	4.99368	5.5406	5.2146	4.7928	5.12383	5.48404	5.23835	5.44792	5.42074	5.53186
AC005523.2	5.39526	5.33947	5.29261	5.12435	5.36761	5.58705	5.44637	5.10689	5.15491	5.27019	5.24911	5.40607	5.34855	5.44263	5.26174	5.42597	5.79673	5.49328	5.19739	5.41025	5.37036	5.17839	5.45844	5.57799	5.32927	5.2177	5.56648	5.34045	6.19513	5.95167	6.00376	6.34094	5.79713	5.23633	6.01918	6.29974	6.15746	6.01217	6.37004	6.06191	5.87619	6.35457	6.16039	6.31772	6.18895	6.22629	6.18029	6.21211	6.32893
AC006129.2	6.15926	6.17639	6.5443	5.6296	6.07674	2.8089	6.72528	6.49661	5.90922	6.54352	6.10785	6.48843	5.92992	5.22358	5.9959	5.80187	5.97643	5.8543	6.29667	6.87592	6.36526	6.42562	6.15523	6.0514	6.44721	6.36519	5.99921	5.60393	5.01942	4.27248	6.12444	5.35334	4.92144	5.44217	5.84111	5.77692	6.135	4.83029	4.83172	5.54761	4.61527	5.65606	5.13416	5.34673	6.34771	5.15295	4.86867	5.78626	5.74627
AC016831.7	5.54628	4.81455	5.48336	4.93205	5.15697	5.30987	5.48422	5.29534	5.18508	4.88387	5.26429	5.38932	4.85832	5.00307	4.21994	5.03215	4.85199	5.17865	4.82555	5.49945	5.25285	5.00244	5.25314	5.295	5.28838	4.75592	5.34497	4.59285	4.72717	5.08106	5.29609	5.12054	5.0412	6.36052	5.72095	6.14458	5.5966	5.17355	5.62235	5.46938	5.76399	5.53529	6.7407	5.37898	5.78133	5.33963	5.03183	5.63462	4.93941
AC018755.16	6.33218	6.47515	6.37767	6.27524	6.40437	6.24391	6.45971	6.44873	6.67717	6.69518	6.3436	6.3598	6.18072	6.40232	6.07519	6.4982	6.44038	6.05313	6.47125	6.26052	6.6343	6.49105	6.35977	6.71838	6.49224	6.56517	6.51195	6.53152	6.66373	6.39959	6.53304	6.59988	6.48441	6.12567	6.44294	6.64107	6.65147	6.33753	6.3251	6.19715	6.39347	6.42397	6.44638	6.65058	6.36306	6.56925	6.65088	6.50423	6.67823
AC074212.6	3.92187	4.17068	4.76347	4.13746	3.51938	2.64741	4.11803	3.72961	3.71867	3.02407	3.20322	4.44472	4.8114	4.59359	2.63164	3.81289	4.53185	3.08155	4.23759	4.72231	4.2075	4.1776	4.52768	4.88829	4.0271	4.67743	4.76508	4.90709	4.49927	4.50476	5.08839	4.52634	4.39978	4.23794	5.16716	4.32265	4.50752	4.996	5.03062	4.68837	4.04167	4.28396	4.32196	5.06054	4.99948	4.9478	4.2086	4.76076	3.14161
AC139100.3	2.01774	1.93638	1.73455	2.07971	1.02442	2.21808	2.14563	2.17655	0.841634	2.58439	2.12334	1.11527	2.25435	2.1162	1.36415	1.46441	1.79787	1.25449	3.25095	2.07913	2.45888	2.99442	3.0977	3.55577	2.12674	1.93206	2.10603	1.42222	1.74965	1.8488	2.81066	1.82071	1.99551	3.21365	2.13206	2.61724	1.85766	1.07426	1.69089	2.57032	2.18291	2.06469	2.72062	0.855156	1.24753	1.68434	1.8776	1.00847	2.24047
AC141928.1	4.96808	5.05953	4.55935	5.32747	4.8652	5.34779	4.95215	4.81084	4.94949	4.72997	4.99302	4.79415	5.16972	4.92996	4.36852	5.28224	5.26845	5.46445	4.89848	5.45549	5.24528	5.39866	5.44905	4.99954	5.14176	5.18549	5.18551	5.2036	4.98159	5.48175	5.21	4.8704	5.08173	5.87814	5.34575	5.24785	5.08511	5.14661	4.91463	4.63235	4.5532	5.06226	5.47966	5.26139	5.49997	5.14944	4.99001	4.92504	5.35468
AC144652.1	5.44161	5.82648	5.52369	5.35609	5.5887	5.68822	5.1746	5.2793	5.46977	5.7798	5.46928	5.69782	5.94137	5.41691	4.19823	5.39863	5.27437	5.48118	5.44934	5.57455	5.10176	5.75605	5.67875	5.65216	5.4161	4.82308	5.30925	5.87076	5.30333	5.573	5.70946	5.33804	5.76703	5.83846	5.5266	5.67929	5.93241	5.5241	5.3335	5.7244	5.18958	5.19558	5.36351	5.34475	5.58636	4.6227	4.78833	5.11245	6.09708
ACAA1	7.8276	7.70177	7.59481	7.72867	7.85296	8.0807	7.43672	7.59887	7.81367	7.8188	7.81381	7.6756	7.92245	7.60969	7.75461	7.60477	7.85031	7.76185	7.82623	7.64395	7.54602	7.62767	7.69167	7.97919	7.76296	7.82412	8.04765	7.91162	8.3682	8.26586	8.1784	8.41463	7.71828	7.8671	7.89991	8.00204	7.9572	8.05244	8.38641	7.73263	8.00375	8.43595	7.89465	8.23109	7.78257	8.31636	8.305	8.16074	8.3301
ACAA2	7.07673	7.37095	6.74349	6.76419	6.59917	6.75108	6.68831	6.78516	7.23487	6.98516	6.91809	6.64075	7.03783	6.63293	6.6408	6.90401	6.46654	6.97646	7.07069	6.75688	7.00894	6.9113	6.58985	7.19125	6.85924	6.58681	6.42187	7.19566	6.82524	7.33597	6.69671	7.50353	7.11965	7.02592	6.68934	6.98217	7.15645	7.08909	7.01712	7.07412	7.13821	7.11028	7.47251	7.56587	7.29858	6.96417	7.23782	6.9699	6.79074
ACACA	6.04853	5.04669	4.24202	5.21785	5.39342	6.34129	5.32911	4.94838	4.2097	6.09721	3.81542	5.65129	6.10456	5.945	6.0445	4.3268	4.1119	5.93142	3.58027	5.64235	4.26119	5.10806	4.02698	5.65744	5.16004	6.25895	4.18206	4.20805	5.97129	5.53169	5.94873	6.02248	5.43807	4.18516	4.75311	4.48474	6.54546	5.93198	6.02671	5.83035	4.36506	6.45144	5.25532	6.21383	6.27339	4.36234	6.49701	6.37278	6.3402
ACACB	5.52223	5.78049	6.15854	5.88758	6.04567	5.8822	6.08855	5.89293	5.8118	5.99869	6.03324	6.18336	5.74665	6.14482	5.88412	5.7699	6.25985	5.20826	5.86854	6.15484	6.13654	6.09623	5.96104	5.93061	5.23319	5.50227	5.34044	5.99944	5.51326	5.86507	6.08043	5.5101	5.85578	6.23859	5.8184	4.51725	5.79159	5.52866	5.61848	6.07412	6.1459	4.67549	6.01567	5.97724	6.16546	3.24944	5.82077	3.47805	5.18004
ACAD10	5.81021	5.80096	5.68735	5.58833	5.67158	6.14575	5.70912	5.94121	5.73613	5.95451	5.44768	5.78076	5.67199	5.90459	6.0679	5.74335	5.62042	5.87923	5.77267	6.35885	5.40575	5.95959	5.84315	5.61762	4.47043	5.68459	5.6432	5.5219	6.14105	6.08117	5.76904	5.85762	5.64116	5.39727	5.95193	5.51868	5.77854	5.77412	5.96472	6.07026	5.82224	6.00104	6.27454	5.98957	6.16873	6.13286	5.85321	6.09238	6.00023
ACAD8	7.14662	6.78431	7.18151	6.94904	6.66548	6.81668	7.13358	7.05592	7.12349	7.1863	7.04991	7.08747	6.76375	6.76445	6.86815	6.80071	6.95221	7.18425	6.92971	7.21096	7.03834	6.85631	7.14704	6.6897	6.8866	6.81902	6.96874	6.66645	6.59	6.50314	6.55315	6.38221	6.54082	6.66546	6.28818	6.47231	6.23409	7.01933	6.30414	6.4388	6.35169	6.54104	6.49671	6.3313	6.14009	6.88691	6.59815	6.54306	6.45511
ACAD9	6.86203	6.86095	6.64744	6.82127	6.52094	6.78153	7.00602	6.72698	6.73369	6.72899	6.60687	6.94358	6.88028	6.93632	6.91495	6.9255	6.85186	6.97731	6.79272	6.83728	6.96691	6.77878	6.9367	6.80937	6.86024	6.92807	6.86491	6.81182	7.04824	7.07462	6.98232	6.77779	7.00448	6.63861	6.96621	6.79658	6.95763	6.94643	6.94639	6.80262	6.88914	7.10301	6.75881	6.95846	6.99471	6.93299	7.02805	7.03121	6.85709
ACADL	3.32365	2.19559	1.82204	1.64022	3.5551	1.51571	1.5273	3.34485	3.46606	1.01072	4.01897	3.4487	2.33041	3.78131	2.19901	3.1047	1.76862	1.48425	2.45281	2.14008	3.39306	2.00441	2.34581	1.02894	2.05773	0.958262	1.74162	1.31797	1.35587	4.39025	1.90827	2.68799	3.72849	1.7961	4.37008	3.13363	3.72844	1.59741	2.6424	4.05686	1.87778	1.77726	2.24482	3.45631	3.79573	1.85462	1.38302	2.15226	3.13945
ACADM	7.6987	7.79184	7.84004	7.45164	7.4421	7.80615	7.69591	7.5383	7.6697	7.78034	7.60967	7.84253	7.50288	7.83304	7.89179	7.78529	7.54315	7.48282	8.09811	7.62073	7.75413	7.88659	7.69763	8.3823	8.05166	7.90988	7.96516	7.8018	7.27314	7.17871	7.43864	7.24439	7.83625	7.70537	7.08681	7.74479	7.93726	7.59911	7.17336	7.72446	7.5707	7.46331	7.43488	7.01011	7.18522	7.16109	6.98284	7.15285	7.18109
ACADS	5.90911	5.9539	5.76618	6.05828	5.53562	5.79385	5.9132	5.35839	5.74072	5.71257	5.63582	5.79885	5.92319	5.66203	5.73104	5.73506	5.58069	5.67882	5.95117	5.4766	5.52499	5.53664	5.84527	6.02189	5.80436	6.04515	5.91282	5.87443	6.32844	5.97782	6.16743	6.30901	6.1495	5.95582	6.0661	5.93963	6.30537	6.2163	6.63667	5.9749	6.24359	6.15708	6.23494	5.94623	5.98386	6.19763	6.32848	6.3887	6.13796
ACADSB	6.11345	5.96579	6.20691	5.89289	5.98891	5.49285	6.01419	6.28403	5.93072	6.14578	5.87246	5.946	5.53767	5.80701	5.89308	5.84529	6.22365	6.25355	6.08281	6.40791	6.26795	6.3057	5.96521	5.96502	6.34574	6.29178	6.09096	5.90592	5.14648	5.56697	5.68816	5.78035	5.90393	5.98876	5.89691	5.80769	5.61822	5.2595	6.08105	5.68992	5.82405	5.56443	5.67527	5.54204	5.82381	5.34918	5.3723	5.35503	5.53167
ACADVL	7.84037	7.85201	7.75812	7.82517	7.59063	8.25182	7.7766	7.83734	8.01122	7.65869	7.60536	7.7931	7.9929	7.8667	7.73728	7.97269	8.12954	7.94898	7.51167	7.64805	7.70676	7.74501	7.73719	7.88458	7.7233	7.81581	7.92875	7.71119	8.01106	7.83228	7.48085	8.0229	7.67663	7.72568	7.81434	7.78993	7.69363	8.12214	8.04494	7.69849	7.92162	7.85219	8.36708	7.73273	7.78278	8.11664	8.11553	7.97635	7.73701
ACAN	4.40824	4.19079	4.56804	4.95765	4.52297	5.41054	3.50696	4.21756	4.71422	4.10296	4.81978	4.79259	5.07311	4.13837	4.93778	4.95257	5.03864	5.2044	4.33112	4.74004	4.25677	5.28518	5.06667	4.95104	4.52224	4.82401	4.53499	4.02115	4.94469	5.07024	3.5653	4.27811	5.00736	4.89105	3.86182	4.74403	4.80326	4.98367	4.10026	4.73375	3.78845	3.34615	4.08131	4.80576	3.84043	4.31347	4.54298	4.70166	3.54781
ACAP1	7.99492	7.56866	8.24888	7.6158	8.01351	7.67089	8.06745	8.10448	7.81484	8.14923	7.63555	8.09002	7.61577	7.41351	7.7903	7.93108	7.68515	7.94311	7.72388	7.9636	7.61498	7.94868	7.90302	7.74397	8.06709	7.94971	7.83102	7.5563	7.32405	8.02295	7.94553	7.77398	7.81178	7.98929	7.58598	7.7861	7.42352	7.18501	7.66534	8.08182	8.01707	7.51367	7.61403	7.42724	7.93294	7.7443	7.72376	7.85081	7.94933
ACAP2	8.69125	8.75228	8.57554	8.78677	8.96743	8.85988	8.78446	8.65209	8.68192	8.5014	8.57135	8.78168	8.61482	8.97904	8.77882	8.66401	8.7799	8.7828	9.01925	8.76856	8.81489	8.77885	8.80276	8.77846	8.94222	8.98745	8.97134	9.04116	8.41534	8.16912	8.48191	8.14763	8.81403	8.357	8.39395	8.05376	8.11442	8.59194	8.48355	8.05927	8.3153	8.49932	8.06851	8.05345	7.905	8.32962	8.07346	8.08403	8.27926
ACAP3	7.11408	6.59717	7.04724	6.93045	6.7038	7.1412	7.18525	6.88784	7.10784	6.91993	6.98164	7.11626	7.14308	7.12487	7.43772	7.29275	7.12856	6.7969	6.1608	6.77403	6.89769	6.69597	6.94292	6.46503	6.85849	6.74001	6.88619	6.61075	6.88078	6.96129	6.69616	6.74157	6.76479	6.80105	6.57948	6.73373	6.60403	6.62763	6.69065	6.67134	6.8424	6.65449	6.79048	6.74065	6.58407	6.94334	6.80627	6.57397	6.68028
ACAT1	7.34514	7.02962	7.19894	6.81403	6.83662	7.15734	7.18092	7.40237	7.20052	7.18912	7.25919	7.13539	7.10811	7.34712	7.15433	7.37379	6.95622	7.10522	7.43606	7.08642	7.13657	7.28377	7.2839	7.77435	7.64574	7.19773	7.4081	7.18345	7.4593	7.05001	7.11925	7.2629	7.63776	7.49238	6.99808	7.55784	7.65129	7.24023	7.25967	7.48899	7.39542	7.3205	7.86115	7.24053	7.32551	7.56591	7.50891	7.22531	7.2135
ACAT2	6.74509	6.67602	6.56833	6.28999	6.40361	6.04173	6.55221	6.56897	6.59978	6.72394	6.44831	6.49429	6.32767	6.19765	6.34136	6.28731	6.40521	6.68291	6.78739	6.76017	6.56227	6.46146	6.49021	6.78993	6.42931	6.50069	6.43822	6.47174	6.31181	6.86668	6.67038	6.62707	6.32704	6.32088	6.68483	7.16348	7.05791	5.9879	6.41812	7.31885	6.99935	6.74388	7.20329	6.64958	6.98002	6.73612	7.13338	6.64375	6.81971
ACBD3	7.26621	7.31365	7.35831	7.21615	7.37851	7.52753	7.35325	7.24721	7.37567	7.36921	7.38718	7.37166	7.19543	7.29618	7.66389	7.49245	7.37387	7.05176	7.29468	7.07849	7.47483	7.31598	7.23303	7.43723	7.48566	7.39334	7.3407	7.54163	7.4778	7.3376	7.34239	7.39031	7.57276	7.22964	7.61459	7.63489	7.58666	7.35095	7.41334	7.52638	7.30788	7.40899	7.26117	7.18547	7.25526	7.4984	7.4627	7.37522	7.33223
ACBD4	6.05961	6.03211	6.25714	5.85448	5.84704	6.12054	6.08661	6.35947	6.03143	6.11527	5.89935	6.17268	6.00429	5.87572	6.01233	6.39696	5.88323	5.50744	5.9163	6.29817	5.89925	6.19065	5.56903	5.82212	6.14535	6.50642	6.19973	6.10648	5.81792	5.73144	6.09492	5.84899	6.02645	6.05553	5.99387	6.03458	5.90789	6.01538	6.23176	6.07001	5.3649	6.00668	6.15396	6.137	6.04777	6.2197	5.70324	6.19161	5.91985
ACBD5	7.52391	7.4004	7.33461	7.37683	7.13965	7.47764	7.31321	7.4473	7.38138	7.43965	7.46708	7.42607	7.29856	7.55054	7.40794	7.2609	7.40399	7.57374	7.47863	7.39963	7.5663	7.54916	7.62794	7.44623	7.45213	7.33628	7.48794	7.57744	7.28647	7.09251	7.28325	7.32833	7.37307	7.45339	7.11352	7.32533	7.08493	7.38506	7.19223	7.02266	7.08274	7.27468	7.05319	7.4458	7.16095	7.38735	7.22612	7.19279	7.29174
ACBD6	6.67526	6.67937	6.75879	6.42341	6.13252	6.47548	6.80605	6.81847	6.391	6.51174	6.31883	6.782	6.5612	6.3349	6.61779	6.68683	6.71234	6.93162	7.0317	6.62753	6.54584	6.43317	6.77877	6.80701	6.6782	6.65299	6.60881	6.30397	6.62887	6.60204	6.6305	6.50805	6.24594	6.70876	6.58154	6.68935	6.51053	6.24877	6.76573	6.41682	6.59389	6.60854	6.78418	6.56427	6.70114	6.61404	6.49284	6.46978	6.45791
ACCS	5.38004	6.0745	5.86674	5.93785	5.21607	6.06846	5.92236	6.11975	6.74278	5.69285	6.01109	5.83091	5.94649	5.34026	5.54124	5.79091	5.87717	5.89824	6.06173	6.89739	6.26087	5.957	6.33758	5.68635	5.47408	5.87855	5.67647	5.35637	5.93659	5.16321	6.0396	5.70495	6.30014	5.50278	5.69021	5.24478	5.56867	5.64177	5.52592	5.26934	6.56329	6.88376	5.53324	5.60337	6.00699	5.62176	5.20452	5.45191	5.4094
ACD	6.32201	6.55963	6.76493	6.2542	6.41052	6.4913	6.47669	6.50939	6.58976	6.5593	6.55097	6.37913	6.43131	6.10736	6.42287	6.35701	6.47404	6.49305	6.80727	6.3716	6.31701	6.01486	6.43623	6.78836	6.70272	6.62087	6.55993	6.44312	6.90914	7.02287	6.7957	6.83909	6.35624	6.7131	6.93978	6.86152	6.51236	6.40648	6.88414	7.00567	6.73275	6.83828	6.75673	6.61723	6.81013	6.58105	6.92434	6.78728	6.76621
ACE	3.44943	3.81159	2.64421	2.9836	3.58565	3.05729	3.13866	3.89429	3.61806	1.99597	3.02803	3.10352	3.95748	3.24819	2.51885	2.41539	3.56559	3.41492	5.14551	3.56053	3.29464	4.39003	4.02546	3.21724	2.41385	2.18635	3.87783	2.58982	3.79127	3.93356	2.49172	3.46387	2.34963	4.57158	2.7321	3.33791	3.33438	1.78454	3.40431	1.86799	1.86623	2.72413	1.83092	3.08921	4.08044	2.60536	2.94909	3.82785	2.07459
ACE2	3.30393	4.34795	2.76439	4.51399	4.07666	2.66509	4.48076	4.57802	1.70164	4.19635	3.94403	3.75201	4.12547	4.60718	3.82792	3.66399	4.31643	3.5735	4.00313	5.10814	3.3225	4.19628	3.9068	3.83139	4.19004	4.29341	4.30531	2.79841	4.13311	2.14731	3.56322	2.08058	2.54706	3.79687	4.21006	3.93134	4.33988	3.4768	3.87837	5.02979	4.62624	2.37897	3.48404	1.49961	2.82675	3.30838	3.42405	2.99742	1.95081
ACER1	2.56496	2.97057	3.18047	4.43219	2.82381	2.82697	2.04984	3.31652	2.51989	2.86679	2.98679	2.73841	2.62711	2.24032	2.84628	4.29261	2.38773	3.1504	2.25536	2.45082	3.03017	2.60195	2.30574	3.22987	2.3236	2.57452	3.10445	2.05919	2.46002	3.15664	2.86081	2.2005	4.3076	2.9014	2.81644	2.38705	1.96744	2.76015	2.90618	2.263	2.54782	2.22936	2.96724	3.00621	2.08108	2.19591	2.57937	2.31676	2.43164
ACER3	6.86788	7.00065	6.60842	7.23374	6.47812	7.52677	6.83454	7.05419	6.90269	6.59643	7.15944	6.9059	7.33813	7.12551	7.25513	6.76545	7.15216	6.82016	6.94586	6.86965	6.96175	7.07101	7.12929	6.68649	6.90083	7.00627	7.2172	7.0984	6.98022	6.60094	6.93289	7.0066	7.1501	6.59115	6.86412	6.44954	6.77241	7.30432	7.12024	6.70113	6.80609	7.24848	6.76978	7.1126	6.96361	7.29381	7.05624	6.90527	7.20761
ACHE	4.85713	5.1092	4.34943	4.14556	4.48082	4.16206	4.99101	4.95286	2.80525	4.02121	4.78381	4.75477	4.87376	4.25955	4.67458	4.67076	5.40795	4.73203	5.5888	5.21545	4.87841	5.22517	4.88684	4.53233	4.67167	4.11316	4.64702	4.57405	5.14681	3.84058	4.5821	4.23242	5.2183	4.96479	4.85748	5.25238	4.96968	3.55857	4.77013	4.87233	4.35537	4.94162	5.32077	5.78263	4.83335	4.50338	5.16513	5.1623	4.27399
ACIN1	6.93765	6.67436	6.88481	6.86831	7.19557	7.00169	6.92809	6.88621	6.79943	6.90604	6.78756	6.79072	6.80616	6.96767	7.36999	7.04144	7.07781	7.02744	6.62038	6.84646	6.90947	6.90274	6.9899	7.11855	7.14408	6.86564	7.04977	6.92283	6.44384	6.80473	6.60246	6.52731	6.65645	6.68692	6.69229	6.94628	6.72331	6.46927	6.76257	6.52065	6.82565	6.56663	6.9334	6.72605	6.59726	6.65423	6.64365	6.67701	6.40691
ACKR1	2.38876	2.67938	1.97815	2.12854	2.60325	2.58408	2.6436	2.84683	2.13441	2.10785	2.65825	2.71306	2.05086	2.11958	1.87738	2.65753	3.14301	2.27489	2.60164	2.4202	2.60103	2.56077	2.89553	2.15661	2.84916	2.2677	2.25193	2.72173	2.20483	2.4586	3.07636	2.43452	2.59896	2.73695	2.66009	2.21098	2.32906	2.63594	2.35206	2.91966	2.69166	2.23925	2.37561	4.18558	2.5275	1.94655	2.49749	1.77441	1.66925
ACKR2	4.27514	4.87598	4.73936	5.29684	2.89955	5.02462	4.72634	4.56666	4.73117	3.33918	4.76017	4.77766	4.63642	5.01465	4.76822	4.72763	4.75379	4.68923	2.59862	4.96279	5.05944	5.34727	5.42648	4.53075	5.0009	4.45005	5.12488	5.0427	4.90305	4.10112	4.52564	3.22066	4.0954	5.15809	4.65852	4.82651	4.52962	4.53271	4.67852	3.09183	3.56151	3.37903	4.25231	4.61513	3.79416	4.65738	4.81473	2.24306	3.95657
ACKR3	5.63761	5.83304	5.4695	5.50253	5.51459	5.90097	5.29969	5.76822	5.66145	5.94114	5.3463	5.56369	5.15512	5.45048	4.98121	5.54695	5.4502	4.88759	5.1598	5.13127	5.76769	5.4032	5.72279	5.12483	5.66568	5.56488	5.46939	5.42441	4.33851	4.51294	5.12209	4.52768	5.16608	5.59146	5.12718	5.05159	4.93332	4.1943	4.5263	5.02185	5.3025	5.0617	5.74952	4.43597	5.61881	5.47232	5.28935	5.22209	5.3461
ACKR4	3.95914	4.4874	3.85568	3.78503	3.514	3.9971	3.93743	3.93189	3.0975	2.55463	3.54266	3.56365	1.9896	4.21688	1.00236	3.08127	3.65104	3.8843	4.0817	4.40463	3.22227	4.32959	4.27804	4.3297	3.54411	3.74035	3.91959	3.67257	2.76626	3.98413	2.96041	3.40778	3.94953	4.35881	2.10295	4.36615	0.241805	1.89307	1.0771	2.58458	1.93018	3.71451	3.79675	3.60936	3.64331	3.5558	3.64361	2.32976	3.38443
ACLY	8.231	8.34065	8.14116	8.20095	8.3032	8.42338	8.08637	8.27983	8.2159	8.06272	8.23091	8.15762	8.22428	8.3777	8.40714	8.14113	8.25917	8.48857	8.34602	8.23133	8.36578	8.23619	8.30414	8.34176	8.41207	8.28641	8.27453	8.49138	8.0133	8.01845	8.1391	8.03286	8.38657	8.24353	7.99747	8.10013	8.15138	8.33674	8.064	8.08429	8.33548	8.16533	8.10415	8.10632	8.08538	8.17251	8.31784	8.15088	8.23659
ACMSD	4.3581	4.45235	3.82849	4.00654	3.6179	1.80484	4.28394	4.08551	4.2426	0.95356	3.14879	3.56955	1.84241	4.39521	1.01863	4.54935	3.14383	4.0827	4.4865	4.05715	3.35564	4.58441	4.49507	3.88877	3.60093	3.66476	3.83475	3.72318	3.26838	3.08301	3.96741	4.08222	3.75957	4.246	3.63659	1.06601	2.01559	3.76543	3.31544	3.30653	2.64239	3.51567	2.84539	2.44659	2.15746	2.56587	2.04765	3.60455	4.39852
ACN9	5.84023	5.85543	6.08848	5.75265	5.93159	6.08954	6.10094	6.30545	6.36797	6.2768	5.70677	6.14331	5.90034	6.11161	6.36686	5.86633	6.21868	6.20574	6.71673	6.24183	6.34453	6.35369	6.20659	6.49646	6.42983	6.44343	6.34789	6.24576	5.33362	5.16001	5.59314	5.11661	5.98681	6.2152	5.17826	5.37309	5.20608	5.32113	5.72658	5.671	5.17512	5.53258	5.24006	5.16008	5.4889	5.19846	4.87574	5.16706	5.17277
ACO1	6.08804	5.97309	5.77631	6.17174	5.74566	6.07701	6.13671	6.00183	6.16363	5.95352	5.99495	6.00111	6.07598	5.95739	6.0087	5.68403	6.28902	5.57725	6.2104	5.93992	6.17016	6.13239	5.97345	5.54911	6.20189	6.3512	6.18879	5.8325	6.04161	5.84112	6.17576	6.02276	5.68815	5.69681	6.23269	5.9996	5.88186	5.98523	6.15633	5.87607	5.80413	6.0616	6.18085	6.19803	6.06636	5.94911	6.11527	6.18115	5.97062
ACO2	7.73641	7.81943	7.4321	7.33695	6.71141	7.71219	7.64059	7.45857	7.53662	7.71116	7.48825	7.57625	7.69009	7.77106	7.86573	7.72219	7.59001	7.39467	7.51818	7.08683	7.48557	7.08495	7.35466	7.72291	7.54983	7.60224	7.45772	7.62398	8.18482	8.15402	7.91014	8.16414	7.81661	7.69231	7.89418	8.14809	8.10956	8.15138	8.13669	8.09825	8.2044	8.04608	8.32367	8.14917	8.02355	8.45567	8.28357	8.25334	8.05823
ACOT11	2.37921	2.24318	2.46269	3.48478	2.82111	2.83366	3.24605	3.6727	3.61808	1.77206	3.80453	3.34087	3.55357	2.62004	4.19052	2.17999	2.33677	3.03607	2.21496	4.22184	4.27055	3.94813	3.35481	2.50133	2.76665	4.97359	2.44606	3.09671	4.03072	3.36264	2.22914	2.32305	3.74537	4.20777	2.91917	3.58566	3.69516	2.34756	4.04453	2.9359	4.33286	2.71974	2.887	3.9772	3.17757	4.0925	3.07098	4.22105	4.27669
ACOT12	2.47698	3.88806	1.77995	2.3552	1.6321	3.81148	3.71879	1.61818	3.02058	2.83715	2.11788	3.43768	4.04209	3.74776	1.77715	3.48989	2.11332	1.44971	3.05789	4.21384	1.6439	2.28113	2.11591	2.08256	1.94404	1.6857	3.45038	3.57212	1.57834	4.36817	1.68024	1.12254	2.88715	2.60184	3.19128	2.56793	1.66753	2.21511	2.50229	3.51402	3.49059	2.38917	2.04538	2.21224	1.81143	2.62499	3.77999	3.52442	2.48022
ACOT13	6.38288	6.2466	6.26538	6.25437	6.36479	6.42931	6.28025	6.11042	6.35588	6.01838	6.1977	6.2127	6.35681	6.50315	6.36737	6.49677	6.36397	6.06837	6.38074	6.4427	6.397	6.33188	6.34722	6.43384	6.33675	6.22223	6.59962	6.5381	6.66701	6.48867	6.37695	6.7572	6.24554	6.281	6.52615	6.77802	6.56677	6.58492	6.35051	6.65872	6.60322	6.68957	6.85005	6.62031	6.32718	6.77777	6.6157	6.42055	6.6073
ACOT4	4.61472	4.86102	4.94849	4.15624	4.76645	4.73813	5.10062	5.13613	5.09251	4.6213	5.19001	4.44787	5.09411	4.77165	4.48861	4.43789	4.56098	4.46215	5.69696	4.82555	5.0915	5.01332	5.05468	4.79732	4.85194	4.30116	4.6151	4.97593	4.44494	4.78782	4.63086	4.96738	4.76463	4.4385	4.7391	5.21491	4.85194	3.926	4.21071	4.559	5.23319	4.86274	4.91377	4.65139	5.21092	3.36881	2.27913	4.9495	4.5362
ACOT6	1.79658	1.86738	1.66004	1.66385	1.86579	1.77872	1.79285	2.02136	2.75884	0.754613	3.72409	1.09574	2.21068	2.16885	2.19078	1.69959	1.94152	2.58083	2.41732	2.01412	2.35205	1.99982	2.36635	2.2101	1.44881	2.3169	1.57979	1.76703	1.78083	1.93201	2.09127	2.5896	1.38444	1.35685	1.59571	2.84148	1.95951	2.02597	3.45774	2.4416	2.49338	1.50127	2.49366	2.22063	2.85806	2.51985	2.32471	1.74434	1.88754
ACOT7	5.80263	5.967	6.01324	5.46301	5.63343	6.2973	6.08066	5.72881	5.84945	5.76093	6.10129	5.97628	6.17056	5.89619	5.56871	5.69012	5.69949	5.71189	5.92358	5.7309	6.0188	5.81043	5.55838	6.54913	5.4376	5.51502	5.60397	6.02576	5.85333	6.42942	6.29264	6.17797	6.17168	6.67605	6.15364	6.49295	6.53429	6.17296	6.07999	6.65605	6.4646	6.30511	6.85003	6.48254	6.25919	5.42654	6.34581	6.24481	6.44152
ACOT8	5.91268	6.1279	6.05935	5.98825	5.94908	5.79566	6.48862	6.0361	6.26211	6.26372	6.11045	6.50958	6.18775	6.11731	6.4648	6.00753	6.39485	6.09497	6.52788	6.27907	6.27614	6.10335	6.21124	6.13353	6.14653	6.11492	6.22154	6.14224	6.70807	6.4399	6.67464	6.63738	6.3293	6.4308	6.33348	6.66757	6.59497	6.39907	6.73305	6.61446	6.44299	6.43555	6.26523	6.91609	6.4524	6.46621	6.33167	6.62132	6.64605
ACOT9	6.88614	7.0019	6.87327	7.04876	6.94308	6.82632	6.84542	7.01196	7.01537	6.76736	7.0408	6.96985	6.97798	7.13207	7.05823	6.85101	7.10022	6.89424	6.85963	7.33241	7.15576	6.87797	6.99049	7.30716	6.92555	7.04828	7.20901	7.39277	7.51986	7.42832	7.35065	7.47101	7.20758	7.37523	7.24832	7.37849	7.50263	7.29768	7.26135	7.42597	7.30499	7.62438	7.42634	7.38977	7.19794	7.63251	7.36681	7.2775	7.40548
ACOX1	6.75999	6.94206	6.47487	7.05363	6.846	6.80536	6.54746	6.52181	6.90278	6.77624	6.7114	6.5357	6.73087	6.93483	6.95659	6.86506	6.77554	6.66765	6.46679	6.52196	6.85204	6.46093	6.66603	6.0584	6.5349	6.99219	6.74209	6.62301	6.78793	6.26073	6.66908	6.75394	6.42679	6.71838	6.63754	6.35847	6.27302	7.09687	6.81092	6.28565	6.64195	7.19823	6.72476	7.03377	6.58656	6.96239	6.82861	6.7398	6.64372
ACOX2	4.69964	5.01236	3.68608	4.7566	4.52929	4.2873	5.05203	3.88449	4.11762	3.84369	4.67981	4.7019	4.8067	4.82798	5.03844	4.99877	3.67593	4.19992	4.69401	4.87771	4.10787	4.82988	4.65214	4.63633	4.957	4.56601	4.58887	5.10545	4.64628	4.1605	3.55735	4.31423	5.23741	3.1892	3.96649	4.27908	2.58386	4.63781	5.12916	5.18535	5.13379	5.26422	4.02622	4.25299	4.68459	4.94451	4.69936	3.17426	3.08401
ACOX3	6.15752	5.7682	5.82379	5.86574	5.97443	6.04355	5.93792	5.77811	5.82272	5.60719	5.64981	5.6364	5.63231	6.16842	6.24225	5.63895	5.93673	5.77956	6.04505	6.10658	5.64114	6.14501	5.80246	5.69832	5.92094	5.91671	5.82935	5.9626	6.011	5.62471	5.55124	5.77639	5.49783	5.49232	5.37132	5.81836	6.06469	5.85438	6.13961	5.1442	5.64831	5.95733	5.83919	6.25957	5.55556	6.09435	5.91487	5.786	5.68148
ACOXL	4.42572	4.37487	4.31356	4.5453	4.28135	4.66095	4.01484	4.97467	4.60776	3.68084	4.74469	3.56448	4.47853	4.01617	4.88705	4.4164	4.20028	4.57912	4.5476	5.04467	4.80766	4.91234	4.77256	4.81143	4.61735	4.08952	4.3545	4.60494	4.95671	4.4126	4.56783	4.85789	3.95649	4.16054	4.30959	5.41238	5.28609	3.18414	2.85079	4.45152	4.13996	4.573	4.72687	4.74687	4.35103	4.14232	3.69007	3.28965	2.77569
ACP1	7.1326	7.42755	7.3825	6.73684	6.60773	6.54937	7.04878	7.20252	7.35168	7.32842	6.45414	6.50123	7.08759	6.72114	6.66869	7.00939	6.60123	6.59573	7.7425	7.05701	7.14266	6.81697	7.1474	7.33767	7.09543	6.72061	7.10496	6.98072	7.40214	7.59665	7.34983	7.55553	7.21961	7.18838	7.24179	7.35973	7.58469	7.04046	7.11543	7.51209	7.1954	7.24197	7.24919	7.64259	7.64538	6.87032	7.4583	7.32696	7.33286
ACP2	6.71371	6.74602	6.77991	6.83822	6.26249	6.81892	6.93656	6.95029	6.9572	6.88526	6.90366	7.05474	6.93705	7.21571	6.76984	6.84135	6.73336	6.74105	6.72169	7.0026	7.08078	6.92189	7.00546	6.66072	6.99069	6.72777	6.97945	6.89221	7.00152	7.15877	6.65339	7.19502	6.67947	6.4823	6.97235	7.03649	7.01244	6.97597	7.03606	6.47349	7.22511	7.05305	6.96418	7.15638	6.85136	6.9356	7.41162	6.76825	7.29927
ACP5	6.73712	6.5798	6.69866	6.55324	6.02034	6.38297	6.32809	6.49537	6.70934	6.50389	6.74767	6.63858	6.13106	6.38808	6.94864	6.68203	6.58127	6.30701	6.93903	6.9563	6.55564	6.83101	6.2734	6.9665	6.52523	6.78481	6.48306	6.49684	7.16558	6.72816	7.09341	6.68524	6.54123	6.88524	6.73897	7.35226	6.95701	6.59855	7.12817	7.26169	7.03838	7.03374	7.14162	7.01106	7.21671	7.13406	7.08813	7.23232	6.92431
ACP6	6.60223	6.41279	6.34002	6.36001	6.02392	6.11363	6.41476	6.54204	6.11977	6.3917	5.86709	6.33314	6.36583	6.14361	6.0858	6.36282	6.03814	6.27211	6.10044	6.13996	5.85694	6.10743	6.21425	5.98058	5.9798	6.3183	6.21858	6.05837	5.63775	6.14393	6.47049	6.12898	5.58302	6.68104	5.94778	6.35969	6.3216	6.55753	5.5146	6.74126	6.47279	6.16756	6.42918	5.74285	6.50088	6.43189	6.30347	6.20294	5.72311
ACPP	6.21765	6.58035	5.91768	6.77889	5.89198	6.69148	6.10507	6.31568	6.0544	5.56654	6.11259	6.50308	6.60455	7.16399	6.74423	7.00033	6.85169	6.68151	6.38059	5.84982	5.94468	6.26812	6.12795	6.08304	6.36393	6.86671	6.7525	6.79538	6.45439	5.38222	6.05702	6.49709	7.00974	6.83636	6.14415	6.01254	6.24811	6.72087	6.17455	5.74394	5.79329	6.63782	6.23199	5.66971	5.79884	6.28306	6.15369	6.14544	6.14415
ACPT	5.13149	5.69951	5.39554	5.70179	5.40955	5.33022	5.62996	5.5587	5.4864	5.00454	5.03219	5.58997	5.78881	5.72289	5.39311	5.46117	5.67759	5.38614	5.89579	5.8141	5.71235	5.70696	5.69276	5.56626	5.39694	5.04394	5.24878	4.90125	4.94009	5.7544	5.2171	5.34216	4.82329	5.24825	5.78723	5.5349	5.3704	5.647	5.52095	5.68872	5.34869	5.51524	5.54272	5.82906	5.89607	5.50353	5.65228	5.2478	4.93524
ACR	2.37367	2.38647	2.98922	3.03896	3.72903	2.41777	3.37346	3.07032	3.40007	3.44522	2.77692	2.21057	2.87396	2.41345	2.33272	2.2029	2.44923	2.01082	2.24031	3.22418	2.73151	2.28173	2.09781	2.57622	2.6981	2.0685	2.67564	2.05519	2.20364	3.229	3.7373	2.31213	2.63994	3.03082	3.29617	3.19975	4.98747	2.52374	2.87047	2.68912	2.59948	2.14225	2.13148	4.38809	2.06603	1.90865	4.09856	4.16125	2.34107
ACRBP	7.85665	8.64603	8.54394	7.77278	8.01968	8.88728	7.75429	7.5621	8.14887	8.19862	8.2831	8.42277	9.07041	8.46587	6.97365	7.82152	7.65462	6.74814	7.8221	6.95926	7.67924	7.49495	7.42822	7.88487	6.43354	7.46306	7.80174	7.97651	8.44634	9.06056	6.98724	8.68247	8.9051	8.97984	8.55447	6.82652	8.16118	9.491	8.0918	8.35075	8.16824	8.56279	8.31876	8.22525	7.79499	8.12941	8.24264	7.98147	9.01627
ACRC	5.9701	5.90314	5.9743	6.0034	6.10822	5.88451	6.20787	5.99254	5.96317	6.22008	5.9605	6.07954	5.58533	5.88196	6.01925	6.08279	6.16222	6.21583	5.87074	6.25096	6.13811	5.92162	6.21889	6.07068	5.94063	5.9602	6.01318	5.92899	5.43082	5.14427	5.64263	5.78839	5.7664	5.80398	5.56844	6.06119	5.62406	5.74864	5.46514	5.59532	5.75593	5.60898	5.37301	5.82532	5.72474	5.99257	5.2956	5.94023	5.44255
ACRV1	4.94232	4.96324	4.76945	5.38285	5.1514	4.54778	5.07441	4.89894	4.93177	4.78156	4.65341	4.90104	4.90889	4.7811	4.99468	5.04407	5.31933	5.44377	5.31133	5.4745	5.0977	5.36956	5.16333	5.30861	4.98272	4.84625	4.77631	4.91596	5.07742	4.71286	4.33859	5.02903	4.93706	5.4618	5.14018	4.82775	5.19545	4.88987	4.61267	5.11746	5.11374	4.80824	4.4726	5.32539	4.88244	4.72287	5.04879	4.60908	4.29117
ACSBG1	4.85455	5.4072	5.36924	4.97085	4.62149	6.47081	4.79897	4.44393	4.84161	4.92704	4.9962	5.16121	6.38806	4.98054	4.4906	4.8188	4.11038	3.29776	4.87951	3.05196	3.21664	4.2801	4.38864	4.99914	3.53639	3.28157	4.41012	3.10473	4.86165	4.86922	3.20013	5.0878	4.67645	5.4091	5.24792	1.77789	4.97049	5.2229	5.0759	5.43837	4.30957	5.68585	5.24878	4.6512	4.85564	4.80508	4.58863	3.00933	5.80296
ACSBG2	4.49048	4.75177	5.19425	4.923	4.83196	4.99438	4.97647	4.9698	4.81181	4.71986	4.40454	5.0693	4.91808	5.03046	4.64005	4.9131	4.91063	4.73221	4.72099	5.18458	5.20474	5.44994	5.37768	4.9493	4.89324	4.95493	5.1259	4.58712	4.77787	3.87677	4.80202	3.98469	4.45915	4.92509	4.28472	4.82769	4.30619	4.23129	3.73094	3.88557	4.05991	4.90342	4.91268	3.49661	2.56124	3.59371	3.60663	4.79903	3.33613
ACSF2	5.59799	5.68983	5.37182	5.49321	5.40989	5.13382	5.19957	5.49686	5.3907	5.2651	5.45805	5.15312	5.50351	4.73776	5.50169	4.88229	5.74217	5.33208	5.76107	5.50999	5.66366	5.26026	5.70923	5.17154	4.55765	5.37548	5.69562	5.25307	5.36603	5.23214	5.14365	5.51212	5.25275	5.17574	5.64639	5.54726	5.52876	4.7314	4.93794	5.35125	5.4286	5.21174	5.47974	5.04816	5.36031	5.16679	5.62228	5.52727	5.25124
ACSF3	5.41783	5.84916	5.95705	5.64952	5.14632	5.43722	5.8865	5.65859	5.51165	5.85254	5.70914	5.6143	5.71803	5.65662	5.87174	5.45159	5.36082	5.00302	5.91793	5.5783	3.31416	5.29517	5.629	5.6828	5.64162	5.35097	5.89315	5.75747	5.81308	5.89361	5.73522	6.0973	5.41886	5.39492	5.63475	5.68451	5.66892	5.81737	5.76879	6.05974	6.14942	4.91784	6.10321	5.68427	5.57569	6.28944	5.65578	5.79789	5.86949
ACSL1	7.81825	8.14027	7.54929	8.68864	9.82753	9.4971	7.89169	7.68101	8.10164	7.67353	8.49112	8.03306	8.43634	9.37368	8.62753	9.20213	8.3277	8.83569	8.38224	7.81324	8.38098	8.30882	8.41699	9.04127	8.15563	8.88424	8.67492	9.601	9.12829	8.11629	8.53546	8.39966	9.12266	9.24351	8.51279	7.4175	8.38379	9.08302	8.78086	8.73299	8.15413	8.5963	8.38561	8.71527	7.61306	8.8633	8.43162	8.35544	8.49443
ACSL3	6.82979	6.88261	6.91371	6.87186	6.88712	7.10194	6.7164	6.55196	6.76101	6.62571	6.72692	6.87345	6.59218	6.96217	6.61425	7.04152	7.02167	6.97524	7.15234	7.08472	6.94867	7.00368	7.12798	6.88061	7.02967	6.94839	6.99895	7.04155	7.01494	6.93151	7.09576	6.94115	6.88993	6.7265	6.79098	7.00535	7.18712	6.52775	6.82903	6.9301	6.62189	6.76428	6.94775	6.85525	6.73634	6.90421	6.9829	6.87922	7.04749
ACSL4	6.92627	6.95896	6.74581	7.48191	7.65024	7.65061	7.18245	6.87287	7.10293	6.5819	7.21142	7.03367	7.36275	7.76799	7.25654	7.18279	7.49468	6.92757	7.50101	6.89543	7.22802	7.26552	7.06687	7.38292	7.6032	7.40858	7.76357	7.97987	6.20564	5.8999	6.12126	5.87318	7.40246	6.89297	6.02441	5.70635	6.22943	6.20547	6.25159	5.86233	5.72805	6.40372	5.7935	5.89131	5.35544	6.02898	5.96864	5.78965	5.71521
ACSL5	7.26176	7.5256	7.26019	7.19104	6.86262	7.04094	7.31551	7.26827	7.32182	7.32603	7.34306	7.27066	7.4556	7.09484	7.09324	7.08292	7.10117	7.0899	7.18695	7.41988	7.31774	7.20629	7.26272	7.3953	7.22904	7.12966	7.3274	7.39623	7.207	7.36581	7.23797	7.35092	7.25671	7.07907	7.23524	7.34161	7.52325	6.98587	7.28217	7.5686	7.40037	7.30764	7.33866	7.36091	7.53505	7.29314	7.47846	7.25949	7.22731
ACSL6	6.12201	5.82772	6.36582	5.78765	5.93133	5.24373	6.38952	6.21486	6.00638	6.40522	5.48808	6.10371	5.43052	5.88869	5.60496	6.18634	5.85552	5.91576	5.89184	6.53846	5.46238	6.37124	6.51191	6.01671	6.2287	6.51826	6.31282	5.2189	4.75617	5.07882	5.34211	4.88268	6.0624	5.94048	5.22482	5.6904	5.26677	4.09479	4.96878	5.88273	5.29956	5.0592	5.32218	4.93018	5.61434	5.19855	4.34827	4.71772	4.74704
ACSM1	2.81269	2.75498	2.49279	2.69907	2.28816	2.77737	2.5751	2.24739	1.78987	3.94658	2.59097	2.78484	4.06767	2.79869	3.68106	2.64854	3.02408	4.56606	2.78881	3.00294	2.44394	3.44302	2.97918	2.41324	2.61495	2.90001	3.93682	2.69566	3.70609	3.12679	2.39148	2.57812	3.0983	2.23023	2.83945	3.7426	3.78658	2.28762	2.14832	2.27825	2.27603	3.4085	3.53372	2.88982	2.94976	2.52282	2.16477	3.1698	2.1621
ACSM2A	2.69597	3.07027	0.881873	0.827785	0.445294	3.38781	2.39822	1.39415	2.31688	0.388182	3.75412	1.17996	2.95499	3.07044	1.72737	3.17008	1.7792	1.34284	1.18972	0.483845	2.30373	1.04594	1.78362	1.39375	2.10576	0.536277	2.34744	0.576236	0.713171	1.29092	2.3801	0.498489	1.46824	1.88377	1.801	1.86249	0.788889	3.28961	1.10227	3.72094	1.62025	3.41463	1.09545	3.84135	1.24395	1.01871	1.27804	1.82674	1.46464
ACSM2B	2.58938	4.81734	2.71671	4.2264	1.49083	2.29436	2.14033	1.94583	3.16517	3.54795	2.14834	2.85792	3.76552	2.19112	4.06479	2.16593	3.24924	3.78457	3.10252	3.87239	4.16825	3.18005	4.20993	3.78796	3.25123	2.58364	2.53654	3.9818	2.24622	4.3062	2.23113	3.96057	3.90161	2.74179	2.12367	3.6152	1.75073	4.30802	2.48381	4.1948	2.29898	2.5294	2.26837	2.20636	2.33784	1.89751	2.99754	1.77185	2.62221
ACSM3	5.04222	5.20144	5.11628	4.94518	4.88803	3.97684	5.19639	5.15121	5.00907	5.24173	4.70114	5.16123	4.92891	4.05992	4.50297	4.77293	5.09534	5.17949	5.79956	5.52429	5.37578	5.37022	5.28811	4.71282	5.19163	5.18778	4.83403	4.99313	4.2122	4.68287	5.16015	4.88584	4.94836	5.12328	4.4342	5.30532	4.80109	4.01312	4.82388	4.49443	4.73741	5.03029	4.6279	4.71731	4.85004	4.25754	4.33919	4.52043	4.72745
ACSM5	4.18538	4.87197	5.06016	4.78533	4.69311	4.64663	4.53769	4.17449	4.66614	4.05677	4.8699	4.20197	4.48831	4.74827	4.59598	4.78643	5.14648	4.79919	5.00585	5.08849	4.96691	5.22335	5.24961	4.37631	4.34796	4.60914	4.6946	5.05872	4.63556	3.19374	4.7492	4.71294	4.99145	5.1518	5.0019	5.02122	4.15664	4.75061	5.08969	4.96302	3.42826	5.04433	4.86357	5.2026	5.06594	4.73248	4.7436	4.47563	4.44559
ACSS1	6.89439	6.58963	6.82462	6.64051	6.82813	6.84056	6.6741	7.11539	7.07778	6.86987	6.91629	6.85375	6.68375	6.40827	6.72671	6.78115	6.95882	6.71686	6.44973	6.95078	7.01796	6.96733	6.72165	6.95865	6.76588	6.52233	6.63247	6.78729	6.49853	6.8622	6.75011	6.57928	6.3942	6.47673	6.61274	7.00524	7.06317	6.56055	6.7123	6.74568	6.71231	6.54665	6.99763	6.5522	6.64208	6.53014	6.81087	6.68263	6.82425
ACSS2	6.67335	6.74904	6.74889	7.0194	6.77072	7.28243	6.81481	6.66744	6.79846	6.73921	6.83102	6.80248	7.0272	6.97837	7.01179	6.91565	7.09998	7.00939	6.89412	6.74046	6.95974	6.90518	6.69639	6.27305	6.91406	7.15807	6.95243	7.05227	7.20877	6.90682	6.77235	6.95425	6.96255	6.69113	6.73691	6.88734	6.71784	6.9414	7.27097	6.77028	6.81169	7.00643	6.73401	7.119	6.71913	6.86274	7.06515	6.82295	7.01433
ACSS3	4.37091	4.72973	4.56937	4.65154	4.10283	3.91184	4.54376	4.17477	4.53276	3.89271	4.24457	4.72225	4.86052	4.59642	4.68624	4.69991	4.6891	4.12982	4.86032	4.46919	4.32794	4.58597	5.16603	4.59631	4.29179	4.62875	4.88405	4.62999	4.2424	1.81734	4.73247	4.12242	4.70366	4.13483	4.56176	5.05494	4.19782	4.85318	2.88348	4.41313	4.8181	4.06491	4.4211	3.177	4.32379	4.35248	3.71529	4.09842	4.23047
ACTA1	3.91727	3.22609	4.04026	4.23552	3.5842	2.80421	2.74004	4.22293	4.17767	4.25475	3.01896	3.15838	2.46108	4.1925	4.06459	3.17735	3.79758	2.89363	4.66344	3.49515	3.47391	3.14003	4.58995	3.97819	4.364	3.86484	3.55449	4.36267	3.39034	2.83005	2.59294	4.32998	4.09434	4.47198	4.23283	4.13474	4.08104	4.54964	4.19422	3.75089	4.31188	3.61015	4.09626	3.18089	4.70868	3.5317	2.45838	4.84473	4.12048
ACTA2	6.58197	6.25637	5.95854	6.14833	6.73384	5.82768	6.15418	6.06486	5.78804	5.86964	6.25729	6.26942	6.75757	6.12601	6.45713	6.17405	6.74262	6.65514	6.08983	5.77697	6.17672	6.03853	6.1881	6.14285	5.9716	6.57418	6.37366	6.75911	5.70077	6.50319	6.2418	6.25595	6.47177	6.07815	6.26865	5.55376	6.0179	6.93938	6.49835	5.69129	6.61548	5.33226	5.90963	6.3446	5.62687	6.47273	5.37382	6.8024	6.59809
ACTA2-AS1	4.26055	4.29967	4.3734	4.74276	4.35781	4.32011	4.38951	4.45309	4.13307	3.90168	4.28586	4.63698	4.99769	4.57393	4.53747	4.77869	3.70782	4.99047	4.56131	4.31719	4.40367	4.73965	4.80861	4.46306	4.34842	4.25468	3.79273	3.85632	3.91292	4.12585	4.63069	2.48277	4.30924	4.1643	4.80745	4.29576	2.5711	4.59221	4.27578	4.79657	4.63766	4.39867	4.53669	4.56864	2.44555	4.37423	4.58027	4.65815	4.80974
ACTB	10.7902	11.0704	10.7934	10.7569	10.9049	11.1755	10.5956	10.704	10.7832	10.8684	10.9438	10.6524	10.7358	10.6362	11.009	10.742	10.7317	10.7672	11.1494	10.7109	10.803	10.6935	10.4541	10.5799	10.4398	10.6576	10.3819	10.2619	11.2801	11.5317	11.3551	11.4165	10.7455	10.7452	11.1123	11.1363	11.2095	11.2423	11.561	11.5401	11.4421	11.4725	11.2266	11.2625	11.5369	11.0264	11.3438	11.5315	11.4944
ACTC1	5.45831	5.76653	5.43894	5.92188	5.5982	6.11701	5.35898	5.8386	5.41503	5.39076	5.20473	5.4627	5.92506	5.79724	5.48945	5.85635	5.86989	5.71032	5.7032	5.77138	5.35807	6.15113	5.63135	5.86374	5.79044	6.00025	5.99321	5.87073	5.97997	5.80634	5.59472	3.87398	5.47147	5.74712	5.62311	6.1293	5.38749	5.87967	5.63557	5.65292	5.77312	5.56811	5.66656	5.39476	5.87454	5.15845	5.09937	5.2342	5.14339
ACTG2	4.4351	4.63406	4.54391	5.31649	4.95862	2.38842	4.63821	3.29839	3.48901	4.54419	2.74301	3.09059	3.94839	4.34591	2.83648	3.32773	4.06359	4.89333	3.25345	4.34279	4.80161	4.69274	4.79859	3.92646	4.03923	4.27776	2.78777	3.27869	4.59749	4.72273	5.23479	2.00445	5.03838	5.02287	4.81612	5.05119	5.13347	5.22108	3.59656	5.32637	4.08023	4.32423	4.86951	4.71664	3.15616	3.37834	2.92654	5.146	3.47887
ACTL10	4.6903	5.08998	5.01031	4.68474	5.05861	5.12444	5.26016	5.03123	4.93335	5.16616	5.22892	4.66925	3.34806	4.90593	5.08211	5.37675	5.12197	5.2696	5.267	5.21524	5.06505	4.0778	3.10712	5.54957	4.96155	5.44022	5.50285	5.31536	5.116	5.63571	5.09746	5.32352	5.13601	4.63808	5.30973	5.2779	5.2929	4.95551	5.08408	5.19609	5.41411	5.15012	5.72883	5.56777	5.51902	5.10119	5.15054	5.38449	5.0937
ACTL6A	7.03218	6.88612	6.98183	6.98351	6.88999	7.05791	7.17528	7.02434	7.10173	7.24062	7.02184	7.20643	6.97904	7.14152	7.13077	7.04541	7.25058	6.86795	7.2566	7.40696	7.14402	7.36604	7.31954	7.41631	7.36521	7.30774	7.32911	7.09245	6.2917	5.99955	6.41962	6.35074	7.03503	6.7044	6.44419	6.55289	6.50384	6.57732	6.27912	6.63214	6.78814	6.38557	6.15327	5.99327	6.35678	6.28048	6.14761	6.24422	6.25577
ACTL6B	1.49353	1.41777	2.21381	1.67517	2.08833	1.07829	1.59429	1.1228	1.23498	2.08784	2.2935	1.31886	1.9747	1.80095	1.39911	2.38843	1.159	2.04814	1.3832	1.84093	2.39265	1.58427	2.42132	1.9718	2.13491	1.78941	1.68004	1.46412	2.55023	1.67008	1.91447	2.30315	1.89394	2.02314	2.85634	2.60498	2.0603	1.46723	1.91213	2.38587	1.70179	2.07985	1.33633	2.04151	2.98676	1.92134	3.7224	2.12274	2.26834
ACTL7A	2.22657	2.61762	2.15671	1.95132	1.91299	3.09078	2.1067	2.16502	2.30094	2.70226	1.54306	1.99935	1.80439	1.60787	2.67978	2.27123	2.2747	1.87896	2.2132	1.85755	1.90269	2.27527	2.98601	2.77555	1.91046	1.9781	2.07883	2.0794	1.96842	2.19446	2.60025	2.74123	1.7611	1.84523	2.79633	2.70636	2.32498	1.944	1.98877	2.50072	2.075	2.24225	2.56487	2.05857	3.35233	2.1291	1.78008	1.38593	2.23701
ACTL7B	2.49618	2.80304	1.91222	2.48173	2.73953	2.00563	2.36201	2.32192	2.92453	2.32839	4.14353	2.60924	2.9565	2.06517	3.36866	3.03362	2.34792	2.84468	2.95702	3.37151	2.21627	2.73171	2.61572	2.34672	3.70453	2.68918	2.69925	2.73814	2.22104	1.84418	3.13816	1.73666	2.18154	2.74714	2.5778	2.98816	2.55316	3.04608	2.93684	2.47533	3.36164	1.93653	2.4022	3.48052	3.05605	1.8152	2.85488	3.67632	2.48079
ACTL8	3.01097	2.51047	2.55437	3.53075	4.19653	2.90031	2.61857	3.2907	3.31561	2.2408	3.31542	2.87861	2.46438	3.25053	3.00073	4.56755	2.76402	2.66736	3.13888	2.58779	4.46675	3.6584	3.70787	2.70551	2.88857	4.49088	3.56262	2.96907	2.76728	2.86669	2.73044	3.1189	4.77482	2.79067	3.13924	3.19097	3.94777	3.14995	3.70134	2.91838	3.25667	2.29719	2.71433	4.86599	3.21199	2.67385	3.40762	2.36361	2.63756
ACTL9	4.09808	4.32158	4.13612	4.84946	4.30496	2.86878	3.62176	4.19233	4.69796	4.08642	3.99343	3.90247	4.7254	3.69838	3.30818	4.29335	4.81297	3.24237	4.6348	4.20652	4.56734	4.73152	4.17014	3.09936	4.87889	4.6104	4.97702	4.38165	4.40713	4.29825	2.73443	4.28336	4.41606	4.45245	4.4328	4.68084	4.66465	4.33852	4.20344	4.72568	4.24128	4.46492	4.80333	2.14752	4.27155	4.41932	1.47631	3.78558	4.2149
ACTN1	8.42892	8.60547	8.80724	8.69852	9.22571	9.34354	8.71189	8.62763	8.58772	8.75923	8.72925	8.6788	8.94366	8.98424	8.58595	8.66295	8.3456	8.59957	8.61104	8.33766	8.23607	8.60475	8.5323	8.4317	8.42262	8.78697	8.48845	8.73715	8.46804	8.53443	8.68208	8.34747	8.92528	9.02546	8.53631	7.93845	8.12204	8.9813	8.58327	8.52685	8.2868	8.5394	8.41681	8.26862	8.1553	8.35843	8.23139	8.10752	8.42183
ACTN2	5.17944	5.37062	4.99219	5.30578	5.13865	5.18806	5.11918	5.14378	4.42027	4.97556	4.97413	5.08932	5.17142	5.19221	5.53063	5.52745	5.12137	5.20223	5.27821	5.34967	5.11906	5.60842	5.55625	5.41974	5.25148	5.28346	5.28435	5.2885	5.04066	4.76889	4.49729	4.9113	4.77311	5.51337	5.21109	5.00343	5.21461	5.07507	5.13498	5.3423	4.7664	4.47132	5.34537	4.31978	5.12401	4.63361	5.00092	5.31683	4.87425
ACTN3	4.11685	4.66188	4.70905	4.81545	5.09148	4.75888	4.7844	4.47375	3.22412	3.73897	4.73853	4.74297	4.76944	4.94639	3.13033	4.47376	4.64174	5.07291	4.97107	5.083	4.63875	4.9642	4.36276	5.15338	4.67156	4.67474	4.91436	4.50498	4.9719	3.31133	4.23622	4.07579	3.77299	5.14394	4.99996	4.47518	4.72093	3.88761	4.56018	4.74926	4.5224	4.71224	4.61001	4.66812	4.90826	4.41227	4.53819	4.86648	4.92503
ACTN4	7.82629	7.8546	7.75978	7.80778	8.38019	8.517	7.98396	7.42147	7.53981	7.38002	7.80305	7.97515	7.62584	8.05044	8.34428	7.9105	7.46022	7.62185	7.62546	7.54894	7.23524	7.42009	7.61049	8.01225	7.91535	7.64436	7.95859	8.12626	7.47501	8.03698	7.40422	7.757	7.48663	7.75623	7.51419	7.44128	7.52226	8.25563	7.84891	7.43833	8.12259	7.89033	8.39955	7.78929	7.28966	7.91158	8.24488	8.09048	8.21005
ACTR10	8.22106	8.09925	7.97307	7.91175	7.77129	7.94347	7.99373	8.0235	8.07778	8.06302	8.03416	7.94767	8.11905	8.01112	7.98426	7.76855	7.98407	7.9618	8.121	7.94722	8.06577	7.78997	7.88819	7.97799	8.06426	8.17148	8.10609	8.06904	8.28793	8.04841	8.12413	8.1866	8.30573	8.10904	8.0352	7.93868	8.01351	8.33735	8.1549	8.14432	8.0039	8.23155	7.85194	8.2029	7.98846	8.13421	8.14685	7.9967	8.0059
ACTR1A	6.69536	7.17498	6.78885	6.80326	6.64222	6.78591	6.63393	6.65033	6.84447	6.86233	7.1094	6.91674	7.13468	6.81834	6.55436	6.83202	6.92092	6.62238	7.1698	6.452	6.8884	6.65984	6.66836	6.85679	6.64099	6.97118	6.9396	6.79151	7.75967	7.45644	7.23764	7.54304	7.41779	7.05729	7.2148	7.24912	7.6221	7.4296	7.42719	7.4911	7.24482	7.55835	7.50405	7.70272	7.41819	7.63469	7.71217	7.47176	7.45687
ACTR1B	7.32677	7.33577	7.31813	7.33161	7.13174	7.21222	7.55985	7.46707	7.28505	7.33272	7.39489	7.40233	7.34935	7.00171	7.27457	7.14906	7.54171	7.39506	7.5319	7.48692	7.12455	7.25918	7.45703	7.26654	7.40222	7.29887	7.34164	7.02884	7.21795	7.364	7.26101	7.0908	7.06281	7.29319	7.29943	7.21968	7.03152	7.17234	7.21816	7.19011	7.18541	7.24331	7.3618	7.39388	7.36671	7.27711	7.28882	7.30848	7.32215
ACTR2	9.56894	9.59252	9.4988	9.53378	9.20055	9.32058	9.29642	9.33294	9.40554	9.35271	9.45864	8.95913	9.47324	9.57975	9.31356	9.41913	9.71333	9.71656	9.48206	9.52483	9.68105	9.54098	9.23243	9.30224	9.55838	9.65294	9.38616	9.54206	9.5688	9.39104	9.37808	9.58104	9.43479	9.33221	9.41393	9.40709	9.18292	9.59546	9.73785	9.50587	9.67736	9.54556	9.38394	9.68335	9.5743	9.38854	9.56673	9.5644	9.56391
ACTR3	9.73759	9.9805	9.72002	9.75542	9.96779	9.92565	9.63452	9.74061	9.77116	9.81046	9.90023	9.58119	9.77918	9.83994	9.90443	9.74174	9.82162	9.7962	10.1436	9.78747	9.97493	9.7925	9.6795	9.87821	9.66414	9.85483	9.55619	9.74676	9.8425	9.96844	10.0403	10.051	9.9572	9.73164	9.85807	9.95027	10.0048	10.1055	10.0467	10.1283	10.1701	10.0923	9.71118	9.89247	9.95734	9.67884	9.94265	9.94701	10.0626
ACTR3B	5.23687	5.22987	5.62886	5.62466	5.36658	5.26028	5.72363	5.4474	5.30693	5.39773	5.41477	5.68216	5.59417	5.31554	5.11114	5.2326	5.15805	4.45334	5.43793	5.15658	5.27823	5.05641	5.19218	4.76731	5.45733	5.37847	5.06196	5.18105	5.05462	5.27883	4.32185	5.46355	4.33578	5.06481	5.3771	5.10242	5.32114	4.93326	5.08447	4.2853	5.58122	4.8825	4.96738	4.58648	5.13681	5.13013	4.99341	4.88849	5.74546
ACTR3BP2	4.4265	5.44114	4.30586	4.74417	4.82249	4.90817	5.13775	4.70324	4.93891	4.68114	4.57396	5.12861	5.08225	5.05507	4.42945	4.48246	4.94183	5.07997	4.71682	5.37554	4.75426	4.72117	5.47237	5.42797	4.79784	5.03855	5.21768	4.40665	4.12458	4.23514	4.89565	4.21705	4.86979	5.36647	4.78154	4.46997	4.74008	4.72964	4.68154	4.78586	4.6843	5.17316	4.60258	4.44166	3.8979	4.41433	4.40496	4.53523	4.36691
ACTR3C	4.59277	2.99219	2.39264	4.40139	4.11219	4.13225	4.30476	4.52936	3.73051	3.47109	1.94254	4.12082	4.78973	3.46823	4.05571	4.55057	4.08897	4.50065	1.51269	2.00133	4.5562	4.17094	4.77011	1.92396	4.34093	2.09197	4.03888	3.86005	2.41272	4.14671	1.79102	4.6424	4.56489	3.48922	4.65807	4.75337	2.62672	2.05519	4.37573	4.87515	4.29583	3.35854	3.69719	4.01257	4.69339	3.24273	5.22907	3.36859	4.30849
ACTR5	6.46154	6.37635	6.33629	6.28882	5.827	6.22738	6.28651	6.39251	6.53266	6.56189	6.22972	6.43392	6.19423	5.8918	6.12527	6.22825	6.22112	6.79874	6.69103	6.64901	6.3848	6.468	6.56692	6.28888	6.12873	6.33104	6.15114	6.14041	6.26328	6.31677	6.06283	6.2168	5.53912	5.93247	6.34994	6.48832	6.11844	5.74954	6.29693	6.3399	6.22313	6.24997	6.432	6.35063	6.3025	6.31724	6.44331	6.31135	6.41851
ACTR6	7.13639	7.13292	7.25341	6.95125	6.99001	6.95812	7.22511	7.1988	7.03908	7.23148	7.01424	7.19102	6.94927	7.044	7.12436	7.09252	7.22776	7.07527	7.55456	7.40986	7.15961	7.30934	7.21866	7.41121	7.43526	7.30937	7.29377	7.19883	6.6232	6.48795	6.74786	6.82949	6.85538	6.76111	6.90237	6.46857	6.84502	6.86552	6.78281	7.07558	6.72292	6.5815	6.55226	6.57406	6.82223	6.55341	6.72296	6.96999	6.84581
ACTR8	6.4491	6.44657	6.31864	6.20244	6.33339	6.13017	6.34862	6.42051	6.54885	6.3942	6.58161	6.48161	6.4473	6.16098	6.40697	6.04725	6.20722	6.21588	6.70027	6.42216	6.62178	6.36966	6.41951	6.55118	6.52156	6.4839	6.45818	6.51204	6.52138	6.4334	6.45256	6.46274	6.21985	6.21312	6.76149	6.5499	6.65229	6.20595	6.34833	6.45649	6.70797	6.64492	6.41459	6.47205	6.69182	6.55358	6.7145	6.64056	6.5557
ACTRT2	2.01072	1.97816	1.78985	2.94464	2.29554	2.38288	2.18601	1.90052	2.37746	2.34594	1.94569	2.41972	2.23593	1.88823	2.64102	1.99963	2.38275	2.5011	2.81262	3.05357	2.18131	2.68357	2.47003	2.51076	2.10466	2.05677	2.09966	2.55529	2.14917	2.54122	2.39061	2.00829	1.79227	1.93526	2.28089	3.01013	2.27985	2.24034	2.76265	2.2607	2.39454	2.262	2.58546	2.08822	2.5692	1.94068	2.42834	2.50165	1.90045
ACTRT3	2.88535	2.44039	3.72501	2.88368	2.26118	2.2031	2.14719	1.97943	2.04887	2.9165	3.14008	2.59372	3.08748	3.32228	4.15315	1.26431	2.28319	2.14811	3.97029	2.18099	4.66284	2.87818	2.95528	3.3469	2.26904	2.00753	2.28851	1.66109	2.49356	2.87616	1.90335	2.00689	2.70724	2.5986	1.85942	4.1047	1.7737	3.16713	2.20811	2.40468	2.14385	2.80104	3.48613	4.11473	1.83281	2.43612	1.77193	2.30984	4.12273
ACVR1	7.3306	7.12317	7.41637	7.40504	7.23547	7.52251	7.31392	7.28693	7.44404	7.34572	7.18855	7.3051	7.55491	7.28265	7.31666	7.23486	7.2135	7.09489	7.00677	7.16502	6.99649	7.0647	7.40665	7.09526	7.57054	7.45053	7.55444	7.34035	6.48308	6.59659	6.67368	6.69509	7.73996	7.47893	6.67543	6.45277	6.56117	7.01823	6.5003	7.07309	6.91681	6.7455	6.6573	6.6368	6.7442	6.6101	6.54082	6.76418	6.70724
ACVR1B	6.78694	6.83427	6.42808	6.90252	6.30928	7.43869	6.59859	6.6089	6.43589	6.59751	6.69897	6.76019	6.82023	7.18957	7.0039	7.19084	6.78453	6.52946	6.76807	6.2299	6.25423	6.7593	6.66617	6.39723	6.9055	6.90242	6.98927	6.97632	7.47267	6.8369	7.00544	7.24704	7.11595	6.76681	6.74386	6.56756	7.1752	7.67569	7.28469	7.01954	7.00989	7.67967	6.93279	7.49954	6.96201	7.76366	7.55516	7.3368	7.4169
ACVR1C	5.05441	5.34506	5.41855	5.15678	5.18365	4.2163	5.59819	5.63499	4.96547	5.45691	4.95676	5.23796	5.03327	4.67867	5.11827	5.03168	5.25346	5.47441	5.15019	5.52961	4.84228	5.84068	5.525	5.02809	5.20398	5.25097	5.4108	4.73338	4.72802	4.79407	5.32566	4.34352	5.7109	5.62457	4.86416	4.57059	5.45541	5.08112	4.59181	5.70635	5.83165	4.50049	5.11983	4.11644	6.17574	5.05439	4.78742	4.89288	5.13282
ACVR2A	5.94485	6.23934	6.11529	6.25577	5.97263	6.21567	6.29663	6.31475	5.92549	5.90537	6.08556	5.80799	6.22055	6.28073	6.08451	5.80276	6.18535	6.2272	6.05732	6.05773	6.16373	6.01121	6.08044	5.66503	6.00415	5.86817	5.96877	5.76249	6.07093	5.48872	5.62264	5.90764	6.39593	6.02387	5.71844	5.52885	5.43121	5.18745	6.05933	5.73163	6.39799	6.0773	5.71718	6.19992	5.88756	5.88845	5.32608	5.54389	5.3219
ACVR2B	5.60494	5.08706	5.83031	5.36796	5.8746	4.1893	6.00827	5.49781	5.54833	6.32735	5.27265	5.84899	5.47076	4.03495	5.10529	5.10687	5.29092	5.11957	5.06421	4.8175	5.21478	5.68531	5.50473	4.6554	6.08668	5.75721	5.6681	4.99808	5.06548	5.23697	5.67824	5.52869	5.43155	5.31494	5.36422	5.75764	4.97836	5.23923	5.36519	5.49159	5.9208	5.22798	4.80207	3.49304	5.93646	4.69193	4.89505	5.20575	4.89956
ACVR2B-AS1	4.91448	5.51285	5.51106	5.52564	5.30644	5.44892	5.4505	5.04349	5.04805	4.95556	5.19953	5.38511	5.38671	5.40455	5.47579	5.2371	5.155	4.97951	5.51396	5.50791	5.56233	5.92915	5.44687	5.06717	5.1533	5.18224	4.78288	4.9141	4.02575	4.92378	4.91304	5.02636	4.95902	4.29983	5.30735	5.11802	5.29133	5.25478	4.6697	5.02316	5.4134	4.94869	5.10929	5.41299	5.33156	4.95693	4.34922	5.10986	4.85424
ACVRL1	3.69781	3.27573	3.87115	4.43447	3.31503	3.72531	4.32588	3.20028	2.67765	4.43068	3.42423	4.22889	4.28486	3.9525	2.53977	4.84509	2.05395	2.43405	2.5057	2.49163	3.94174	4.30552	2.07789	5.23245	3.4845	4.53044	4.47272	4.64167	4.44118	3.76947	4.26156	4.74625	4.52884	4.82198	4.21107	4.91089	3.94975	4.91464	2.76873	3.67624	4.9514	5.09081	3.41334	3.9156	4.54448	3.71885	3.51367	3.85241	4.61942
ACY1	2.13566	4.14981	2.51799	2.54785	1.62184	2.02176	1.64886	1.81195	2.46326	1.99774	2.56909	1.50987	2.56144	1.69617	2.5378	2.35257	2.31897	2.94824	2.59898	2.91242	2.65429	1.9831	1.89838	1.97054	2.20672	2.12901	1.81407	1.80327	1.9748	2.10277	3.06006	3.77568	2.00904	3.11167	1.92432	2.35277	3.60305	2.82925	2.28914	2.03052	2.61243	2.38887	2.36112	4.17961	2.04122	2.43343	2.17982	1.8648	2.20841
ACY3	4.76779	5.15613	4.85883	5.20871	4.71453	5.03834	5.13503	5.13903	5.38558	4.96145	5.48694	5.20807	5.16118	5.56474	4.92076	5.14828	5.12531	4.4938	5.25754	5.38583	5.91716	4.79854	4.99217	5.59627	4.52467	4.60476	5.2332	5.18316	5.21541	4.87098	5.26934	5.10331	5.20188	5.20401	5.57289	5.61411	5.85165	5.56319	4.63287	4.84319	5.50765	4.65581	5.77629	4.91327	4.97925	4.78949	4.88437	4.88252	5.04051
ACYP1	6.47658	6.38487	6.91298	6.0463	6.55437	5.63199	6.80041	6.66653	6.17814	6.76592	6.24369	6.39066	6.67209	6.08523	6.74699	5.93722	6.37418	6.52701	6.41496	6.7098	6.32972	6.23523	6.79146	6.79874	6.4174	6.50324	6.53879	6.02053	6.26899	6.26784	6.45722	6.33566	6.17133	6.62195	6.32032	6.89125	6.43309	6.17486	6.56772	6.47401	6.6971	6.26898	6.50344	6.17804	6.55797	6.08398	6.53527	6.51665	6.54468
ADA	7.2753	6.85051	6.80912	6.39493	6.88235	6.54309	6.81283	7.10991	6.93577	6.73152	6.79059	6.63943	7.47711	6.6938	6.3056	6.575	7.08161	6.83997	7.31749	6.70282	7.3001	6.86435	7.23107	7.86182	7.15955	6.47179	7.36483	7.19597	6.27859	7.66512	6.692	7.32066	6.97598	7.33581	6.75998	7.99992	7.90953	6.06744	6.79026	7.20917	7.03707	6.50539	7.50564	7.20048	7.4243	6.73378	7.65713	7.23709	7.70722
ADAD1	4.7954	5.13122	5.23396	4.92393	4.95372	5.24345	5.19183	4.64473	5.00698	5.25978	4.89559	5.33574	5.03529	5.22631	4.71521	5.3393	5.43479	5.44663	5.40141	5.61384	5.17488	5.24497	5.04869	4.91909	4.98451	4.96878	5.28535	4.91335	4.72915	4.8375	4.88485	4.81175	4.53259	5.47755	5.35857	5.20813	4.81987	5.15863	4.89716	5.10556	5.43005	5.26955	5.21379	4.80286	5.15064	4.93141	5.03086	4.8142	4.78877
ADAD2	4.78978	3.65256	2.42108	4.73928	3.56354	4.43427	3.55911	3.54374	4.46999	3.99779	4.7048	3.4788	4.64638	4.67128	4.54567	2.89657	3.76659	5.29019	4.66549	3.67135	4.23685	3.58978	4.61456	4.67169	4.99513	4.9793	4.23741	4.71164	2.83169	2.91615	4.6618	3.49278	4.8742	5.11973	2.3466	3.69459	4.55967	2.92527	3.38678	3.94308	3.90716	4.03839	4.93981	4.53361	1.91421	3.88188	3.47411	2.02949	1.9258
ADAL	4.87284	4.78256	4.54823	5.04691	4.45005	4.81113	4.43373	4.75695	4.85102	5.24659	4.5272	5.29058	5.10589	4.67829	5.19019	4.7083	4.45902	5.07719	5.15078	5.07347	4.65765	5.43393	5.34108	5.02941	4.88206	5.13472	5.32964	4.74774	4.52415	3.89175	4.74884	4.71419	5.22313	5.03232	4.49197	4.83487	4.98164	4.1531	4.09626	5.02439	4.89159	4.66317	4.27828	4.7903	3.72537	4.69429	4.85054	3.87773	4.02385
ADAM10	8.98451	9.16031	9.22422	8.94134	8.85185	8.83338	8.89189	8.97221	8.97491	8.88515	8.97853	8.77424	8.80334	8.94753	8.94074	8.86399	8.91602	8.98106	9.19686	8.99869	9.07076	9.03421	8.96614	8.93611	8.97395	9.06872	8.93662	8.98717	8.98247	8.83298	8.84492	8.93246	8.95795	8.80365	8.84302	8.75059	8.97298	8.91964	8.95037	8.6707	8.75762	8.96551	8.87156	9.00415	8.75635	8.96084	8.86853	8.87702	9.01058
ADAM11	4.1767	4.95192	4.00293	4.78914	2.34907	2.56267	4.25242	4.16851	4.22378	4.58321	3.73777	3.93215	3.66341	4.1971	4.54952	3.36209	4.47947	3.96601	3.5531	4.36815	4.57238	3.32009	3.50195	4.48833	3.63485	4.68477	3.83484	3.89758	3.14482	4.01488	3.94207	3.2458	3.94307	4.46301	3.38194	3.50091	3.54547	3.93784	4.24202	2.70057	3.08388	4.17637	3.77826	4.18257	3.41917	2.62861	2.63984	2.48847	2.74887
ADAM12	4.6994	4.09524	5.18788	5.36211	5.28758	5.25707	3.98666	3.79627	3.79971	4.94515	4.74448	4.93344	3.86428	5.01192	5.01864	5.1517	4.63087	4.6226	3.98805	5.29803	4.03457	5.21482	4.16404	4.38482	4.39462	4.81598	3.79905	5.41366	5.83185	4.92622	5.0248	5.21916	5.13955	5.48269	4.06509	3.83163	5.2747	3.92519	5.10375	3.86468	3.53559	5.07272	5.22662	4.72659	5.55634	4.65473	3.45641	4.55081	5.40712
ADAM15	6.57088	6.6651	6.49493	6.93591	6.24109	7.02278	6.42615	6.28423	6.56059	6.15019	6.60941	6.58906	6.69353	7.28675	6.89056	7.00191	6.73868	6.63302	6.68171	6.35322	6.99312	6.66611	6.67647	6.40011	6.68035	6.78423	6.69195	6.79574	7.78307	6.85319	6.63693	6.68054	6.99112	6.77317	6.7298	6.71233	6.61785	7.65254	7.23183	7.0523	6.82653	7.21776	6.88797	7.24158	6.40868	7.57585	7.1673	7.03492	6.91584
ADAM17	7.05158	6.98455	6.84586	7.14185	7.2719	7.47399	6.94963	7.0353	6.91046	6.93627	7.10113	7.16196	7.22353	7.51791	7.33286	7.31531	7.3217	7.36071	6.64103	7.22889	7.30496	7.03829	7.28886	6.82033	6.81437	6.7775	7.0956	6.9651	6.91154	6.74375	7.19985	6.94495	7.29029	7.29892	6.76702	6.88085	6.9439	7.5152	6.90836	6.24368	6.98418	7.13997	7.6019	7.03995	6.74566	7.32865	6.85378	6.94027	6.7658
ADAM18	3.96422	4.08982	4.11307	4.61648	4.0889	4.33739	4.32233	4.42865	3.65895	4.20865	3.96701	4.04789	4.19451	4.193	4.00808	4.19686	2.65335	4.74881	4.86761	4.43085	4.67879	4.77519	4.80317	4.46939	3.13268	4.35921	4.15738	3.91493	3.63717	4.06687	4.07471	4.03736	4.35455	4.55866	3.05843	4.3742	3.94947	3.67049	4.07931	4.28525	3.88845	4.20305	3.96762	5.21746	3.74942	3.28221	3.0301	3.4785	4.04675
ADAM19	7.08464	6.75583	6.95996	6.93914	7.58275	7.37368	6.94369	7.08248	7.09886	7.04822	7.1027	7.22608	6.56776	7.05274	7.33129	7.37656	6.85287	6.75388	6.74273	6.83522	6.82527	6.72111	6.62625	7.25898	6.8958	6.7759	6.85876	6.96068	7.10278	6.75761	7.0924	6.64564	7.15034	7.10584	7.32799	7.60912	7.51997	6.64304	7.0221	7.0576	7.01275	6.80642	7.55533	7.1382	6.60892	7.2929	6.89425	7.00159	6.7756
ADAM2	3.23067	1.50857	3.77908	1.53847	2.65775	3.31028	1.44407	1.4163	2.65089	0.685726	1.47756	2.82542	1.27991	2.18217	2.29429	1.38879	3.58052	4.17328	0.505897	4.17407	3.82674	3.4691	2.83655	4.15327	3.53799	3.78111	2.78775	2.82839	4.18835	2.13131	0.784519	3.24849	3.89882	3.6704	1.46628	2.12357	1.197	1.47223	3.127	0.365036	4.22272	1.86024	3.56149	1.45166	2.56399	1.52889	3.63045	2.68074	0.832874
ADAM20	4.78464	3.50738	4.97272	4.73137	4.7629	4.31276	5.01269	4.97804	4.12799	4.32999	4.68895	4.60557	4.85072	5.02748	4.93569	4.70749	3.82227	4.96894	4.9106	5.17385	4.82091	4.76709	5.03478	5.04802	5.00058	5.00328	4.28505	5.0826	4.66301	4.15782	4.59142	3.62807	4.55038	4.47064	3.38657	3.93758	3.13198	3.71184	4.4515	3.94982	4.14272	2.62146	3.41658	4.8279	4.37828	2.87743	4.64199	3.59989	4.0625
ADAM21	4.51855	5.06284	4.66347	4.98324	4.93179	5.21534	4.59877	4.60584	3.89664	4.36807	4.58918	4.5896	4.83791	4.88739	4.37813	5.07162	4.87192	5.03738	5.31395	5.1026	5.1424	5.14393	4.97886	5.14962	4.68498	5.00416	4.84366	4.2938	4.03945	3.89436	4.15339	4.07857	4.55514	4.86928	4.3114	4.49855	4.31227	4.72302	3.90255	4.58361	4.50611	4.47605	4.64644	4.75939	4.19987	4.41748	4.50154	4.14569	3.94783
ADAM22	4.34718	3.73646	4.26681	3.92803	3.36452	4.55679	2.50853	2.73263	3.87128	3.40277	4.20004	4.14615	3.7376	2.95028	3.80524	3.32408	4.88757	4.25099	3.82549	2.97738	5.2622	3.88103	3.85708	2.74941	3.25577	3.64392	3.34738	2.63768	4.27452	2.65092	4.94154	4.15475	4.72204	3.37502	4.81232	2.61283	3.88855	4.80201	4.88802	5.5646	5.24633	3.40837	3.20348	4.96693	4.71597	4.51506	3.91205	2.003	2.99436
ADAM23	5.11492	4.7462	4.82069	4.9411	4.94782	5.48727	5.27263	4.76616	4.65619	5.0869	4.90435	4.65889	5.01142	4.26584	4.91393	4.80865	5.23229	4.69777	4.51169	5.11668	4.76088	5.54435	4.97715	3.90603	4.79632	4.80066	5.14702	4.26599	2.97288	5.40139	4.59286	3.94617	5.673	4.58328	4.91477	4.97208	2.86181	3.83691	3.51835	4.42496	4.43076	4.74716	4.88353	3.5568	5.08701	4.38065	4.12931	4.82887	3.97021
ADAM28	7.25877	6.24453	6.88875	6.17246	6.954	6.4803	6.29867	6.66516	6.19467	6.71285	6.31239	6.82325	5.80288	5.69117	7.06709	7.06171	6.39567	6.05031	5.51514	6.90416	6.85697	6.35223	6.63077	6.54655	6.4462	5.88161	5.82422	5.72503	5.56965	5.5516	6.58684	4.62529	4.43232	5.73042	6.48956	6.1158	5.62405	4.64406	5.94601	6.39815	5.20716	5.71898	5.31571	4.68067	5.88639	6.09504	5.65788	6.44295	5.1896
ADAM30	4.22651	2.62366	4.44448	4.98682	3.63339	4.08984	4.03413	4.37934	4.67316	4.58917	4.69711	4.11504	4.38573	2.81793	3.78291	2.69257	2.32958	3.66881	2.94379	4.22375	4.33926	4.7	2.83556	4.58678	3.63571	4.0138	4.06623	4.11261	2.55414	3.25683	2.46098	4.43187	3.11402	4.6652	3.58428	3.30431	4.49486	4.62276	4.46977	4.18968	3.3043	3.51393	4.38733	3.13437	4.25482	1.96523	3.52349	2.89641	2.23458
ADAM32	1.85325	4.17492	2.52442	4.21044	3.98706	2.44636	2.92171	4.1452	3.62604	3.56168	3.26931	1.46916	1.82235	3.76428	3.78215	3.87968	2.78662	3.82279	3.69138	4.09041	4.16367	2.93635	4.11559	2.37525	3.18911	3.0968	3.81943	3.38554	4.34567	3.22537	1.27739	3.75179	3.28739	4.79178	3.53743	4.61252	3.34627	3.34873	4.04531	4.26323	3.7645	3.6209	3.65544	3.92562	3.69291	3.55567	3.25813	4.315	2.46526
ADAM33	6.09287	5.78084	6.40937	6.21371	6.32028	6.17156	6.29208	6.08008	5.97547	5.71207	5.98293	6.22666	6.17871	6.44825	6.43313	5.75852	6.20153	5.84668	5.63402	6.53345	6.2381	6.49512	6.35348	4.26812	5.37728	5.51994	5.57961	4.46187	4.4226	5.83037	5.86982	4.03471	4.95126	5.78588	6.36411	6.59841	4.66531	6.31527	6.24493	4.40573	6.54638	6.32398	6.44831	4.5966	5.71941	5.92062	5.32777	6.20978	5.08758
ADAM3A	2.1467	2.27118	3.80157	3.88878	3.5083	2.25717	3.35936	3.44011	3.20019	1.98996	3.09658	2.58638	2.77293	3.64447	3.7423	1.77178	3.98006	4.67228	4.3063	2.37185	4.0839	4.34054	4.45013	3.93316	4.32158	1.58213	2.94385	4.15676	3.84176	3.34252	2.69443	3.1877	1.68245	2.98912	3.48037	4.42107	2.63491	1.6495	1.8525	1.92655	3.38812	4.00303	3.19896	1.95568	2.50305	3.7973	3.31069	4.05641	2.24492
ADAM5	3.8587	4.552	4.41802	3.47467	3.95161	3.8495	4.08008	3.66367	2.03186	3.82219	4.2157	4.35925	3.69378	3.81117	3.29963	4.12537	2.60474	2.56793	1.22035	2.90684	4.24479	2.35104	3.84044	4.5706	2.56175	3.32759	3.15652	3.28573	3.96364	3.88969	4.38551	4.22798	3.67783	4.48698	2.15298	2.26509	3.79366	4.22469	3.93744	4.139	3.37508	4.29532	3.88897	2.39915	4.72799	3.79799	3.54818	4.6482	2.90253
ADAM6	2.30377	4.64892	4.28194	3.92612	3.6796	3.86931	3.43856	3.73727	4.74544	3.43886	4.64937	3.69323	2.93167	3.92921	2.78031	4.10719	2.99023	2.48649	3.81948	3.54226	3.15779	3.87491	3.66552	3.06048	2.96944	2.79932	2.99224	2.8547	4.11111	2.29989	3.58605	2.38072	2.15327	3.45814	3.80782	3.38019	3.13333	2.70716	3.00453	3.99306	2.5921	3.63938	4.39019	3.47396	4.10563	2.05449	1.14384	1.04495	2.4405
ADAM7	2.03786	3.53029	2.36491	2.08231	3.16454	2.02485	0.888858	3.50414	1.96637	1.86134	1.80537	1.36124	1.83333	4.19024	1.63655	1.19912	3.86519	2.17516	3.12913	2.01856	2.66553	2.61473	1.5508	4.58295	0.970728	3.70007	3.83202	1.44227	2.11782	3.03221	3.97761	4.02422	1.22901	2.82101	2.13026	2.54128	2.36806	1.50023	1.90665	4.66533	4.21096	3.1691	1.85146	3.90163	1.83604	1.2759	3.1203	3.96459	1.77241
ADAM8	7.45311	7.46593	7.33872	7.79918	8.32918	7.3249	7.4147	7.42779	7.5102	7.11258	7.12506	7.21762	7.37529	7.27117	7.50314	7.2973	7.65416	7.43696	7.31726	7.38308	7.2999	7.39728	7.58211	7.22751	7.49161	7.39486	7.41472	7.78623	7.76811	7.92857	7.65758	7.65391	7.57676	7.73189	7.83086	7.42046	7.29421	7.22391	7.76235	7.65605	7.81256	7.14127	7.72586	7.60528	7.23172	7.17327	7.79555	7.88567	7.60056
ADAM9	6.5498	7.02145	6.53766	7.22442	6.57783	7.70894	6.71092	6.33253	6.68758	6.44538	6.89413	6.97166	7.29215	7.77974	7.45494	7.39833	7.12603	6.95287	6.98895	6.48486	6.92295	6.76262	6.74832	6.70994	6.60066	7.29475	7.2258	7.31614	7.51327	6.53365	6.66378	6.79732	7.8251	7.26014	6.3552	5.76998	6.31601	7.76748	7.22169	6.5385	6.2974	7.13371	6.44208	7.30398	6.21425	7.3236	6.60561	6.63058	6.55957
ADAMDEC1	4.09211	4.87133	3.62447	4.73185	4.49907	4.09785	3.95994	4.07443	4.48797	4.35849	3.7755	4.77283	4.50066	5.27492	4.35073	3.52122	4.6354	4.75134	4.70281	4.48008	4.30986	4.23042	5.05922	4.73802	4.72674	4.70165	4.84187	4.25981	4.5075	4.60128	4.30196	4.71441	4.34259	4.86653	3.82029	4.14006	4.15677	4.18626	4.66361	4.58414	3.93123	4.86647	4.14093	4.22849	3.61067	4.91641	4.14544	4.11024	4.26915
ADAMTS1	3.87465	5.81223	2.60522	4.58503	4.84776	4.6091	3.57823	2.89699	4.37614	3.15736	5.29314	4.95563	4.25255	4.60597	3.9123	2.29087	4.70745	3.94473	4.9685	3.43866	5.45098	3.42918	5.27775	4.41181	2.80861	2.0347	5.14785	5.14448	2.91066	4.12973	2.02867	3.36271	1.85336	2.33749	2.49804	1.98857	4.2436	4.11091	2.8837	2.57398	2.04226	4.99947	4.62997	4.6188	2.50428	2.66392	3.28459	3.32045	4.95908
ADAMTS10	5.97569	6.00459	6.27498	5.42531	5.78149	5.89749	5.89273	6.09046	5.9491	6.26262	6.09261	6.17668	5.9521	5.32302	5.6088	6.00782	5.74469	5.89715	5.35589	5.06925	6.13531	5.62241	5.52781	5.26184	5.78903	5.99863	5.71315	5.83969	5.48725	5.60623	5.40341	5.60604	5.13312	6.29184	5.87778	5.44643	4.52908	5.08083	5.71153	5.3028	4.87388	5.78915	5.69899	5.93648	5.33449	5.58678	5.6518	5.39195	5.57746
ADAMTS12	4.98654	5.1253	4.70826	5.06095	5.16588	4.77296	4.88945	4.56384	4.74795	4.15721	4.63602	4.8981	5.12451	4.89807	4.8209	4.88842	5.30918	5.27872	5.2753	4.92515	5.1605	5.33719	5.19963	4.8062	5.10687	5.02182	4.94396	4.83018	5.47136	4.34983	4.27719	4.85489	4.77501	4.59562	5.23538	4.99365	5.03551	5.50084	5.40922	5.29782	5.21289	4.77732	5.21815	5.16605	4.91652	4.94269	4.55594	4.94507	5.40141
ADAMTS13	4.76335	4.99843	4.64571	5.39572	5.12872	4.53118	4.64332	3.4884	5.39185	4.13529	5.43656	4.77634	5.66066	5.3876	4.97018	4.65421	4.41219	4.23115	5.34774	5.6285	5.43451	4.0353	5.66316	5.22703	4.98357	5.38584	5.37029	5.36479	4.45309	4.53452	5.51069	3.87432	5.59094	3.88467	5.09821	4.95836	4.69855	5.31934	5.26239	5.63762	4.54714	5.08417	4.14327	5.34666	5.45536	4.75418	4.6452	3.97313	5.00166
ADAMTS14	4.34371	4.56383	3.28692	4.00636	3.68347	4.01647	3.854	4.21308	3.82371	2.98518	4.83706	4.28783	4.49867	2.3253	4.67636	4.26699	3.05271	4.29149	4.43157	2.1294	2.40828	4.84377	4.15855	5.33693	5.0592	4.73327	4.81364	4.71818	4.852	4.48793	4.7669	3.99994	3.79547	4.54736	4.21808	4.57875	3.89079	2.30635	4.67925	2.5981	3.83325	2.6855	4.13703	2.97037	3.76758	3.49781	4.31118	2.00262	1.98251
ADAMTS15	3.75301	4.15696	2.47117	3.49669	2.73484	4.64695	3.45171	3.22925	4.00989	4.07207	3.09154	2.78213	4.41905	3.63682	3.86897	3.59533	4.56304	2.73887	4.44207	4.28475	4.25837	4.09218	4.2697	3.67673	4.28672	4.0861	3.61487	3.72	2.01081	3.32782	3.42554	2.54765	1.86379	2.8378	3.83552	3.10157	2.57352	3.0068	3.2572	2.57433	2.96643	4.2387	3.25791	2.33803	2.98592	4.07688	2.77268	3.17248	2.75007
ADAMTS16	2.05326	3.40102	2.50071	2.81297	2.30145	4.46567	2.77002	2.27363	2.22881	1.82803	2.49256	3.98399	2.99205	2.61541	4.41048	4.39313	4.40377	3.04402	4.60259	3.03798	2.67566	3.64123	2.46097	2.5947	2.26337	1.96256	2.36558	2.92718	2.46552	2.01411	3.63525	1.43245	1.98654	2.10875	4.19345	2.39017	2.86833	4.63724	3.95704	3.78837	4.27634	3.67595	3.08256	2.67341	2.18174	2.29579	2.42319	2.82666	1.67419
ADAMTS17	4.47996	4.96752	3.74798	4.6898	4.22438	3.87852	3.88265	3.11777	4.10122	3.51789	4.15791	4.73841	3.60824	3.77769	2.64287	2.47251	4.41776	4.74287	3.65077	4.03502	3.09001	3.85569	4.54131	4.60303	4.55389	4.62588	4.99086	4.36922	4.65259	4.06449	4.60481	5.00421	4.28386	4.3085	4.14593	4.43129	2.6744	4.11765	4.81022	3.24242	3.94945	4.28269	4.73506	4.17529	4.36011	4.58207	4.47349	2.39698	2.82383
ADAMTS18	4.90934	5.03712	5.00925	5.29353	4.88313	5.15498	4.87635	5.18572	4.84512	4.05363	4.98836	5.04826	5.07947	5.12182	4.53605	5.21483	4.44861	3.93828	4.75686	3.7784	4.20165	4.24464	3.54881	5.38451	5.23293	5.05702	5.1579	4.78229	3.78134	3.02519	4.90186	4.84799	4.83356	5.14426	4.79596	4.52751	4.9432	4.58394	4.63239	5.03215	5.09323	4.47305	4.66541	4.94383	4.99401	4.85023	4.53889	4.83037	4.79658
ADAMTS19	2.47607	3.2717	3.66298	3.55073	2.82036	3.48579	2.88519	2.75115	3.09299	1.47163	0.098565	2.4097	2.06509	3.85266	3.06511	1.23839	3.3566	2.68023	2.16571	2.64636	3.39342	3.19167	2.80956	2.61583	3.1889	2.22221	-0.747679	2.5003	3.27818	3.05843	3.07535	2.56047	2.54215	3.13325	3.10723	3.38323	2.85298	0.852564	2.87758	3.56483	0.340677	3.27591	1.94553	2.23974	3.89671	1.90033	1.85216	2.98212	3.1963
ADAMTS2	4.23605	3.25493	3.46087	4.20343	3.62148	7.67302	4.70029	3.64949	2.99995	4.26669	4.50136	5.51142	4.85354	7.18922	5.94616	7.6621	4.57741	4.7553	3.07728	5.05572	4.93613	4.60167	4.47934	5.95703	4.7561	5.06857	4.30343	5.3941	7.06577	2.8758	3.95454	2.85535	4.43196	6.60237	3.63074	4.73302	3.73158	7.35184	6.67094	2.65715	2.87651	6.80679	6.27325	6.9816	4.57346	7.07869	6.10537	5.68256	5.38087
ADAMTS20	3.40937	4.45638	3.17335	4.02127	3.97988	3.67396	3.98366	3.78039	3.58282	2.72022	4.09602	4.27897	3.38744	3.42083	4.12074	3.76226	4.07427	3.75456	3.70054	3.77571	3.99756	4.24726	3.93879	3.64422	3.81614	3.54774	3.75787	2.72547	3.27324	1.84818	4.10693	1.44742	3.13756	4.13932	3.64836	4.04543	2.93283	2.65759	4.16679	3.26119	4.11557	3.38721	0.334042	3.82411	0.787338	2.19318	3.33371	3.93604	2.58119
ADAMTS3	3.75902	3.97658	3.16615	3.6292	2.53824	3.68044	4.12194	2.74841	3.67532	3.62747	2.91512	3.83878	4.06649	3.68264	3.7404	3.56762	3.85177	3.21894	4.59491	3.82955	4.21021	2.83667	3.8395	4.0235	3.96705	3.8091	4.02	3.26909	3.45671	3.76565	3.75896	3.06405	2.21045	3.80248	3.91001	3.20061	4.24772	1.44668	3.60628	1.70629	3.99569	3.79409	4.16879	2.80323	0.328054	3.75445	3.00737	3.27848	2.94867
ADAMTS4	5.07926	5.27398	4.65209	5.37601	5.34047	5.56132	5.44908	5.47599	4.95245	5.1589	5.32357	5.22885	4.65641	5.23744	5.60143	5.45234	5.3686	5.3918	4.82234	5.83656	5.52818	5.45423	5.1479	5.4035	5.28708	5.2294	5.15571	5.40288	5.41778	5.04428	5.18085	5.08807	4.77723	5.38715	5.44499	5.39014	4.86286	5.30242	5.48723	5.39235	5.14902	5.67857	4.6796	5.38303	5.18879	4.91664	4.75831	5.10204	5.19592
ADAMTS5	5.16411	4.65882	4.17378	5.37391	4.46395	5.56412	5.19836	4.91802	6.30162	3.89258	5.37651	5.35486	4.90128	4.58127	5.34631	5.27158	5.51866	5.44054	5.78053	5.14024	5.17817	5.39851	5.20418	4.12841	4.88394	5.25027	5.29329	4.41159	5.14558	2.99206	4.99773	3.96746	4.37663	3.98586	5.17882	4.70232	4.62969	5.24625	4.86907	3.36884	3.04456	5.77401	5.46713	5.62728	4.26896	4.53139	5.11124	3.93294	4.25348
ADAMTS6	4.03835	4.49835	4.35032	4.70308	2.60442	4.29725	2.63556	4.12142	2.47066	2.40248	4.01567	4.76592	4.24037	4.11867	4.74371	4.59489	2.88823	4.38278	1.87	5.40182	2.28143	4.78564	4.80742	4.61619	2.88927	4.0861	4.35442	3.45743	2.69763	3.56507	2.1081	4.34356	2.56121	3.99197	4.29252	4.29992	2.4074	3.3643	4.63804	2.87593	2.59277	2.97139	3.98798	3.92902	2.68805	2.51939	2.30411	3.69188	4.01356
ADAMTS7	3.71496	3.36279	3.82458	3.41023	3.25829	2.82541	2.9344	3.22162	2.47451	4.18309	4.11163	4.14477	4.63848	2.51585	3.09019	2.76312	4.37229	2.28451	3.37382	3.54542	2.7001	3.36281	3.25855	3.10835	3.02631	3.21702	3.35577	3.31865	2.64993	3.5754	2.57668	2.47432	3.29869	3.26155	4.66002	4.87022	4.58136	3.57736	2.7572	2.90026	3.35968	2.8687	3.28509	2.83496	2.94024	2.63667	2.10024	2.05446	2.37115
ADAMTS8	3.66084	4.00068	2.49566	3.69008	3.42335	4.06748	2.12833	2.99744	2.14354	3.18513	3.58101	2.81501	3.81663	3.97418	4.59282	2.07485	2.43618	4.15514	4.3853	4.87183	4.06271	4.44456	3.18619	3.1276	3.03932	3.86461	3.16901	3.97873	3.93329	3.59237	2.45417	1.27645	2.96546	3.18879	2.42843	3.93054	4.05998	1.42213	4.22329	4.26574	4.05427	3.83103	3.70282	2.17153	4.01591	2.3725	2.13158	3.18225	3.95129
ADAMTS9	5.08213	5.38044	5.2254	5.38269	5.56431	5.57559	4.86402	5.03382	4.83013	4.79293	5.06131	5.13285	5.33437	5.01476	4.67711	5.39454	4.70633	5.15564	5.16909	5.27653	5.25895	5.13359	5.42235	5.04738	5.43861	4.81632	5.2143	5.14414	4.92364	4.55627	4.6963	4.67883	4.6394	5.45035	5.24759	5.25549	4.98044	5.23889	4.97668	5.35148	5.27613	4.98551	4.72757	5.01377	5.1476	4.65539	5.00386	4.49471	4.96875
ADAMTS9-AS2	4.20643	2.69157	2.18907	4.49656	4.64935	2.39721	3.27956	1.90343	3.8249	4.53083	1.89268	4.10065	3.49038	3.45134	2.66014	1.98789	4.05024	3.74033	3.04743	5.09455	3.45965	3.88892	4.27011	2.75809	2.63647	4.52738	2.53615	2.34558	3.45908	4.43519	2.15919	4.50219	3.95259	2.02677	2.56706	4.00682	4.80771	3.70208	4.37857	2.96152	4.13951	4.18259	4.06159	4.37047	2.09397	3.57768	1.92115	4.30831	4.51523
ADAMTSL1	2.16356	4.77446	2.87134	4.1863	3.12353	2.76187	2.08054	4.40607	2.62764	4.03555	4.30398	4.0777	3.61749	2.44889	2.43616	4.22988	2.60305	4.01011	2.52859	4.18118	2.59333	3.26131	4.61547	3.9062	2.36252	2.875	4.0228	4.25827	4.75384	2.68065	4.55288	4.1825	3.51248	4.8411	4.04887	4.6726	4.01229	3.31588	2.33251	4.56733	4.4763	4.11755	4.30069	3.08751	4.08622	2.61875	4.4374	3.03052	4.75398
ADAMTSL2	1.91425	1.72811	2.10054	1.38135	1.18491	1.69954	1.87533	1.369	2.08728	2.5575	1.62902	2.03631	1.66308	1.39444	1.60154	1.67265	1.88865	1.80681	1.61583	2.44603	1.84245	1.60844	1.87081	2.10804	1.45363	2.40053	1.40522	1.70523	1.87283	3.22093	2.09079	1.59184	1.76108	2.19126	1.75086	2.2775	1.52308	2.36887	3.64806	1.97102	1.54895	2.16098	2.30136	2.18732	2.28074	2.07429	2.0868	1.75155	1.67663
ADAMTSL3	4.26085	4.56867	3.46918	4.25451	4.3531	4.26274	3.67893	3.93111	4.6401	1.4135	4.09	3.92559	4.2456	4.43953	4.11157	4.10795	4.43385	4.21024	3.99388	4.8	4.45695	4.5376	4.64542	4.27481	4.49709	4.32784	4.23467	4.37289	3.7288	4.24352	3.98105	4.25927	3.53818	4.574	2.11677	4.15291	3.08676	3.62509	3.72828	3.89261	3.91483	3.34296	3.40819	3.39043	3.53614	3.54582	3.01067	4.48851	3.79961
ADAMTSL4	6.78069	6.68183	6.13194	7.02722	6.35212	7.1235	6.38337	6.35527	6.62519	6.19716	6.72232	6.42225	7.26592	6.87995	6.56946	6.71607	6.70041	6.29417	6.2273	6.26644	6.53824	6.43607	6.53832	6.28104	6.54414	6.65835	6.92079	6.82838	6.6042	6.29838	6.26239	6.4444	6.42305	5.67751	5.65139	6.25423	6.52678	5.91955	5.88425	5.95126	6.4393	6.39254	6.19622	6.40643	5.48705	6.21945	6.14196	6.27102	6.2116
ADAMTSL5	4.39804	3.12225	4.57139	4.65998	4.71156	5.54168	3.7442	3.21936	3.88616	3.6238	4.63162	3.67999	4.41816	4.36465	4.23445	3.11614	3.53182	4.57775	3.18308	5.03633	4.31286	4.47109	2.69181	3.38639	3.32979	4.8153	4.22961	3.4404	3.69109	5.10094	2.96244	3.35516	2.54285	4.23983	4.78991	3.22338	2.77627	4.64588	3.58016	4.55445	4.80691	2.68956	4.00359	3.41069	4.85201	3.36867	4.03703	3.84121	4.0908
ADAP1	7.17133	7.28045	7.35894	7.40431	7.47839	8.03739	6.9762	7.11617	7.27381	7.12333	7.54416	7.28229	7.63494	7.76057	7.81106	7.55186	7.39336	7.33412	7.27196	7.40057	7.3891	7.20851	7.13155	7.27953	7.41876	7.34896	7.53711	7.71359	8.43437	8.13596	7.50534	8.14578	7.52777	7.67619	7.60641	7.77404	7.77341	8.28946	8.39453	7.31716	7.66609	8.2733	8.02929	8.1423	7.33866	8.29188	8.38386	8.05573	8.49373
ADAP2	6.61924	6.79647	6.23915	6.8437	6.10217	7.32352	6.35801	6.18218	6.69812	6.32254	6.69863	6.78137	7.29649	7.28031	6.99586	7.04513	6.79792	6.6861	6.47359	6.33357	6.55468	6.32654	6.59414	6.27252	6.48929	6.80945	7.07559	6.9341	7.63862	7.15196	6.97473	7.47184	7.03567	6.58618	7.10785	6.82739	7.19659	7.4155	7.36562	6.54497	7.16839	7.60713	6.95631	7.35	6.88721	7.64466	7.19314	7.12631	7.1541
ADAR	8.75316	8.76686	8.84503	8.78767	9.63899	8.8279	8.70384	8.84954	8.77187	8.84721	8.88294	8.71789	8.98415	9.12978	8.94452	8.81674	8.73352	8.75779	8.68018	8.71321	8.86296	8.81106	8.61455	9.20011	8.77663	8.79599	8.68602	9.24913	9.1041	9.84364	9.69816	9.65518	9.33426	9.03858	9.43335	9.68038	9.55144	8.86881	9.27301	9.63193	9.67919	9.12097	9.14672	9.0235	9.38785	8.96613	9.52259	9.65155	9.7222
ADARB1	6.69083	6.44188	6.88778	5.9135	6.83888	6.06104	6.85698	6.80002	6.6011	6.956	6.7073	6.82012	5.89585	5.90731	6.935	6.18889	6.75573	6.70189	5.92604	6.80906	6.5431	6.73333	6.67576	6.10536	6.66695	6.27304	6.42922	5.87794	6.43297	6.93468	6.80914	6.139	6.35599	6.11511	7.08053	6.74057	6.28858	5.36024	6.40173	6.83741	6.64792	6.39241	6.13657	6.23532	6.70459	6.02528	6.40931	6.99878	6.24671
ADARB2	1.97117	3.35885	3.58989	4.3682	2.67854	2.36028	3.08492	2.94199	2.56587	3.44415	2.11237	3.87095	2.39417	3.24747	1.81686	3.92582	3.4281	2.37436	3.96876	3.091	4.36939	3.79159	3.76579	2.75216	4.46322	2.86605	3.20923	3.72669	2.78687	3.74396	2.9315	2.59852	4.79475	2.86427	4.06827	4.0935	2.66801	3.17196	1.97342	2.54471	2.08672	2.90946	3.98094	4.14656	3.60518	2.43535	1.61653	2.67976	2.26297
ADARB2-AS1	5.56031	5.40654	4.98532	5.08767	5.13952	5.79433	5.62103	5.26749	4.90049	3.4985	5.36688	4.99108	5.45895	5.73719	5.486	5.53369	5.59041	5.62774	5.12289	5.7885	5.40483	5.72788	5.34684	5.59312	5.57022	5.18552	5.12789	5.39763	5.50591	5.55672	5.60323	5.71764	4.9281	5.61187	5.5597	5.75971	5.52576	5.43881	5.41858	5.71008	5.54492	5.58171	5.61396	5.70803	5.65632	5.17655	5.51833	5.54739	5.26202
ADAT1	6.90281	6.57311	6.80559	6.61009	6.47986	6.45104	6.73898	6.84367	6.85368	7.02726	6.79049	6.707	6.41791	6.5931	6.67333	6.75806	6.67549	6.47372	6.34924	6.87179	6.68218	6.54374	6.89087	6.30192	6.69342	6.51903	6.5403	6.57682	5.841	5.96646	6.41209	5.92057	6.13682	6.58478	6.2954	6.29594	6.17015	6.43635	5.96316	6.26379	6.22474	6.11226	6.24179	6.17237	6.68647	5.95734	6.02154	5.94499	5.70376
ADAT2	5.7941	5.69474	5.99345	5.68607	5.47979	5.46083	5.78035	6.11943	5.55876	5.96988	5.64892	5.85397	5.20476	5.72226	5.62636	5.87201	5.67222	5.8403	5.55356	6.131	5.76979	6.16116	5.8926	5.59243	5.34357	5.41052	5.46445	5.21228	4.83309	5.33085	5.26951	5.26397	4.94961	5.59614	5.11112	5.13248	5.22189	4.85127	5.39586	5.33955	5.11655	5.17743	5.51339	5.18227	5.35045	5.24836	4.85399	5.09536	5.0165
ADCK1	5.42707	5.88635	6.03993	5.90661	5.5248	6.09112	5.8975	6.00045	6.14562	6.11458	6.02924	5.6529	6.00114	6.0133	6.10317	6.41318	6.23205	6.01122	5.24328	6.11557	6.06355	5.88219	6.1714	6.2297	5.90163	5.60147	5.55569	5.78267	5.92707	5.57125	5.91338	5.74245	5.69139	5.9965	6.03859	6.13785	5.99217	5.77076	5.5953	5.90884	5.98098	5.9935	5.91072	5.5224	6.10248	5.9927	6.00028	5.90663	5.97686
ADCK2	6.51876	6.34612	6.58165	6.59705	6.46603	6.64498	6.67437	6.38792	6.5423	6.72984	6.70861	6.62963	6.63932	6.28632	6.48318	6.41012	6.72235	6.63587	6.90771	6.82736	6.52988	6.61958	6.96948	6.52323	6.64027	6.15256	6.5671	6.34659	6.42482	6.42988	6.37215	6.65461	6.63304	6.80678	6.78861	6.85662	6.39349	6.29892	6.40638	6.2517	6.41832	6.44674	6.474	6.4489	6.28492	6.54252	6.33571	6.34467	6.49315
ADCK3	7.46745	7.23844	7.47621	7.2922	6.97841	7.48983	7.26309	7.29678	7.39743	7.4084	7.19895	7.26112	7.27044	7.09578	7.38569	7.52125	7.11836	7.27935	7.37511	7.31202	7.17617	7.3967	7.41811	6.99233	7.46192	7.40174	7.4227	7.31353	7.92229	7.4983	7.51392	7.33873	7.0627	7.13959	7.53378	7.3066	7.02626	7.48646	7.28096	7.37743	7.18436	7.43335	7.54789	7.46856	7.59556	7.84066	7.81182	7.60138	7.51911
ADCK4	6.062	6.16824	5.65972	5.91922	5.65733	6.27186	6.066	5.81453	5.55578	5.74208	5.9904	6.22626	5.84387	5.93893	5.8421	5.95319	5.90127	5.67382	6.03165	5.90372	5.87129	6.00437	5.25633	5.95098	5.56817	5.84134	6.11282	6.15538	5.78184	5.71272	5.27899	5.82351	5.61661	6.04202	6.04103	5.59813	5.47317	5.80115	5.55487	5.65833	5.41005	5.61875	5.65205	5.71646	5.92015	5.57033	4.66503	5.65292	5.23975
ADCK5	4.98659	3.81034	4.83138	4.58162	4.54617	3.44695	4.70682	4.65543	4.61175	4.93704	5.24574	4.76243	4.59741	4.18826	4.92805	3.59683	4.03629	5.26887	4.76658	5.29181	3.13382	2.331	5.0891	4.66807	5.03726	4.29088	4.99346	4.76119	4.96486	4.7281	5.50629	3.24543	4.04739	4.20812	5.07662	3.51163	4.21082	5.03756	4.7239	5.4692	5.29683	3.89863	5.43127	3.73936	5.43306	4.97896	5.34335	4.50388	5.17211
ADCY1	4.40599	4.54624	3.78564	4.46218	2.37865	4.92966	4.54956	3.64265	4.20095	3.77751	4.43503	2.97357	3.40568	4.69984	4.75646	2.9056	4.98125	4.34013	2.6611	4.38608	4.80536	3.19033	4.03159	3.9557	4.08147	4.18502	3.81041	4.367	5.01484	4.37054	1.66914	4.55598	4.5355	4.54149	5.07089	4.55705	2.94295	3.88826	4.44093	3.72059	2.58617	4.43844	2.88946	5.13512	3.89037	3.9622	4.5418	2.74542	2.4537
ADCY10	4.51568	4.61442	3.54461	4.68603	4.42854	4.11297	3.83311	4.31513	3.73021	4.3239	3.83324	3.75552	3.96903	4.28365	3.88534	3.62195	4.43714	4.58553	4.37097	5.0919	4.59172	4.25731	4.27942	4.41364	4.38347	3.88067	3.49611	4.25769	4.44714	4.18151	3.97163	3.48679	4.51912	4.47392	4.10679	3.91845	4.8532	4.40353	4.70408	1.82317	4.24696	4.32558	4.18687	3.79097	4.15445	3.76438	4.78951	4.2865	4.10372
ADCY10P1	5.66573	5.48515	6.13043	6.11107	6.11958	6.06288	5.97588	6.06869	5.95107	6.32879	5.71347	6.1679	5.48709	5.5399	5.88812	5.82913	5.76652	5.81189	5.79635	6.65159	5.87962	6.07541	6.05375	6.00252	5.9722	5.73383	5.87883	5.61668	5.40865	5.2057	5.52384	5.49604	5.17383	5.6924	5.87867	5.86806	5.39249	5.72373	5.3009	5.22367	5.7696	5.51683	5.68421	5.64179	5.83637	5.97718	5.43456	5.12603	5.27667
ADCY2	4.74801	5.44004	4.97702	5.14523	5.00047	5.30574	4.53593	4.9004	4.93424	4.46863	5.00216	4.82311	5.27084	4.82083	5.26478	5.28202	5.36235	4.92872	5.30114	4.92849	5.13801	5.09951	5.08255	4.79552	5.13642	5.34027	4.92575	5.06184	5.16148	4.33234	3.82688	4.30284	4.25375	4.60829	4.91921	4.47043	4.47762	4.03804	4.75463	4.98432	5.32274	4.43547	4.08026	4.10189	3.5795	4.75345	3.90517	5.03568	4.4522
ADCY3	6.19041	6.08325	6.32966	5.97115	5.94916	5.72629	6.27048	5.82483	5.81129	6.07611	6.1007	6.28578	6.52084	6.63836	5.61134	6.1791	5.78062	5.94003	6.03057	6.04879	5.73785	5.86136	6.04659	6.19468	5.91204	5.78023	5.89821	5.6137	5.59717	6.18267	6.10972	6.15449	6.18107	6.27664	6.00713	5.72475	6.26385	5.65228	5.69637	6.43085	6.21852	5.89765	6.40525	6.226	6.04505	6.02207	6.06433	6.05042	6.24417
ADCY4	4.51268	3.54554	3.84435	5.12266	5.43975	4.12187	4.22225	5.75534	5.4261	5.3102	4.93751	4.97716	4.03757	5.1705	4.89539	4.66537	5.49278	5.12562	4.55659	3.91134	3.83468	4.06831	5.19083	5.31971	5.26203	4.87997	5.63891	5.11019	5.05242	4.89205	5.15552	4.61764	4.66759	5.31399	5.59643	4.92227	3.65472	3.56668	3.75517	3.07662	3.67552	5.57997	5.79979	4.92673	4.14274	5.33174	5.27368	4.90718	5.75298
ADCY5	3.35083	4.30265	4.30949	4.78572	4.30491	4.31544	4.91816	4.96638	3.80056	3.92676	4.61335	3.08539	4.21413	4.46741	4.44339	4.13751	3.39673	5.17152	5.05522	4.44487	3.48223	4.20053	4.5972	3.18453	4.84417	3.07756	3.32613	3.39821	4.63821	4.68002	3.32778	3.38534	2.75668	4.69112	4.76088	5.13308	3.02386	2.50917	4.28656	3.32188	4.65327	5.08396	4.62463	3.42226	3.43084	4.42634	3.87535	2.09276	2.54329
ADCY6	4.7525	4.5391	4.93663	4.6884	4.61556	5.21988	4.80912	4.49772	4.64074	4.65523	3.4102	4.87098	5.21052	4.67503	4.70186	5.00534	4.26241	5.05951	5.54223	3.80573	4.29353	5.12347	5.21647	4.43251	5.06152	4.63636	5.26735	4.71956	4.82853	4.84069	3.31582	4.02276	4.5605	4.95953	4.78829	5.02342	4.25282	5.00719	4.86274	5.27231	5.30788	4.94096	4.20008	5.32511	4.65183	4.68635	3.57259	4.62633	4.90531
ADCY7	8.40427	8.42689	8.34015	8.47352	8.20602	8.40274	8.25384	8.28466	8.32642	8.27895	8.60764	8.3368	8.48208	8.6952	8.45715	8.37975	8.54012	8.28273	8.17272	8.40685	8.62615	8.47534	8.62884	8.30202	8.19273	8.2501	8.37775	8.45652	8.35261	8.50603	8.34803	8.46358	8.34839	8.08393	8.31441	8.5616	8.27374	8.15083	8.38051	7.89325	8.42846	8.47475	8.30047	8.58524	8.26214	8.34922	8.35959	8.39617	8.5169
ADCY8	1.43773	2.29396	2.99349	2.14801	1.99237	2.42813	2.2991	2.86148	3.4995	1.301	3.33319	3.31937	2.56287	2.61772	3.75334	3.43099	2.65137	1.77284	3.44738	4.08702	3.80793	2.51702	1.75108	1.72836	1.68748	3.54283	3.25284	1.73456	1.71012	1.89563	1.58126	1.26415	1.65523	2.11418	1.69413	4.1357	3.91309	2.93135	3.83198	2.99891	3.78657	3.95076	2.12706	3.71833	1.48428	2.46926	2.36207	3.85182	3.41441
ADCY9	6.25641	5.90897	5.89406	6.24899	5.31169	6.21997	6.21823	6.13636	6.14641	5.78609	6.25568	5.85863	5.8268	5.94796	5.84433	6.07197	6.13764	6.40842	5.94852	5.34083	6.46608	5.5439	5.95892	5.53582	5.79673	5.58896	6.26628	5.9287	6.50501	5.51032	6.0337	6.46924	6.00993	5.89506	5.94853	5.9611	5.90459	6.16135	6.25711	5.95561	6.07573	6.57387	6.61142	6.47472	6.08307	6.22302	6.16015	6.43419	6.21295
ADCYAP1	3.52171	5.00405	3.82209	4.63875	4.66019	4.54503	4.45821	4.00304	4.5163	3.52372	4.19788	4.61707	4.49845	2.614	3.67738	3.49878	4.86084	4.63335	5.13336	4.79928	4.55466	4.63922	4.90935	4.57197	4.60877	4.61866	4.56895	4.11784	2.42079	2.80651	4.6333	2.77142	3.16145	4.19296	2.49181	4.92169	4.24824	3.0467	2.66441	2.32835	4.52654	3.31579	2.04639	2.95956	2.80272	2.43223	3.1785	4.03507	2.5845
ADCYAP1R1	5.05913	5.68114	5.06799	5.38824	5.28489	5.53617	5.21595	4.95274	4.56935	4.97116	4.92352	5.13748	5.24497	5.31733	5.18044	5.34979	5.13248	4.80214	5.29925	5.64145	5.67766	5.82311	5.3793	5.28827	5.14336	5.65581	5.33866	5.56291	4.94031	4.71507	4.59049	5.04912	4.77803	5.19891	5.10884	4.6506	5.11358	5.58591	5.24824	5.07456	5.14252	4.78208	4.88193	4.99363	4.47038	4.7189	4.69303	4.91322	5.01189
ADD1	7.76221	7.98061	7.84101	7.67231	7.85964	7.7908	7.82202	7.8667	7.81215	7.93007	7.89409	7.84024	7.67537	7.61153	8.02648	7.78215	7.74714	7.78174	7.73157	7.71167	7.72276	7.67502	7.75162	7.79438	7.72304	7.84547	7.70464	7.70395	7.94981	8.17468	7.98517	7.82255	7.81057	7.71893	7.84682	7.86662	7.81604	7.6716	7.85592	7.78752	8.08015	7.92207	8.13419	7.93851	7.99748	8.07426	8.04842	8.11436	7.97096
ADD2	4.8406	5.74467	5.03666	5.04829	4.51826	4.65445	5.05284	5.29716	4.41401	4.95149	5.17194	5.33856	5.1861	4.97753	4.58522	4.91347	5.45568	4.83023	4.74134	5.27558	4.04208	5.69704	5.37704	4.51928	4.91849	4.5261	5.35734	4.85033	4.50625	4.78297	4.75051	2.97638	4.3885	3.0401	5.19472	3.70098	5.24598	2.06382	2.29208	5.49133	4.58712	4.39849	2.87693	4.64641	5.33816	4.67384	5.14737	4.46934	4.66203
ADD3	9.15823	9.44571	9.51216	9.04293	9.34116	8.91447	9.20813	9.34106	9.23575	9.539	9.18896	9.32653	9.12093	8.90211	9.12408	9.26849	9.2567	9.44483	9.59679	9.25	9.35669	9.33399	9.24919	9.17469	9.28193	9.22336	9.13586	9.16776	9.24111	9.56866	9.51163	9.40537	9.46296	9.37853	9.32506	9.53524	9.34245	9.23607	9.32937	9.88178	9.65058	9.33605	9.2803	9.24557	9.73746	9.3734	9.41946	9.37546	9.27331
ADD3-AS1	2.42502	4.27159	2.96572	2.94822	2.08401	4.0592	3.53392	3.29948	1.79745	2.9035	3.64808	3.83322	2.7363	2.87481	1.53724	3.39545	3.61746	1.21567	1.97662	4.05971	1.61008	2.9451	3.54938	2.59463	3.268	2.91726	3.27361	2.42802	3.14185	3.77768	3.42079	3.07977	3.83008	4.26611	0.883062	3.04656	3.91639	1.493	4.26056	4.02207	3.4625	2.35595	3.74678	3.68632	3.5601	2.9181	3.12098	3.90526	3.31006
ADGB	1.84115	2.79383	2.54174	1.53065	2.37151	2.57984	2.74869	2.68383	1.24985	3.45752	2.93018	1.33332	2.29514	1.00021	1.55813	3.44066	3.4948	4.0101	2.70988	3.21851	1.66624	4.02126	3.68377	3.22403	2.987	1.73543	3.3858	2.85829	3.66588	3.37763	3.25402	3.7336	1.83699	1.59076	3.49958	2.74957	0.137842	1.0274	1.57409	0.533094	3.18155	0.974478	3.51909	0.742557	1.4035	2.6971	3.77232	3.09833	2.19195
ADH1A	4.20525	4.50268	4.75958	4.95496	4.29351	5.05263	4.55428	4.4132	4.45616	4.59493	4.60488	4.59619	4.91125	4.91744	4.86408	4.66124	4.73489	5.07638	4.93182	3.53557	4.17059	5.09061	4.51301	4.88604	4.64333	4.10201	4.17181	5.11139	4.16362	2.14897	4.30882	2.21607	4.07124	5.07784	4.15775	4.22105	3.91646	3.89291	4.4034	3.60542	4.09504	4.2337	4.515	4.18635	4.36933	4.16404	4.0626	2.32404	4.2572
ADH1B	3.57891	3.15393	4.07169	1.96275	3.7745	3.76412	4.49361	2.5458	3.53702	3.46482	2.45492	3.12063	3.85845	3.82554	2.67978	4.35344	2.97493	2.9459	2.82523	3.43027	3.00514	4.09589	4.16758	3.22521	3.38134	3.04364	2.98165	2.80727	3.71915	2.28354	1.87864	2.21984	4.01461	4.39302	2.9382	3.37381	2.82872	0.547643	2.89925	3.27043	2.82303	2.03167	3.97108	3.04037	4.29917	3.66906	1.38576	3.93067	2.00603
ADH1C	2.0377	4.09184	2.86578	2.85058	2.34599	3.91634	3.13391	2.24267	2.78874	2.35071	2.39252	3.32466	2.15253	2.84761	3.76247	2.67627	2.24193	3.3909	1.93058	2.52047	2.31476	4.383	3.82127	3.05639	3.01388	2.29029	2.31583	3.55271	2.12228	0.662559	2.35572	1.88112	4.05374	4.03157	4.18372	2.4296	1.89447	2.5351	3.31085	2.75052	1.88006	2.47295	1.81843	2.40483	2.00575	3.60443	2.15068	1.21084	1.32977
ADH4	5.27414	6.53532	5.22317	5.44816	4.72138	4.7876	5.47559	4.91196	5.01057	5.54419	4.95465	5.57551	4.52051	4.66587	5.24721	4.99333	5.1469	5.19863	4.95861	5.1218	5.02335	6.07288	5.40899	5.27012	4.47188	4.84842	4.17546	4.81455	5.15897	5.05133	4.78545	4.99504	4.55569	4.73932	5.61784	5.31216	5.37041	4.91012	3.26948	4.29936	5.12566	5.14017	5.25323	4.47644	5.09235	5.00903	4.76651	5.67709	5.15998
ADH5	7.53862	7.60622	7.58561	7.41306	7.26975	7.25916	7.56192	7.61669	7.61548	7.51508	7.31344	7.33189	7.07896	7.37743	7.45277	7.52559	7.40863	7.53837	7.82588	7.61132	7.55535	7.48949	7.51705	7.76483	7.66057	7.63791	7.40041	7.36087	7.76743	7.50851	7.79317	7.82805	7.49116	7.87801	7.67277	7.85494	7.67574	7.70601	7.61543	7.76984	7.75133	7.71094	7.78206	7.74708	7.80319	7.84375	7.90254	7.71612	7.82902
ADH6	4.64622	4.97666	4.14674	4.84891	4.30082	4.69695	4.45989	3.52053	2.44638	4.70091	2.83476	5.01139	4.6828	3.57279	3.21924	5.15361	3.55335	4.01906	4.96143	4.45855	5.58334	5.42438	4.25283	5.13496	4.44749	3.52281	4.4989	3.08201	4.9569	3.00471	3.59084	4.29656	3.49017	4.22348	4.52785	4.86674	5.41575	3.59392	3.40128	4.47159	4.56366	4.8376	3.56534	3.88541	4.78068	3.26886	4.64162	3.46141	2.95719
ADH7	3.58858	4.52549	4.17222	4.75849	4.15895	4.06326	4.08011	3.15922	4.16358	2.21795	2.7666	3.89147	4.28403	2.93088	4.07642	4.07204	3.86025	3.94553	4.11439	4.50871	4.51751	4.43308	3.5767	4.7248	4.42673	4.48852	4.27612	3.93153	3.55654	3.8957	3.75836	3.71367	4.1651	3.4193	4.03206	4.6211	4.1465	4.12632	4.42203	4.91171	4.83284	3.79257	4.03521	4.17506	3.77842	3.62994	2.0452	4.59548	2.2154
ADHFE1	6.73356	6.20485	6.45781	6.31608	6.02736	5.93667	6.33648	6.68136	6.29708	6.45019	6.22365	6.47081	6.5167	6.38631	6.09133	6.67969	6.68001	6.29435	5.84928	6.50463	6.21578	6.50646	6.3988	6.31014	6.21136	6.45238	6.28193	6.08273	6.06913	5.96305	6.09774	5.7914	5.97064	6.63314	6.29526	6.22275	6.18864	5.98944	6.07416	6.25591	6.37238	5.95707	6.32767	6.52358	6.35284	6.01197	5.99208	6.22851	5.94828
ADI1	8.30467	8.34849	7.94961	8.15593	7.39264	8.40275	8.10294	8.1139	8.44703	8.11262	8.3093	7.87602	8.32808	8.1855	8.01878	8.12861	8.13122	8.35989	8.31415	8.00569	7.86134	7.41018	7.70588	8.1286	8.11804	8.3232	8.25671	7.91549	8.41991	8.39312	8.28965	8.44578	8.49063	8.17378	8.21427	7.96952	8.41136	8.41541	8.43057	8.42686	8.15183	8.52317	8.35192	8.33684	8.23898	8.26544	8.33046	8.04812	8.21098
ADIG	3.10453	2.5473	3.34646	3.57777	4.67918	3.3096	2.93999	2.69049	3.45842	3.05896	2.61768	3.27109	3.78141	3.40637	4.56796	3.35151	3.00767	3.35366	4.1333	4.21284	3.0319	3.11223	3.14956	2.699	2.82641	2.98893	3.02624	2.49952	2.89149	2.68165	2.91345	4.49568	2.9163	4.1617	2.80407	3.4717	3.34629	2.66548	3.73283	3.11715	3.41867	2.53555	3.14833	3.13117	3.62056	2.44937	3.70479	3.19373	3.4834
ADIPOQ	3.57319	4.28841	3.06178	4.43689	4.11274	4.1077	2.80602	3.93971	3.32276	3.50841	2.865	3.86729	3.92266	3.35503	4.53869	4.1102	3.54491	4.4816	4.46089	4.97245	3.01911	4.14657	4.14757	2.83417	4.37787	3.63009	3.36241	3.4562	3.31267	3.5609	3.52441	3.66474	3.70279	4.31553	2.90191	3.78094	3.97982	3.73724	3.45881	4.17867	3.30012	3.48199	4.05519	1.21279	2.18015	3.763	3.49965	1.23388	3.67455
ADIPOR1	7.81293	8.23456	8.1583	8.24174	8.38825	8.46664	7.88966	7.8065	8.19159	7.81733	8.33279	8.11072	8.27691	8.74265	8.0002	8.36341	8.08279	8.13406	8.13633	7.91013	8.30859	8.12451	7.9866	7.95545	8.01447	8.34093	8.08234	8.38697	8.29373	8.2118	8.00637	7.95067	8.90058	8.35138	7.89126	7.42981	8.07127	8.57224	8.17234	8.19743	7.73696	8.13491	7.6948	9.0044	8.16484	8.07369	8.04005	8.15558	7.96128
ADIPOR2	6.99616	7.02551	6.98098	7.32638	7.05814	7.22085	7.01252	7.11765	7.19164	6.9511	6.95647	7.19552	7.0219	7.17451	7.09723	7.24582	7.39948	7.41588	7.09122	7.1851	7.46806	7.27992	7.32203	7.19124	7.2367	7.08728	7.2699	7.25162	7.61174	7.45804	7.26538	7.41939	7.00146	7.34132	7.20449	7.16379	7.13837	7.53008	7.4252	7.45121	7.24351	7.6273	7.61392	7.36214	7.10599	7.41036	7.66811	7.5001	7.66632
ADIRF	2.27647	1.94734	1.90527	2.31418	2.38092	2.39269	2.11376	2.32145	2.20919	2.24192	1.64515	1.47694	2.38393	2.54617	3.34452	2.24515	1.77761	2.52406	2.36463	3.50184	2.47478	2.16432	2.86746	3.02269	2.92986	2.21366	2.73144	2.46258	2.5198	2.59337	2.32406	2.2023	2.44941	2.6693	2.83224	2.70817	2.5788	2.45992	2.47325	4.18943	2.21823	2.68893	2.43169	1.92146	3.47934	1.63877	2.87303	1.65638	2.08108
ADIRF-AS1	4.62509	5.31248	5.17417	4.88691	5.05408	4.28157	5.03041	5.31394	3.87851	5.26486	5.06864	5.15173	5.07819	5.02861	4.70916	5.38673	5.69559	4.68612	4.87165	5.31112	5.08631	5.03741	4.56942	5.00206	5.19279	5.07231	4.25336	4.85312	4.7867	5.02541	5.00853	4.34446	4.58134	5.32771	5.33204	5.31083	5.06395	5.41745	5.3608	3.07125	5.07674	4.1939	3.713	4.99383	5.38001	4.57031	3.40304	4.77211	4.84618
ADK	7.22897	7.70799	7.45225	6.92653	7.12496	6.9059	7.26917	7.24753	7.28627	7.3982	7.13474	7.25439	6.85836	6.83372	7.56571	7.33536	7.0282	7.42175	7.31649	7.23705	7.05711	7.29861	7.58094	7.27005	7.23532	6.96532	7.00165	6.99879	7.87704	7.46305	7.58536	7.29459	7.64521	7.05594	7.52169	7.55294	7.39826	7.65717	7.19737	7.64636	7.58405	7.31008	7.10765	7.78562	7.50733	7.35589	7.27648	7.58901	7.48848
ADM	5.87747	5.84043	5.85184	6.83499	8.642	6.74885	5.74456	5.22526	5.9291	5.46269	6.69631	5.92685	6.33627	8.00833	5.92926	7.57272	6.31301	7.05897	6.05474	5.30129	5.60685	6.07923	6.09147	7.00529	5.56287	6.88845	6.5933	7.74246	8.34342	7.30608	6.76554	6.87656	7.44403	7.91392	7.20735	6.51586	6.65827	6.45528	7.69768	6.92819	6.20385	6.73529	7.1536	7.10549	6.25989	7.0617	6.99862	6.38264	6.45361
ADM2	3.73179	3.71244	3.68651	4.08592	3.84985	4.99324	3.96411	3.92745	3.66991	3.60107	3.82037	3.69684	3.74332	5.0459	3.89062	3.78885	3.9029	3.49263	3.87029	4.03714	3.83644	4.15819	3.63778	3.76194	3.70137	3.95341	3.99158	3.85387	4.16447	4.87208	4.25559	4.491	3.66176	3.82741	4.24496	4.49864	4.30441	4.15275	3.91086	4.22454	4.03158	4.0146	4.06636	3.94995	5.61336	3.90725	4.50471	3.91658	3.94175
ADM5	3.1669	2.91925	3.47226	3.24804	3.54036	3.49007	3.30071	2.48989	2.17279	2.19154	3.35119	1.98902	3.29678	2.79916	4.44868	3.35323	3.22517	2.97157	2.33344	4.19227	3.72439	2.92409	4.34674	3.31944	2.41905	2.37313	3.32905	2.67992	3.75792	2.191	3.02547	4.26044	4.46551	4.23848	3.68067	3.76894	3.48359	2.22109	4.64266	3.41422	3.76011	3.40181	4.10303	2.49006	3.4948	3.00116	2.42883	4.53362	4.46712
ADNP	7.88814	7.96076	8.02935	7.93454	7.93104	7.82738	7.93793	8.00336	7.98244	8.12134	7.90305	8.09914	7.86194	7.88547	7.93817	8.14197	7.99387	7.71515	8.17017	8.15767	8.00522	8.09444	8.1765	8.04162	8.10189	8.01378	8.11592	7.93503	7.67975	7.35833	8.17417	7.69138	7.97429	7.61094	7.81426	7.97044	7.79256	7.72115	7.59032	7.94538	7.80073	7.84463	7.78078	7.60519	8.07771	7.75491	7.71533	7.81974	7.78274
ADNP2	6.8079	7.17836	7.42714	7.01626	6.87677	6.99528	7.0553	7.08464	6.98189	7.30701	6.80817	6.98385	7.18443	6.85419	7.07592	7.10184	6.94821	7.04978	6.84518	7.02991	6.94539	6.84627	7.03317	6.87857	6.97744	6.98042	6.76055	6.54219	6.70244	7.17515	7.00525	6.82724	6.72875	7.29364	7.00731	7.18022	6.69501	6.84032	7.05888	7.09881	7.02839	6.75282	6.92103	6.77668	6.96276	6.65334	6.79098	6.81183	6.46661
ADO	7.13791	7.10605	6.867	7.21182	6.96249	7.09637	7.02956	6.9663	7.41498	7.24814	7.27473	7.08734	7.02343	7.34945	7.15432	7.10288	6.96412	7.16091	6.86418	7.06643	7.52129	6.85637	7.13956	7.14543	7.31056	7.34644	7.29426	7.22183	7.00118	6.86158	7.11633	6.98655	7.1154	6.60805	6.8388	6.92049	7.11956	7.02485	6.86025	6.85113	6.93088	7.12597	6.71749	7.02894	6.94653	6.83795	6.88094	6.69734	6.87806
ADORA1	5.25524	5.18169	4.9216	5.73577	3.99773	5.50245	4.97225	5.09315	5.12267	4.57325	4.53003	4.98593	5.17251	4.8994	5.38645	5.4227	5.09667	4.99521	5.09286	5.05259	5.50681	5.2829	5.25428	4.44826	4.94923	5.32778	4.72819	5.10089	5.50698	4.64397	4.92382	5.05889	5.3191	5.20389	5.16274	5.0376	5.3076	5.53682	4.03138	4.55137	4.89396	4.90455	5.53109	5.29797	5.16264	5.33213	4.85884	4.38522	4.74312
ADORA2A-AS1	3.72444	4.47303	2.55803	2.7015	3.60551	2.77147	4.31436	2.58028	2.18001	4.11227	3.86162	4.33238	2.41964	4.58448	3.18581	2.85767	2.39153	1.98606	4.85141	3.35708	2.73183	3.95312	3.29915	4.19307	2.56742	2.7408	3.43535	2.52259	4.50087	2.73009	3.55841	1.87865	3.93206	3.18857	3.72186	2.85375	3.75828	3.45091	3.0561	4.37664	2.46803	2.4126	4.0569	2.09496	1.71865	2.1106	2.3699	3.51149	1.80674
ADORA2B	5.54981	5.85975	5.35207	5.74385	5.08075	5.47573	5.41345	5.55942	5.72593	5.65959	6.12116	5.41336	5.96409	5.85554	4.89286	5.72116	5.77539	5.29856	5.67918	5.30731	6.02597	5.82761	5.63363	5.97659	5.81485	5.85184	5.94624	5.61903	5.89942	6.10092	6.08976	6.23266	6.49158	5.73589	5.82469	5.86162	6.53106	6.00761	5.99138	5.70233	6.06283	6.21846	5.76745	6.13742	6.06765	5.93319	6.06504	6.32117	6.04597
ADORA3	3.87779	3.99343	3.65481	4.04553	3.97751	6.14167	3.99027	3.95986	3.9236	3.83475	3.54638	4.42226	4.03759	7.51488	4.77446	6.06508	5.06441	2.5906	3.77796	4.56821	4.25419	3.86453	2.3717	4.96484	4.2976	3.42688	2.29179	4.72441	5.86951	4.12944	3.87118	3.76706	5.08738	6.08519	4.59467	4.30678	4.9621	7.27644	5.43759	5.24571	3.73508	6.41501	5.46423	6.16417	1.18033	8.77332	6.3383	6.20774	6.19507
ADPGK	8.0333	7.86934	7.91016	8.03126	7.83319	8.04813	7.95116	8.06894	8.04644	7.90418	7.89357	7.89083	8.02356	8.15879	8.13716	8.1524	8.24814	8.21659	8.26178	8.28933	8.20968	8.21538	8.0104	7.92632	8.17644	8.04492	8.17227	8.23177	8.21218	8.19404	8.12926	8.17993	8.22628	8.08515	8.04125	8.09597	8.22775	8.3431	8.19684	8.03765	8.10641	8.29799	8.13048	8.29733	8.0752	8.34156	8.30486	8.15879	8.159
ADPRH	5.84726	5.6481	5.65928	5.89455	5.24372	6.35243	5.93158	5.7653	5.94674	5.48051	5.95	6.01939	6.2501	6.40434	6.27349	6.16597	5.9376	5.56117	5.97253	6.05458	5.99896	6.1732	5.31184	6.32701	6.1357	6.32672	6.43591	6.62832	5.74841	5.68927	5.45701	5.92731	6.19876	5.49129	5.61847	5.54184	5.88785	6.11673	5.80814	4.40834	5.53704	5.64627	5.37038	5.53694	4.99034	5.59409	5.36464	5.86449	6.06712
ADPRHL1	5.12167	4.70023	2.99724	4.51189	5.3165	3.27119	4.64883	4.46412	3.40206	4.43598	4.99589	4.30494	4.86299	3.39074	5.17482	3.57494	3.24288	4.38087	4.81618	5.20826	5.24001	5.27455	4.85578	4.16806	4.33076	3.37623	4.32772	4.6241	3.47153	4.44967	4.95864	4.8767	4.58366	3.25683	4.74844	4.40369	4.57474	5.21979	5.60921	5.11829	4.30694	4.4073	3.15645	5.26395	3.32844	4.58445	4.9595	3.91329	4.44127
ADPRHL2	6.80898	6.76199	6.59289	6.73978	6.91324	6.65038	6.55991	6.78677	6.96036	6.73624	6.67331	6.53847	6.80197	6.66232	6.7268	6.61967	6.56526	6.55791	6.3455	6.53112	6.31252	6.69324	6.68476	6.92723	6.74497	6.7958	6.73004	6.95951	7.13925	7.30413	7.30777	7.43574	6.98441	6.50809	7.15762	7.31699	7.37799	6.94395	6.9203	7.19641	7.47241	7.04948	7.24286	7.15357	7.44512	7.1973	7.37916	7.29688	7.39532
ADPRM	6.80586	6.8961	6.90877	6.62121	6.57647	6.18868	6.99217	7.21194	6.88781	7.28229	6.62579	6.81452	6.52888	6.02708	6.1623	6.85991	6.63888	6.7952	7.03717	6.91465	6.42537	6.75202	6.62698	6.68291	6.68104	7.10545	6.69438	6.50242	6.65502	6.55448	7.02494	6.47132	6.81839	6.89525	6.94668	6.93244	6.57116	6.14334	6.48268	7.04316	6.63171	6.41198	6.45453	6.43079	7.01325	6.59162	6.58919	6.70527	6.50911
ADRA1A	2.82317	2.89925	2.53127	2.39361	4.03891	4.2106	3.31574	4.34418	2.48973	4.17261	2.7081	2.77506	4.29651	4.16766	2.66492	3.02328	2.27718	4.85813	4.77594	3.12472	4.79336	5.14093	3.09491	4.01065	3.09198	2.76012	2.5872	4.35878	2.32382	2.41097	2.13386	3.24403	3.70837	2.88839	4.10001	4.39912	2.22015	3.42132	2.50812	3.92626	5.0172	2.39884	2.49208	2.72081	4.35463	3.69397	2.0654	4.27012	4.16901
ADRA1B	3.49017	2.42868	3.24802	3.67575	2.99781	2.28374	2.62059	2.82652	2.60847	2.93035	0.779718	3.30335	3.60231	3.48125	3.665	3.14451	3.12252	2.18005	4.45114	3.75215	3.47428	3.0345	3.38703	3.04389	2.41155	3.73605	3.03348	1.9875	4.11705	3.96542	0.983129	2.95888	2.34638	1.43487	4.25578	3.95629	2.65128	2.40778	3.35636	5.04838	3.69139	2.77546	1.64879	3.68813	4.59039	4.22188	4.07319	4.66607	1.91547
ADRA1D	2.29003	2.50024	2.91817	3.70925	3.35125	3.9402	3.73827	3.96329	3.11746	2.42222	2.51088	2.70183	4.14994	3.7658	4.14062	2.79898	3.83519	4.55603	2.44631	3.81257	2.99521	4.21757	2.9123	4.22312	1.01313	3.41026	3.93174	3.53915	2.23179	2.21617	1.08393	2.67046	2.97811	2.68073	4.29294	1.63953	3.07438	1.04824	4.22061	4.64485	4.43075	3.20558	2.66666	4.375	4.01093	3.51233	3.87849	3.85526	3.03569
ADRA2A	4.40068	4.69514	5.09103	5.11495	4.96414	5.09804	4.83686	4.91903	4.96288	5.1204	5.22148	5.16685	5.56953	4.91303	2.93609	4.33554	4.61332	4.52317	4.91469	4.79213	4.818	5.01992	5.37122	4.76637	4.62053	4.18116	5.02238	4.84821	4.74682	5.04954	4.36293	4.40212	4.0512	4.59534	5.22059	4.07075	4.65563	5.15661	4.49286	4.80275	4.85508	4.15982	4.77348	4.78604	4.51416	3.31734	4.39204	4.38246	4.95697
ADRA2B	4.88954	3.70137	3.29953	4.96119	4.45437	4.94525	4.44721	4.35207	4.77602	4.28109	5.04511	4.40887	5.01482	4.4334	3.91902	4.93666	4.65441	4.86624	5.36116	4.63601	4.58764	4.47295	4.07077	5.04267	4.93287	4.2863	4.40187	3.99372	4.64559	5.00379	5.35404	4.3096	2.91664	4.5656	3.31155	4.97204	2.54363	4.24992	4.91557	4.8468	4.91857	4.88351	4.95639	4.98635	5.0609	4.09517	3.06267	5.13349	4.70318
ADRA2C	2.769	4.62591	4.02893	3.63438	3.35092	3.51734	2.63289	2.82731	4.43238	3.16683	3.89468	3.63108	4.50024	2.3702	2.43444	3.81795	3.25754	4.75166	2.91434	4.10414	2.40043	2.66525	3.78833	4.73017	2.98614	3.97082	2.47847	3.08982	5.13853	4.41803	3.90424	1.72973	5.1358	5.21467	4.54554	3.83651	4.9419	4.94426	4.59755	3.49029	4.20851	4.58242	4.46383	4.91374	3.24861	4.63276	4.54904	1.94594	4.33849
ADRB1	3.78097	3.04005	3.6497	4.64599	5.03792	4.7355	3.33963	3.67352	3.44261	4.41369	4.14062	4.1206	4.38649	4.74571	4.54684	3.11158	2.80558	4.52758	3.56916	4.2686	4.59647	2.78142	5.26115	4.62984	3.74645	4.76415	4.85225	4.93592	2.01272	4.30951	3.84944	3.40353	4.25207	5.26587	3.91128	4.24011	4.29514	3.77096	4.21602	3.8712	4.49487	5.16924	2.95609	4.65979	4.36633	3.47705	3.27616	4.23322	4.06592
ADRB2	7.54176	7.31568	7.07857	7.21079	7.3365	7.02009	6.91726	7.06791	7.35859	7.53786	7.66559	7.08621	7.52855	7.08253	7.15176	7.23414	7.46491	7.088	7.52124	7.39657	7.95861	7.37938	7.68328	7.0587	7.14078	6.9083	7.18944	7.19205	6.87709	6.20803	6.88116	7.57967	7.18424	6.88719	6.73861	6.92353	7.13278	7.51808	6.908	6.97369	7.0226	7.78339	6.80554	7.49563	6.9714	7.27009	7.00619	7.43172	7.40556
ADRB3	1.92915	2.82369	2.90629	3.16977	4.18033	4.83445	2.87028	2.16446	3.803	2.7045	1.96457	4.06479	3.6731	3.06778	4.47812	3.94418	4.63503	3.8627	3.37047	4.15352	2.30022	4.91622	2.3031	3.68916	4.38334	3.94044	3.92557	4.3466	1.89887	2.93166	3.55945	4.05798	2.66411	4.37403	3.84482	3.1732	4.12869	2.53461	2.66123	2.93614	2.14944	2.76148	3.988	3.42398	2.69257	2.50543	2.31942	2.10059	2.56289
ADRBK1	7.14379	7.58586	7.49746	7.65201	7.37345	7.34605	7.44102	7.3875	7.46437	7.35616	7.66445	7.574	7.73731	7.44765	7.19898	7.48672	7.62567	7.57828	7.30171	7.1032	7.32845	7.58506	7.54359	6.9322	7.38378	7.40505	7.45557	7.60381	7.81313	7.87376	7.51461	7.35466	7.56074	7.651	7.56006	6.99368	7.30938	7.57948	7.68385	7.2727	7.25552	7.39732	7.5429	7.7202	7.64008	7.73062	7.92007	7.49643	7.53011
ADRBK2	7.41483	7.13462	6.9798	7.05534	6.58671	7.47571	6.95562	7.11406	7.1566	7.16182	7.35155	7.15264	7.19931	7.08526	7.48568	7.08479	7.32445	6.92411	6.79091	6.86306	7.33799	7.07513	7.18497	6.49224	7.3203	7.16591	7.42203	7.18972	7.27945	7.05851	6.97011	7.17556	7.20417	6.38981	7.18451	6.88684	7.12905	7.09755	7.09715	6.55726	6.62696	7.3185	6.42637	7.1642	6.66452	7.4913	7.1995	7.11628	7.07514
ADRM1	7.34011	7.5161	7.43647	7.35451	7.3873	7.56082	7.30734	7.31761	7.55238	7.42961	7.44146	7.38589	7.38346	7.5537	7.45571	7.52202	7.15721	7.28776	7.08062	7.01503	7.21491	7.07139	7.20664	7.65353	7.4487	7.4928	7.51487	7.6239	7.75062	7.95751	7.59539	7.61717	7.51298	7.69507	7.6982	7.84599	7.71663	7.51342	7.89821	7.65752	7.80261	7.67103	7.88978	7.65939	7.48877	7.46602	7.8716	7.83635	7.69933
ADSL	7.74625	7.73432	7.87249	7.6328	7.59526	7.67516	7.89613	7.8264	7.83779	7.92058	7.52969	7.73371	7.52889	7.60033	7.84543	7.75289	7.73281	7.84759	7.9827	7.81141	7.66253	7.80177	7.69876	7.90229	8.06456	8.07356	7.99705	7.63275	8.3309	8.36907	8.42453	8.43511	7.95144	7.93561	8.1568	8.27452	8.17777	8.2441	8.24104	8.48956	8.27396	8.23563	8.16008	8.24694	8.54957	8.42055	8.45355	8.03583	8.45043
ADSS	8.01335	7.80475	7.80879	7.87052	7.57446	7.82292	7.97978	7.92787	7.97567	7.86235	7.86412	7.84719	7.57268	8.02532	7.97952	7.79587	8.19987	7.90747	8.16709	7.99633	7.84414	8.10044	8.17548	7.92502	8.09585	8.1198	8.16647	8.17735	7.54385	7.28321	7.57422	7.67608	7.82994	7.66807	7.33622	7.41475	7.45204	8.41703	7.36211	7.48372	7.67894	7.69631	7.42747	7.2271	7.31078	7.62366	7.51271	7.39035	7.43165
ADSSL1	4.73773	4.89702	5.03995	4.9933	4.09777	5.36084	4.70297	4.50809	5.04696	4.77161	3.99598	4.56612	4.38299	4.87335	4.07865	5.32363	4.62228	5.46662	3.41909	2.96606	2.63302	4.84715	5.30273	3.8227	4.21735	5.0331	4.96523	4.2728	5.66556	5.06772	3.59984	4.75686	4.7313	4.77199	3.45188	4.02391	3.93792	4.91105	5.27086	2.98568	2.62244	5.33651	4.74445	4.79339	5.40893	5.15032	5.11047	3.89299	4.23067
ADTRP	6.38533	6.13913	5.73124	5.68208	6.67474	4.80654	6.54325	6.94556	6.18776	6.70356	6.05708	6.16084	5.11124	5.35174	5.88812	5.84609	6.0504	7.00286	6.35421	6.69691	5.24446	7.05838	6.15281	6.3398	6.72952	6.84324	6.36859	5.63235	5.69389	6.68598	6.5354	6.14161	6.86169	5.78138	6.46086	6.34854	6.31249	5.42735	5.26111	7.02861	6.32934	4.60343	6.05052	5.32864	7.24823	5.45103	5.86935	5.48727	6.4481
AEBP1	3.86898	4.98165	4.98276	4.29497	4.71855	5.02193	3.58272	5.05804	3.7269	4.25506	4.15775	3.836	4.40461	3.14597	5.55874	5.51584	4.41561	3.25703	3.29782	4.92	4.83555	5.04938	5.07944	3.91711	4.4027	4.47745	4.99347	4.08984	5.45156	5.59735	5.26773	4.60315	4.77854	4.67654	5.05281	5.38736	4.39365	3.63139	4.66577	4.22952	4.95925	4.74014	4.64074	4.60466	5.7555	5.30788	5.17034	3.97022	4.94288
AEBP2	7.10569	7.08636	7.16326	7.01958	6.88788	6.93412	7.09724	7.12638	7.0503	7.25206	6.96066	7.20578	7.0377	7.12842	7.04073	7.01431	6.93542	7.25521	7.23297	7.30311	7.11575	7.28865	7.4909	7.25292	7.39171	7.135	7.35244	7.12664	6.35971	6.46088	6.60786	6.43418	7.11642	7.18772	6.58051	6.63742	6.56558	6.55655	6.40556	6.5399	6.7093	6.39636	6.41953	6.32627	6.52349	6.33798	6.20862	6.52087	6.41577
AEN	5.86689	6.18157	5.76123	5.50004	5.98778	5.70485	5.67277	6.33225	5.82733	5.97054	5.73712	5.81076	5.53355	5.55198	5.75078	5.94792	5.71379	5.85356	5.89058	6.25867	6.1689	5.49827	5.75801	6.36575	6.27837	6.04922	6.23094	5.36157	5.36455	6.35117	5.97566	5.90395	6.16484	6.12384	5.70818	6.19575	6.2159	5.52146	5.83	6.5259	5.75276	5.40769	6.16741	5.84132	6.23592	5.60979	5.94958	5.88872	5.89858
AES	8.24169	8.38832	8.32986	8.18561	8.33178	8.09736	8.17455	8.29682	8.16924	8.39342	8.26497	8.1058	8.11207	7.67091	8.12235	8.19753	7.78428	8.09575	8.02782	7.96728	8.14713	8.05892	8.16738	8.38097	8.08523	8.16969	8.0509	8.14468	7.83661	8.44393	8.57169	8.29186	7.91247	8.14629	8.19204	8.42906	8.24336	7.70443	8.05887	8.41914	8.43011	7.83774	8.4333	8.08732	8.59135	7.9367	8.27479	8.34335	8.3518
AF001548.5	4.90617	5.0888	5.541	6.18907	6.03705	5.08569	5.59288	4.40439	4.79601	5.19538	6.10419	5.48206	5.86669	4.99151	4.84779	5.24666	5.33644	5.15383	5.23542	4.73497	4.91749	6.06429	5.90041	5.83649	5.33412	5.17338	5.70611	5.95286	6.21479	5.97088	5.83164	6.20139	5.87714	5.35498	5.85759	5.38395	4.89754	4.63302	6.13612	5.73984	6.12495	5.03074	5.40943	6.17659	5.66422	4.56556	5.5335	5.52742	5.60617
AFAP1	5.41145	4.70276	4.77811	5.20329	5.04932	4.88	4.60912	4.53592	3.90001	3.75584	3.5888	5.47756	5.08103	4.3261	4.62832	4.11376	4.29139	3.69034	4.60858	4.11783	3.77469	4.40736	5.30135	4.27025	4.16317	3.48012	4.36573	3.55953	3.28918	3.21258	3.61345	4.34769	5.08325	4.17743	3.48737	4.01212	3.93955	3.85322	1.65961	4.10732	4.5415	4.11673	2.97046	3.73443	3.68356	1.29843	3.83371	2.80593	4.38809
AFAP1-AS1	4.74548	4.91913	5.1222	4.28731	4.58019	4.27038	2.86987	4.10735	4.9458	4.59916	5.01388	4.83361	5.51644	4.0227	4.42339	4.48919	5.0985	4.33704	4.62461	4.92848	4.03207	3.88844	4.24095	5.05332	4.22582	4.58505	4.54666	3.64734	4.25829	4.87051	3.87881	5.08493	4.64538	4.98294	4.55108	4.80999	4.72364	5.2618	3.51495	4.0806	4.69662	4.44073	4.99795	3.7448	4.94749	3.91831	3.73114	4.49901	5.02743
AFAP1L1	4.6633	2.55618	3.59874	4.28366	4.03757	2.0409	4.09498	2.13686	2.70964	3.85537	3.06034	3.00013	4.29089	4.09995	2.63271	4.08207	2.85335	5.16152	2.91217	4.06541	3.28693	4.98724	3.11095	2.87225	3.29201	3.31956	4.33833	4.39661	3.54841	2.66982	4.38127	2.87166	4.86908	4.73052	4.62685	4.32742	3.03361	4.75121	4.14692	2.60848	3.84949	4.82373	4.14353	5.09123	3.93047	4.842	3.98865	3.89876	4.03118
AFAP1L2	4.50327	4.36391	4.60818	4.73442	4.58221	4.43739	4.85571	3.8964	4.55968	4.65814	4.17305	4.84233	4.51435	4.34052	4.48446	5.17626	4.80781	4.48875	4.80099	5.18796	4.62076	4.95133	5.12037	4.67564	4.56222	4.48261	4.03048	4.82801	4.01147	4.72372	4.4014	4.80535	4.46374	4.82707	4.32693	4.08348	4.91678	4.50032	4.74069	4.61583	4.0849	3.20074	4.37404	4.47118	4.75832	4.64475	4.16718	4.4596	4.84303
AFF1	8.43283	8.32869	8.54413	8.45995	8.89487	8.72661	8.53731	8.6592	8.44666	8.47803	8.51624	8.3402	8.37711	8.57945	8.81647	8.4915	8.51035	8.64449	8.21966	8.43656	8.52569	8.64616	8.53476	8.38831	8.43488	8.25752	8.41671	8.56703	8.17803	8.28911	8.54487	8.20484	8.58987	8.68773	8.38254	8.26393	8.43976	8.64931	8.31349	8.46185	8.36017	8.27093	8.43056	8.3548	8.23655	8.63516	8.38448	8.4109	8.41241
AFF2	4.99764	4.45867	5.35844	5.42506	4.62527	4.91107	5.39175	5.03216	4.45669	5.0315	5.21077	5.41832	5.42016	5.2217	4.33027	4.93677	4.96682	5.28311	5.38214	5.29892	5.51947	5.42852	5.23487	4.58178	5.19805	5.02486	5.1236	5.06035	4.11539	4.65618	4.66859	2.4386	4.4772	5.01853	4.90695	5.23139	4.94976	5.03974	5.21748	4.53946	4.32104	5.02649	4.7507	4.73755	4.34806	4.77944	4.70622	4.759	4.49976
AFF3	7.05381	7.16907	7.45573	6.42335	7.2647	6.91079	6.87167	7.23372	6.67232	7.18343	7.05967	7.49477	6.5395	5.07497	7.97103	7.05756	6.83334	6.14204	6.68193	6.96286	6.94442	7.05432	6.59376	6.44346	7.28187	6.66035	6.81594	6.67365	6.61104	6.7438	7.2706	5.54781	4.96169	5.74775	7.27459	6.81338	5.91583	2.88905	6.37004	6.77746	5.68601	5.83358	4.55484	6.11574	6.5706	7.13611	6.54856	7.29729	6.16377
AFF4	7.34805	7.38328	7.48272	7.40287	7.2781	7.3774	7.41798	7.40184	7.23882	7.74735	7.33281	7.47518	7.38943	7.35791	7.54671	7.46729	7.40507	7.3503	7.4522	7.66474	7.41387	7.56414	7.71325	7.33264	7.6333	7.39362	7.5289	7.39884	6.86974	6.60888	7.10699	6.81003	7.15876	6.90781	7.02592	6.99714	6.94837	6.90518	6.9493	6.86743	7.27464	6.92237	7.06288	6.78088	6.9313	7.10181	6.95003	7.06519	6.91593
AFG3L1P	7.19423	6.82128	7.22234	7.00867	6.85236	6.73221	7.25252	7.15406	7.08894	7.06567	7.18276	7.06116	6.78989	6.81409	7.19776	7.07302	7.29613	6.8524	6.84997	7.35826	7.08035	7.17586	7.21063	6.5613	6.81629	6.47754	6.76644	6.49834	6.59295	6.65245	6.8403	6.89714	6.39612	6.45577	6.85166	6.99975	6.71301	6.45309	6.65932	6.67548	6.904	6.75543	6.75712	6.74927	6.93633	6.9119	6.70347	6.89576	6.64103
AFG3L2	7.99077	7.78657	8.03944	7.81242	7.50318	8.01056	7.79889	8.05511	7.98198	8.02137	7.70592	7.81989	7.81001	7.93602	8.23846	7.93317	7.85372	8.02515	8.32968	7.8882	7.73253	7.98826	8.01927	8.05872	8.24454	7.88366	7.92957	7.95444	7.81304	7.77394	7.95595	7.60055	7.83644	7.9487	7.91824	7.77223	7.736	7.88581	7.76952	7.86381	7.8707	7.86958	7.62856	7.72959	7.80661	7.89425	7.71344	7.40064	7.71255
AFM	4.55398	4.53168	4.06509	4.42842	3.74187	4.59751	4.5943	4.13688	4.49199	1.93453	4.05922	4.79133	4.19507	2.71757	2.79436	3.87789	4.94606	3.91975	4.09557	4.63406	4.43397	4.40221	4.79462	2.31708	4.89093	3.23233	4.32418	3.99566	2.36819	3.9307	4.50916	3.24428	4.32726	3.93651	3.66831	1.96992	4.36343	3.90838	4.46652	4.50218	2.49834	4.09395	2.53767	2.8931	3.24147	4.61558	3.39706	3.74605	4.0362
AFMID	3.94371	2.9437	3.72058	4.32987	5.02839	4.484	3.48476	3.05999	4.20517	3.68223	4.85725	1.88745	4.69925	4.08679	2.0659	2.86733	4.40368	4.17376	3.31895	3.17105	2.83822	4.1988	3.49995	3.26085	2.7839	2.98302	2.88333	3.034	3.97928	4.23681	2.88049	2.65617	3.13498	3.38554	3.81357	5.07022	2.16002	4.57646	4.59617	2.59771	4.0003	3.97777	3.86902	3.8579	2.74984	3.74892	4.11245	3.49164	3.9961
AFP	4.47504	4.00087	4.10631	4.62447	4.36016	2.92987	3.72748	3.99806	4.02167	3.76666	3.94429	4.16063	4.12552	4.79928	4.24419	4.0191	3.70072	4.56884	4.96811	4.56787	4.46701	3.83269	4.55107	4.52805	4.41762	4.55318	4.74253	4.64921	4.44179	4.42496	4.14851	4.81668	4.07352	3.3851	5.02835	5.31027	5.3725	4.66585	4.80117	4.12061	4.55303	2.51298	3.76574	4.09072	4.59202	4.33706	4.76772	4.47229	4.15859
AFTPH	7.70901	7.66929	7.7267	7.69859	7.87578	7.83322	7.63934	7.71848	7.74685	7.70664	7.72987	7.76091	7.75879	7.85823	7.84206	7.70046	7.84074	7.49413	7.90835	7.79972	7.79342	7.86448	7.74183	8.01512	7.88977	7.89084	7.9538	8.0101	7.27042	7.35051	7.41208	7.28843	7.93491	7.57201	7.4635	7.73101	7.38972	7.43853	7.48541	7.28996	7.38924	7.35785	7.31121	7.373	7.3176	7.2768	7.19613	7.28577	7.4686
AGA	7.49731	7.06076	7.1385	6.8	6.33585	6.77102	7.17894	7.19936	7.42662	7.18715	6.86175	6.84661	6.90841	6.5505	6.97091	6.40791	6.90005	7.26207	7.30685	6.78873	6.83776	6.86269	6.87669	6.89553	7.42088	7.25698	7.16487	6.79532	7.16668	7.05711	7.56667	7.3272	7.13199	7.00999	6.9652	6.90766	7.29746	7.06051	7.23551	7.1166	7.3309	6.83232	7.32327	6.96306	7.18753	7.28327	7.40351	7.17971	7.06459
AGAP1	5.5393	5.72866	5.51172	5.07871	5.12958	5.27575	5.54798	5.81272	4.9843	4.89621	5.33091	5.75461	5.66368	4.31261	4.35586	4.4246	5.85675	5.96765	5.6248	5.42004	5.86521	5.4585	6.0249	5.02315	4.5652	3.50696	4.96668	4.60205	4.12456	4.5113	4.45449	3.46821	4.1034	5.15951	3.38351	4.76293	4.63738	4.23211	4.49027	2.45841	3.93846	5.35295	4.95927	4.4313	4.55346	3.49153	4.77347	5.41165	4.75835
AGAP11	3.43924	2.11987	2.74319	3.6295	2.30538	1.71818	4.19273	3.43689	3.89065	3.91914	2.08985	4.13393	3.63716	3.14581	3.38243	2.64939	3.29825	2.05088	3.83863	4.32728	4.12529	4.45162	2.36118	2.75166	2.462	3.85137	1.90483	4.23583	3.18969	3.67075	3.83884	3.75743	1.62515	2.62615	4.08113	2.61028	3.87893	4.30749	3.61571	4.58944	2.95348	3.75249	4.67656	4.55654	4.45836	2.93046	2.37231	3.16357	1.5469
AGAP2	5.64689	5.08222	5.59626	5.42563	5.55521	5.54601	5.35928	5.46727	5.59202	5.62277	5.34411	5.65122	5.12973	5.5531	5.6145	5.68068	5.70564	5.39903	5.71558	5.56446	5.38821	5.73985	5.65021	5.77165	5.70028	5.6117	5.61306	5.79886	4.78307	5.37629	5.60103	5.4665	5.19008	5.31781	5.4443	5.64143	5.38193	5.26356	5.141	5.60828	5.55222	5.62008	4.71333	5.10245	5.38464	4.94083	5.51583	5.219	5.47537
AGAP2-AS1	2.75806	2.91866	2.8855	3.07193	2.71168	2.26926	2.12625	3.30305	2.70653	2.50593	3.17301	3.146	2.72826	2.55383	2.21649	2.27267	2.81498	2.08676	2.11653	2.01791	2.56942	2.73696	2.40962	2.71628	2.62642	2.57919	2.77965	2.91727	3.02269	2.80608	3.05516	2.31437	2.85285	2.88643	2.51807	3.40696	2.92506	3.10838	2.17562	3.20062	3.42511	2.68666	3.40083	3.14687	2.86172	2.88982	2.60694	2.81301	2.73259
AGAP3	6.54404	6.51943	6.08261	6.95751	6.42941	6.56247	6.38024	6.35835	6.62307	6.23226	6.53662	6.51828	6.69088	6.96156	6.99652	6.36258	6.94251	6.52797	6.52525	6.53289	6.26792	6.76529	6.61167	6.06699	6.55801	6.72125	6.79076	6.67389	7.04758	6.61011	6.62067	7.08531	6.41226	6.43336	6.63729	6.17732	6.27999	6.82289	6.9797	6.4888	6.65187	6.79544	6.70729	6.8364	6.67418	6.89732	6.84174	6.73355	6.61652
AGAP4	6.29508	6.02647	6.25256	6.70861	6.29461	6.20741	6.46962	6.32394	6.25531	6.18066	6.33102	6.63595	6.42351	6.11497	6.28506	6.35562	5.93939	5.49944	5.2237	6.47504	6.24841	6.60019	6.42485	5.75638	5.79951	5.88437	5.96551	5.49335	5.26359	5.4355	5.82739	5.49038	5.72684	6.12035	6.36602	6.5257	5.99051	5.8103	5.70488	5.73691	5.8365	5.45999	6.09906	5.78728	6.11323	6.32292	5.56461	6.25012	5.73502
AGAP9	4.99661	5.28826	4.91444	5.52246	5.18738	5.11136	4.99655	5.45023	4.8616	5.19214	4.89683	4.88252	5.02717	4.47032	5.11373	5.31008	5.27633	4.97161	3.98927	4.97999	4.55528	4.74508	4.54577	4.84381	4.668	2.74948	4.68755	4.25028	4.07152	3.31607	5.0452	5.4274	4.83445	4.70886	4.7067	4.62957	4.85196	4.26955	4.52274	2.47252	4.77881	3.55151	5.07586	4.89385	4.69858	4.87328	4.51868	4.83831	5.08191
AGBL1	4.29055	4.33255	4.02611	4.16858	4.71177	4.38629	3.54998	3.46005	2.9445	3.89639	2.18693	3.7927	3.99117	2.41976	2.63957	2.46278	3.88922	4.36504	3.47822	2.99892	4.05605	4.00119	2.26537	3.19824	4.11283	4.02986	2.52831	2.32784	2.6443	1.72666	1.52173	3.33364	2.54949	4.1208	4.06207	1.75365	4.23035	2.02514	2.86772	2.81232	2.08106	2.6918	2.74464	4.28443	3.733	3.46284	3.98087	4.11325	2.29463
AGBL2	4.79439	4.9945	5.26954	4.75771	5.10068	4.55296	5.08422	4.9828	4.78491	5.21496	4.55902	4.98931	4.55468	4.52275	4.79814	5.16133	4.70993	5.04071	4.54551	5.294	5.15143	5.21961	5.21265	4.85322	4.5093	4.53275	4.5917	4.12241	3.64521	4.41307	4.91128	4.57459	4.00425	4.71897	4.45906	4.88733	4.16219	4.37194	4.24986	4.71756	4.79238	4.68005	4.90734	4.8163	5.12237	4.55068	4.53409	4.79304	4.10129
AGBL3	4.87671	4.78768	5.74041	4.54249	4.69973	4.3458	5.29253	5.02794	4.74166	5.01719	3.59217	5.12148	4.76602	4.08902	5.06125	4.76728	4.72875	4.67432	4.99629	5.7224	4.92588	4.48815	4.91595	4.96667	5.25383	4.93601	4.83897	4.42107	3.72452	3.44433	4.52393	4.13728	4.06357	3.44476	4.36521	4.23327	4.10059	3.42236	3.68708	4.06591	4.61929	3.99133	2.3647	3.95898	4.16046	4.07838	3.47165	2.63058	3.67649
AGBL4	4.1034	3.3911	2.16405	1.54523	3.15696	3.32791	2.44878	1.85903	2.02155	2.77706	3.81199	1.81869	3.1977	1.27339	2.25258	3.93486	3.58172	3.71097	4.63577	3.19251	4.10768	3.96328	3.85974	3.90286	3.83111	1.86069	3.16377	1.87398	3.04864	4.43831	2.02215	2.28009	2.38739	2.78934	1.98584	4.06868	3.74294	2.66168	1.16282	3.94666	4.29185	1.22075	3.78246	3.25526	4.45349	3.24774	2.95631	4.54912	4.71504
AGBL5	5.05633	4.64712	5.47375	4.87116	4.2214	4.57117	5.19185	5.10361	5.45813	5.05429	4.73353	5.51179	5.44686	4.77088	4.60749	5.14681	4.90781	4.99508	5.25234	4.66004	5.04595	5.25457	4.95825	5.36261	4.56464	5.02358	5.14098	5.04969	4.52112	5.00638	5.03694	4.89023	5.13957	5.08864	4.2181	4.53702	4.41301	5.11034	4.69403	4.57359	3.23068	5.16513	4.99204	4.75184	4.7421	4.70137	4.03709	4.68482	5.18879
AGER	5.3959	5.64642	5.86294	5.78084	6.06222	5.59971	5.93986	5.61934	5.59496	5.84987	5.73085	5.81524	5.72543	5.87442	6.0166	6.21249	5.17917	5.98549	5.34119	5.50281	5.91482	5.82765	5.76852	4.9939	5.48864	5.76391	5.6325	5.32455	5.52282	6.02894	5.61635	5.75534	4.91256	5.31171	5.97522	5.75819	5.45169	5.5805	6.07991	5.94414	5.57637	5.89488	5.79775	5.68834	5.291	5.59625	5.44964	5.45583	5.49462
AGFG1	7.1514	7.206	7.16929	7.20612	6.95144	8.04235	7.16339	7.09886	7.21291	7.14598	7.10593	7.20687	7.40116	7.70018	7.5194	7.75558	7.20337	7.03072	7.16935	6.90006	7.09692	7.20406	7.13161	7.26328	7.24909	7.21589	7.25614	7.36265	7.54479	6.85103	7.15785	7.33368	7.7268	7.52391	7.18827	6.93814	7.28717	7.98331	7.59849	7.11431	7.24958	7.72333	7.48583	7.68101	7.26172	7.82564	7.55449	7.50027	7.64367
AGFG2	6.48888	6.37554	6.51181	6.4261	6.35713	5.62415	6.56829	6.38606	6.39253	6.75061	6.25147	6.63855	6.12515	5.77766	6.11012	6.04357	6.72999	6.18563	6.38719	6.65159	6.60448	6.61228	6.7738	6.5386	6.76456	6.65965	6.55262	6.21081	5.66564	5.83	5.74724	5.56895	5.99007	6.20848	5.83641	5.62621	6.08741	5.31153	5.89144	6.05276	6.43774	5.90205	5.39189	5.60904	5.86891	5.47017	5.22518	5.83014	5.72538
AGGF1	6.81556	7.02807	6.75145	6.86526	6.68495	6.5269	6.8746	6.94607	6.97554	7.04957	6.83637	6.8907	6.83487	6.98658	6.67294	6.91968	6.85929	6.35685	6.78535	6.86778	7.1254	7.01035	6.99986	7.01023	6.98745	7.06163	6.96477	6.82075	6.78698	5.9134	6.97798	6.85868	7.17525	6.46325	6.64028	6.69843	6.80788	6.7916	6.56402	6.72423	6.82518	6.76758	6.61243	6.6023	6.80639	6.90684	6.83929	6.80727	6.79832
AGK	6.94607	6.88874	6.87777	6.65341	6.5724	6.40541	6.77765	7.02943	6.97521	6.80104	6.62237	6.7258	6.59375	6.66359	6.56203	6.63559	6.64825	6.64215	6.74536	6.99263	6.79798	6.83715	6.81713	6.83631	6.68458	6.46287	6.76039	7.09508	6.53743	6.75473	6.65476	6.41757	6.68255	6.78534	6.48456	6.79112	6.91516	6.1371	6.46416	6.77209	6.74872	6.70137	6.96687	6.85198	6.74865	6.36898	6.80859	6.86756	7.00583
AGL	7.3153	7.24647	7.45478	7.09204	7.28445	7.1642	7.41244	7.3592	7.1977	7.43924	7.34507	7.36788	7.02228	7.07442	7.55726	7.25923	7.2904	7.13772	7.36563	7.45915	7.28971	7.47657	7.41959	7.34013	7.55123	7.33747	7.41852	7.18116	6.27634	6.33548	6.73428	6.416	6.88042	6.86827	6.48234	6.55583	6.52047	7.16815	6.59919	6.6861	6.6489	6.53574	6.54917	6.34558	6.88604	6.54808	6.55849	6.51561	6.63692
AGMAT	6.3508	6.42082	6.86847	5.83057	6.39484	5.71045	6.68878	6.81118	6.51826	6.98971	5.98935	6.71621	5.59028	5.66454	6.39284	6.60202	5.87781	6.42495	6.79418	6.37474	6.0813	6.5085	6.27328	6.57171	6.66989	6.54467	6.34509	6.02337	5.96156	6.49609	6.86352	6.58592	6.63198	6.61709	6.69266	7.0079	6.6087	5.30351	6.08339	6.75751	6.42458	6.00278	5.9954	6.34426	7.30675	5.98593	6.20325	5.81781	6.48472
AGO1	7.01346	6.83398	6.77766	6.9273	6.64818	7.12062	6.7993	6.91526	6.95197	6.7913	6.84477	6.79876	6.99452	6.98092	6.91027	6.89705	6.97946	7.075	7.01427	6.90875	6.92245	6.9849	6.85007	6.62703	6.95331	6.76668	7.03877	6.9974	7.17952	6.98432	7.06242	7.0208	6.90823	6.73424	7.04706	6.94409	6.87079	6.76886	7.1744	6.71328	7.03595	7.1549	6.89375	6.9778	6.97174	6.84084	6.99875	6.88043	7.06058
AGO2	7.47688	7.47018	7.69231	7.60566	7.77472	7.28924	7.77777	7.70056	7.39336	7.63793	7.80527	7.75583	7.42909	7.20524	7.54264	7.37262	7.80856	7.64914	7.40667	7.7801	7.46934	7.53261	7.72988	7.10845	7.38074	7.38323	7.32725	7.15211	7.37962	7.5218	7.48778	7.36285	7.63526	7.43901	7.3135	7.35808	7.2588	7.40578	7.28096	7.39026	7.54119	7.34624	7.46972	7.50887	7.54551	7.57024	7.28645	7.51506	7.14013
AGO3	6.16463	5.96205	6.20457	6.18796	6.35966	6.32529	6.23149	6.26438	6.15138	6.37007	6.44286	6.45242	6.39173	6.0758	6.17805	6.05369	5.99959	6.13223	6.07663	6.12118	6.323	6.22413	6.12299	5.97523	5.99483	5.80309	5.55889	5.97921	6.07992	6.24838	6.27192	6.05375	6.04945	6.18582	6.29948	6.18042	6.15015	6.05439	6.37136	6.13528	6.23455	6.12791	6.10657	6.09796	6.1966	6.00618	6.17342	6.0298	6.33108
AGO4	8.14137	8.18789	7.90058	8.42433	8.52191	8.49223	7.9668	7.99601	8.08087	7.88356	8.1901	8.07496	8.32604	8.55632	8.46107	8.39668	8.14821	8.23514	7.92727	7.8002	7.88733	7.90532	8.05686	7.74512	8.12504	8.20715	8.28714	8.49979	8.07168	7.45705	7.75606	7.77801	8.36586	8.36369	7.8348	7.22855	7.27254	8.44293	8.33306	7.41322	7.70823	7.94588	7.76811	8.10383	7.44474	8.10739	7.75262	7.90161	7.6014
AGPAT1	7.20126	7.80029	7.69339	7.59012	7.87501	8.07738	7.50817	7.34486	7.39301	7.52694	7.63942	7.91595	8.04694	7.69711	7.53661	7.76105	7.50163	7.24773	7.25026	7.29634	7.41978	7.52131	7.42804	7.30252	7.3203	7.66469	7.39738	7.41252	7.54118	8.12345	7.25177	7.50464	7.89416	7.85476	7.65907	7.48385	7.50217	7.77457	7.66163	7.64524	7.6654	7.52468	7.87151	7.51195	7.53204	7.3841	7.62651	7.50828	7.66384
AGPAT2	6.69429	6.76859	6.71734	6.88491	6.58518	7.29309	6.73135	6.86107	6.87337	6.56631	6.77868	6.75993	7.20747	6.80484	7.06262	7.09165	7.14345	7.14862	7.04172	6.80443	6.86895	6.89123	6.89113	6.61494	6.66935	6.88424	6.98437	6.92483	7.34606	7.33632	7.04475	7.36036	6.84555	7.00771	7.08038	7.09739	7.01484	7.71857	7.20867	7.05753	7.17821	7.54368	7.26221	7.36659	7.07771	7.50042	7.61998	7.41749	7.14164
AGPAT3	7.18304	7.30707	6.92841	7.4209	6.81155	7.43704	7.21023	6.94126	7.43344	7.2528	7.49456	7.3327	7.70759	7.61446	7.36313	7.09677	7.38028	6.97137	7.03702	7.24118	7.21884	7.44673	6.82353	7.21587	7.21654	7.32856	7.23798	7.42857	7.8304	8.11296	7.63198	8.10244	7.82538	7.45118	7.58686	7.40451	7.90256	7.60331	7.71227	7.47069	7.74288	7.95037	7.42199	8.03858	7.92589	8.11296	8.22404	7.93019	7.95284
AGPAT4	5.85106	4.89147	5.42127	5.4741	4.95988	5.04133	5.53745	5.33787	5.23728	2.94605	5.03532	5.15879	5.44184	5.04392	5.0893	5.00429	4.93867	4.64216	5.51707	5.10708	5.7314	5.52182	4.77091	4.3991	4.6797	5.18223	5.03532	5.55969	5.24921	3.81002	4.88845	5.32705	3.22369	4.6909	4.91871	5.20411	5.50726	5.25268	5.12447	4.26656	5.23388	5.25986	4.97372	5.38458	4.95349	5.73276	5.36046	6.10197	5.55776
AGPAT4-IT1	6.26867	5.51804	5.76979	6.45655	5.15271	6.12639	6.2846	5.79637	5.80256	5.33502	5.73216	6.03653	6.25492	5.62459	6.00675	5.91383	5.80512	5.44916	5.39996	6.27992	5.86179	5.64368	5.89246	4.80885	5.46154	5.36175	5.41629	5.23085	5.59608	5.70387	5.28414	5.52714	5.33619	5.62409	5.4169	6.09816	5.76952	5.87943	5.60665	5.45425	5.73985	5.75316	6.06631	6.03899	5.12588	6.18084	5.83299	6.30937	5.41223
AGPAT5	7.26538	7.23918	7.29661	7.02809	7.19538	7.15101	7.27852	7.44117	7.40781	7.44711	7.34415	7.36528	6.95212	6.89637	7.58752	7.42991	7.3288	6.97062	7.27469	7.34862	7.28596	7.36749	7.19464	7.21469	7.50204	7.09432	7.30509	7.24795	7.03104	6.99086	7.5091	7.00825	6.74012	6.85481	7.19032	7.17555	7.23687	6.71618	6.76053	6.99706	6.90617	7.00869	6.87865	6.77942	7.06476	6.90927	6.93374	7.24799	7.00242
AGPAT6	7.22841	6.91887	7.15728	7.47248	6.94874	7.373	7.35266	7.1352	6.99859	6.9307	7.12859	7.06676	7.33375	7.14488	7.5864	7.26012	7.29555	7.60285	7.14359	7.15026	7.30629	7.42845	7.40234	7.08859	7.08925	7.14675	7.12607	6.95642	6.98456	7.31604	6.84488	6.81144	6.7158	6.75888	7.00668	7.03875	6.8311	6.91697	7.10895	7.07906	7.12691	7.13788	7.20239	7.12802	6.82893	6.96715	6.82804	7.36224	7.27261
AGPAT9	7.07624	6.63538	6.59164	7.30867	7.42185	6.76022	6.85443	6.63201	7.25987	6.49181	7.30529	6.87872	7.15769	7.35819	6.91895	6.50836	6.90934	6.8622	7.23028	6.99881	6.8848	6.64723	6.59779	6.842	7.0217	7.44235	7.2709	6.96458	7.34125	7.31209	7.61114	7.54257	7.44826	6.67639	7.57903	6.37415	6.79278	7.38813	7.5284	7.09145	7.16801	7.52977	6.79106	7.42565	6.75361	6.86113	6.54899	6.78936	7.36066
AGPS	6.58112	6.91195	6.90109	7.00024	6.44787	6.8809	6.7775	6.94949	7.02585	6.63779	6.68986	6.90801	6.91203	7.22135	7.04017	6.84265	7.10744	6.93356	7.1849	7.0874	7.02097	7.14606	7.1705	7.1366	7.21828	7.23411	7.3058	7.42223	6.02337	5.58933	5.96578	5.94217	6.96516	6.71544	6.13091	5.85184	6.2626	6.76027	6.15586	6.13323	6.26613	6.25301	5.9521	5.90471	5.82441	6.35435	5.83242	5.7657	5.82209
AGR2	4.39158	4.60383	3.62525	3.70388	4.047	2.547	4.50364	4.44736	4.36127	4.44285	4.6608	4.59062	4.41384	4.09358	4.0606	4.30622	4.06261	3.88812	4.43427	3.19776	4.62889	4.57785	3.88235	4.25805	3.24108	3.93781	3.85373	3.25525	4.46964	3.76078	4.398	4.39534	4.95917	4.99036	4.69231	4.09367	1.53446	3.10696	4.4747	2.57167	4.29176	2.40197	4.02329	2.88135	3.61935	3.85374	1.97175	1.9144	3.87279
AGR3	2.09765	3.17504	2.46058	3.86155	3.11775	3.63961	1.48205	3.19455	2.10844	0.826791	3.07894	3.26022	1.65682	3.26836	3.44178	1.98702	1.88013	0.385325	2.16327	0.610151	2.07737	1.67896	1.0149	3.00713	1.06021	2.94494	3.40876	2.48831	1.80516	1.97958	2.72132	1.39453	4.04466	3.00946	2.32301	2.18915	2.50772	3.37575	3.94789	2.64887	2.09977	2.17533	1.23816	3.58155	4.07628	2.67352	1.28189	3.47851	1.84301
AGRN	5.63661	5.72909	5.83789	5.61059	6.10303	6.01413	5.62925	5.75053	5.64526	5.55324	5.06092	5.57346	6.13402	6.17847	5.5278	5.83966	5.66489	5.79637	5.53327	5.96877	6.20042	5.84777	5.98086	5.92438	5.02033	6.00633	5.98188	6.30667	5.91009	6.17236	5.59576	5.81573	6.08713	5.96394	6.18307	6.12144	5.75539	6.0553	5.89484	5.84782	6.19624	5.31282	5.93318	5.92334	5.8135	5.62816	5.66528	5.85385	5.63145
AGRP	2.79012	3.00687	4.36659	3.32273	4.72028	5.13457	3.27147	4.16236	4.26041	3.87246	2.97831	3.34951	2.94246	3.91993	3.75311	3.09072	3.24131	2.68889	3.40563	5.03218	2.84757	2.96399	3.3649	2.89358	3.03176	2.96388	3.35731	3.59499	3.01638	3.28061	4.19835	4.60676	3.48733	2.80254	3.42147	3.40949	5.37494	3.33271	3.09218	3.43168	3.61604	4.47881	3.46071	2.50988	3.54076	3.29454	2.72078	3.04783	2.96236
AGT	4.58935	5.2523	4.69936	5.47707	4.70288	5.10225	4.69421	4.69813	5.06071	4.66164	4.65765	4.71239	4.56964	4.80044	5.01591	4.85595	5.38247	4.88811	4.8405	5.56027	5.05242	5.41624	4.98715	4.78038	4.79948	4.82876	4.77226	4.89482	4.0785	4.46772	2.83886	4.11854	3.29411	5.30813	4.73375	4.77879	3.92248	4.50484	4.58354	4.90655	4.96938	4.39039	4.7915	5.01151	4.71209	4.54613	4.98235	4.5526	5.02368
AGTPBP1	8.03639	8.16422	7.8111	8.00397	7.97965	8.25531	7.88274	7.89458	8.099	7.7464	8.0058	7.92901	7.60055	8.14403	7.78967	8.21997	8.11391	8.26778	8.17518	7.89074	8.03404	7.98664	8.07248	7.50703	7.96664	7.98883	7.98904	8.15739	7.7512	7.30008	7.63075	7.6008	8.18774	8.05168	7.553	6.98019	7.43098	8.13311	7.84598	7.27234	7.53906	8.02301	7.39889	7.85555	7.44087	7.8631	7.51437	7.65521	7.6942
AGTR1	4.30412	5.12115	4.27598	4.68978	4.58229	4.58902	4.52309	4.5484	3.68605	4.28973	4.34445	4.58437	4.81092	4.07333	4.28245	4.73532	4.48274	4.69565	4.85199	4.77694	4.78301	4.54484	5.26816	5.00086	4.29427	4.46494	4.48668	4.9428	4.40101	4.32807	3.96831	2.70427	3.94621	4.76068	4.08023	4.35883	4.11726	4.27411	3.72887	3.65699	4.34581	4.49958	4.26392	4.42645	4.18237	4.02492	4.33724	4.15815	3.97306
AGTR2	2.71031	4.71204	4.48182	5.32007	4.82759	4.19814	3.69377	4.43216	4.53598	3.66019	4.13352	4.6808	4.39965	4.61751	3.43707	4.92729	4.85013	4.60043	4.02405	4.92107	4.65715	4.91967	4.83532	4.31288	4.4737	4.26345	4.28505	4.8982	4.35139	4.58102	4.80676	2.06355	4.30937	4.46207	4.36662	4.15421	4.36391	3.07706	4.45349	4.74431	3.28737	3.08312	3.06356	4.499	2.48236	4.44514	4.36305	3.69809	4.35923
AGTRAP	8.06717	8.09051	7.76916	8.1857	7.91238	8.40948	8.05041	8.00092	8.37677	7.76186	7.98381	7.98554	8.26353	8.39374	8.02382	8.35671	8.33002	8.37009	8.42478	7.79145	8.15178	8.06851	7.91207	8.16514	8.15965	8.59032	8.36639	8.59858	8.96688	8.53936	8.37222	8.60775	8.4982	8.53291	8.33601	7.84432	8.2034	8.98948	8.82623	8.20602	8.2148	8.91002	8.3214	8.86181	8.13921	9.0026	8.86996	8.58229	8.51521
AGXT	3.79196	3.90014	1.80503	3.49683	1.93497	3.8059	1.54763	3.22882	1.92762	1.54458	1.35138	3.64225	4.03509	3.41556	4.36137	3.52213	1.51873	3.33475	2.11187	4.1854	2.00166	4.46077	4.17951	2.56179	3.56281	3.90529	2.63835	1.4801	3.45617	3.49273	1.70073	3.34924	2.42608	2.42379	2.22468	2.39606	4.14472	2.18426	2.04242	3.85724	1.48333	3.65363	2.86383	4.45079	4.67029	2.77319	3.47012	2.18634	1.39731
AGXT2	3.41538	3.8539	3.28559	3.84566	2.94703	3.08699	4.13267	2.64416	3.61776	2.85739	3.4447	3.27308	3.3035	2.51178	2.46945	4.57849	3.41211	3.92324	3.37176	3.59986	4.22743	4.22701	2.95994	4.15574	3.48721	3.98456	3.27236	3.13448	4.1695	4.36953	2.66195	2.68677	3.62549	3.21567	2.93162	3.08401	2.45199	3.3501	2.89046	4.85227	3.17213	2.93631	4.38549	1.89209	3.02726	4.61654	4.38385	2.24673	3.98347
AHCTF1	6.69752	6.51982	6.62881	6.81098	7.56451	6.58097	6.86446	6.8751	6.80029	6.82232	6.87891	6.94136	6.63724	7.04475	6.6392	6.61383	6.76642	6.73182	6.78907	7.15117	6.99651	7.00127	7.21171	7.06664	7.01059	6.75121	7.10318	7.01559	6.60713	6.46121	6.60715	6.54523	6.98684	6.72324	6.87667	6.7387	6.1514	6.5222	6.53205	6.09085	6.61691	6.25908	6.60671	6.52983	6.80056	6.24356	6.72565	6.66727	6.70671
AHCY	6.56374	6.72357	6.71267	6.86381	6.24767	6.9259	6.73798	6.85851	6.87246	6.6463	6.75529	6.9191	6.81644	6.71033	6.7559	6.86783	6.99736	6.72694	7.06927	6.57639	6.66348	6.76663	6.87088	7.08149	6.99493	6.96164	6.82822	6.77457	7.1894	6.94414	6.87941	6.93612	6.86541	7.12107	6.74743	6.93878	7.1807	7.24875	6.99919	6.85369	6.93791	7.15048	7.16741	7.10757	6.88164	7.1042	7.161	6.80878	7.02584
AHCYL1	8.3611	8.35496	8.22739	8.38373	7.99949	8.41255	8.24069	8.3125	8.32905	8.26891	8.34754	8.25273	8.40341	8.2542	8.41447	8.32401	8.50012	8.39636	8.52589	8.41709	8.42636	8.30913	8.42793	8.08678	8.31668	8.37556	8.3482	8.19848	8.52579	8.23222	8.31521	8.37259	8.14146	7.96291	8.16613	8.09909	8.10087	8.46011	8.34852	8.00327	8.25898	8.52063	8.19374	8.29144	8.34842	8.5372	8.44724	8.4274	8.21465
AHCYL2	6.55283	6.63326	6.64717	6.90045	6.55064	6.87058	6.83316	6.70009	6.56233	6.624	6.60514	6.68637	6.70886	6.70147	6.69851	6.72034	6.8334	6.72963	6.89706	7.01823	6.68632	6.98671	6.84468	6.61337	7.0034	6.99564	7.1485	6.65344	6.38104	6.22792	6.39567	6.16471	6.52702	6.3319	6.42821	6.13447	6.12627	6.55264	6.42671	6.29593	6.44598	6.58017	6.43481	6.18405	6.37374	6.13346	6.19229	6.28223	6.26373
AHDC1	5.76218	5.75809	5.88629	5.033	5.61473	5.64412	5.99563	6.04445	5.68593	6.00782	5.52008	5.91004	5.40188	5.46982	5.65562	5.44431	5.45758	5.15404	5.71242	5.66797	5.77971	5.62139	5.74132	5.78114	5.73901	5.8415	5.6198	5.53797	5.27248	5.54416	5.89003	5.42789	4.60101	3.20131	5.664	5.60824	4.81594	4.69225	5.29254	5.34346	5.30023	5.25573	5.45346	5.30035	5.59625	5.17739	5.42327	5.56349	5.69421
AHI1	5.0904	3.6328	5.32933	4.98228	5.01034	5.00718	5.28396	5.00535	5.10796	3.99149	4.90753	5.28624	5.15769	4.69324	5.54	5.50132	4.73891	5.11156	4.78125	5.36458	4.60507	4.87725	5.35388	4.89411	4.84352	4.38918	3.89619	1.49415	2.76758	4.82907	4.73558	4.56589	4.58664	4.88669	4.41106	5.23902	5.10742	4.36514	4.12551	4.46611	5.22872	3.92473	4.93071	4.45223	4.78025	4.49232	3.98587	2.94897	4.66955
AHNAK	9.69418	9.55833	9.55122	9.63632	9.24134	9.69903	9.54959	9.46529	9.54927	9.45277	9.61211	9.38327	9.80911	9.58179	9.81371	9.42031	9.86564	9.74933	9.50982	9.72787	9.7847	9.6361	9.55682	9.01415	9.37485	9.39357	9.34374	9.23661	9.5029	9.25066	9.22947	9.59336	9.49553	9.29938	9.26329	9.57391	9.55129	9.7545	9.72679	9.14908	9.6618	9.72651	9.72934	9.67853	9.48648	9.96082	9.8642	9.8413	9.49871
AHNAK2	4.25149	4.04755	2.66874	3.96571	2.70156	2.99785	2.60498	2.636	3.90592	4.34738	2.43105	2.75406	2.70031	3.74061	2.69889	4.43453	4.62551	4.01883	4.84287	3.06569	4.41753	3.19603	2.22387	2.99707	4.96955	3.92661	3.98828	3.01737	3.08754	3.40408	2.83432	2.90867	2.98767	5.30187	2.65123	2.23313	3.65174	3.27905	2.57281	3.31232	4.3903	3.92007	4.68792	4.59263	4.17603	4.44919	3.04717	2.78741	2.2314
AHR	7.45799	7.3559	6.90084	7.62864	6.66265	8.05293	7.42535	6.79701	7.20362	6.7735	7.08957	7.36251	7.69693	7.97412	7.84952	7.74878	7.34101	7.63923	7.24228	7.37524	7.17657	7.30418	7.13819	6.81576	7.35821	7.63888	7.67229	7.60304	7.70917	6.88815	6.95262	7.0764	7.29106	7.76805	7.36089	6.96474	7.30179	8.36196	7.85025	6.88634	7.30827	7.65602	7.62433	7.10135	6.89138	8.45597	7.41531	7.45078	7.14512
AHRR	4.88045	4.75213	4.94647	5.0817	4.97568	5.19929	4.50114	4.55435	4.3861	4.1783	4.43613	4.32446	4.53582	4.76115	4.93869	4.95329	4.81225	4.37965	4.6872	4.2702	4.31409	4.20919	4.28241	4.67125	4.29792	4.58712	4.46922	4.84474	5.20887	4.91356	4.68532	5.8799	4.89776	4.41723	4.83795	5.05265	4.58309	4.66127	4.95492	4.24506	5.20693	4.70254	5.2985	4.06534	4.8659	4.66637	4.38447	4.88871	4.81029
AHSA1	7.76572	7.64885	7.9116	7.59844	7.55773	7.78774	7.7304	7.81318	7.83529	7.98788	7.93807	7.6858	7.74001	7.97217	7.94821	7.63605	7.69212	7.49442	8.00308	7.74165	7.91476	7.86261	7.63694	8.00178	8.0499	7.94521	7.85597	7.86316	7.93145	8.06805	7.97192	8.14072	7.76143	7.59732	7.79618	8.16174	8.15688	7.73126	7.701	8.18313	8.0633	8.02806	7.83704	7.76902	8.06674	7.9416	8.10312	8.05861	7.96743
AHSA2	7.50445	7.31029	8.24451	7.66417	7.56631	7.29879	7.93279	7.69831	7.50587	7.75198	7.8743	7.63864	7.71607	7.40042	7.66746	7.73638	7.93958	7.41728	7.08847	7.68416	7.74067	7.74066	7.92404	7.09222	7.7942	7.37162	7.77603	7.06775	7.36889	7.36425	7.14132	6.89906	6.85516	7.08095	7.48775	7.41585	6.95939	6.83974	7.0489	7.08007	7.39809	7.12026	7.30477	7.43875	7.58857	7.44973	7.21149	7.14549	7.29635
AHSG	3.57453	2.11682	1.69341	3.53791	1.99717	3.80385	3.73753	2.17338	1.67355	2.36907	4.07097	2.87033	3.42539	2.80075	2.87737	2.55896	2.63407	3.48014	2.78385	2.75228	2.62654	2.11981	2.47623	2.95386	1.72651	3.9351	3.58877	2.86756	3.51221	2.24056	1.99645	2.577	4.01912	4.29889	4.77931	2.51655	3.15088	2.13528	4.40064	2.34248	2.8908	2.12523	2.94529	2.62817	2.45051	2.35233	0.614223	3.42233	4.06357
AHSP	6.30732	6.55212	5.19324	5.57131	4.83953	6.27587	5.16736	5.12927	5.84977	4.6519	6.05817	5.54897	4.69628	7.57442	5.86636	6.88601	5.35428	4.88682	5.7596	4.70924	5.7069	5.29211	5.05439	5.04247	5.1291	6.27384	5.08097	6.14333	5.89332	5.79376	6.52877	6.26243	8.8957	6.50591	5.26823	5.34892	6.78678	7.40364	5.86943	7.10265	5.68009	6.59742	5.67229	9.24563	8.44236	5.91785	5.8431	7.64668	5.99984
AICDA	4.20466	2.28974	1.49513	4.08818	4.03843	4.05286	3.14537	3.4255	3.69289	2.21483	4.04143	0.637326	1.13655	4.11437	4.26238	3.70293	3.94987	4.62042	3.4063	3.20268	3.84305	3.13032	4.84868	4.69679	2.38195	3.4343	4.0677	4.40253	3.45829	1.03216	3.13909	3.61358	3.89785	4.04172	3.41781	4.82166	3.74377	2.28944	2.61517	4.88498	2.51867	1.53515	3.21859	2.92665	3.40857	3.2437	2.4773	3.65305	2.54194
AIDA	8.55011	8.50551	8.60715	8.15877	8.34261	8.41322	8.42706	8.6131	8.44775	8.54654	8.45696	8.39536	8.32374	8.16986	8.66144	8.39023	8.46629	8.43849	8.85473	8.46644	8.47362	8.48986	8.47001	8.65429	8.6504	8.54385	8.50227	8.46933	8.58032	8.755	8.86299	8.6368	8.61097	8.2271	8.67554	8.65275	8.51287	8.23694	8.363	8.92446	8.59594	8.53788	8.27776	8.57929	8.68679	8.36724	8.55542	8.89258	8.8577
AIF1	9.37857	9.38802	8.91608	9.42874	8.61593	9.83937	8.99885	9.07906	9.4686	8.84888	9.4859	9.14641	9.61702	9.53185	9.75284	9.38044	9.4976	8.93923	9.20542	8.70263	9.0676	9.05315	8.82119	9.12325	9.37787	9.56923	9.39955	9.45496	10.073	9.90854	9.37557	9.7638	9.54031	9.36093	9.29168	9.08804	9.4124	9.75809	9.94324	8.92477	9.11677	9.7624	9.12587	9.84308	9.40405	9.69081	10.044	9.49619	9.50923
AIF1L	4.89006	4.65203	4.42722	5.13417	5.17729	5.14765	5.10991	4.75504	4.71752	4.88556	4.72434	4.67538	5.15947	5.06985	4.74563	4.78338	5.60193	5.20845	5.33331	5.22069	5.08857	5.37645	5.19473	4.97277	4.52692	4.89072	4.87916	4.97414	4.70544	4.65407	4.4448	3.72874	4.48534	4.63678	4.80777	4.4598	4.69677	4.83017	4.63425	4.16394	4.98473	4.07322	4.67024	4.1596	4.46024	4.24176	4.34919	4.6166	4.54814
AIFM1	6.42028	6.60994	6.67285	6.64329	6.40582	6.31704	6.39457	6.54083	6.42056	6.48627	6.52097	6.27298	6.34177	6.5988	6.22066	6.76169	6.30925	6.8025	6.59652	6.93067	6.43867	6.2625	6.29139	6.76625	6.2895	6.46248	6.29662	6.44856	6.73698	6.68452	6.68319	6.5183	6.50946	6.60705	6.67607	6.91786	6.73422	6.5281	6.47782	6.72739	6.84892	6.62199	7.06858	7.00253	6.78573	6.85247	6.66295	6.45423	6.61806
AIFM2	5.11068	5.08549	5.54784	4.8995	5.11868	4.99325	5.26683	5.03906	5.48548	5.11912	5.08084	4.79501	4.83698	5.16366	5.08331	5.31874	5.50102	5.12343	3.74844	5.05455	5.20993	5.47089	5.60078	5.39248	5.30532	5.01923	4.95227	4.76232	4.70485	5.1273	4.51194	4.29729	4.5605	5.13897	5.13859	5.42963	5.13498	4.38354	5.06358	5.5067	5.32312	4.88051	5.06459	4.38109	5.17602	4.88857	4.67376	5.0319	4.94784
AIFM3	5.24325	5.50973	4.81865	5.5388	4.6775	5.5505	5.05517	5.18707	5.42687	4.98753	5.58961	4.95734	5.68346	5.23543	5.4791	5.16886	5.54443	5.33404	5.31288	5.37285	5.43668	5.22131	5.17843	5.23173	5.34128	5.86761	5.4226	5.41753	5.19674	5.33385	5.27427	5.39045	5.05926	5.01206	5.51054	4.9176	4.95402	5.40809	5.51633	4.48533	4.81745	5.37568	5.3967	5.51159	4.94003	4.86069	5.46417	5.48028	5.27075
AIG1	5.6447	6.00778	5.8214	5.57813	5.71427	5.51147	5.99244	5.67363	5.87934	5.82329	5.52774	5.67013	6.13728	5.41601	5.43793	5.28664	5.69944	5.79416	5.74929	5.7689	5.54461	5.60776	5.92154	5.73532	6.01918	5.98239	6.08662	5.76398	5.18603	5.48481	5.27779	5.5391	5.65606	5.75091	5.58862	5.64231	5.82099	5.83824	5.45808	5.95975	5.73959	5.41678	5.49347	4.55785	5.31145	5.44698	5.56311	5.3126	5.59282
AIM1	8.25035	8.2803	8.1756	8.16059	8.28658	8.39983	8.18327	8.18991	8.23738	8.45199	8.15642	8.11807	8.10251	8.36499	8.46998	8.28969	8.25527	8.06001	7.97663	8.2033	8.22757	8.22599	8.36732	8.16191	8.17842	8.20135	8.25124	8.13966	8.4967	8.29519	8.68839	8.49835	8.61892	8.02887	8.32077	8.39685	8.42652	8.3834	8.47004	8.74956	8.5912	8.63129	8.1353	8.49213	8.52753	8.71711	8.53128	8.73185	8.66822
AIM1L	4.50656	5.69012	4.48629	4.74699	5.39283	5.24183	4.94284	5.54697	5.13574	4.01747	5.2414	4.64237	5.21793	5.19276	4.83909	5.09658	5.59529	5.44563	5.09626	5.68019	5.35235	5.65741	5.69992	6.02846	5.48787	5.6932	5.49949	5.07784	4.84566	5.34349	5.24743	5.30401	5.14169	5.38273	5.03514	5.64861	5.36462	5.12094	4.76152	5.46821	5.00805	5.25619	5.65014	6.06191	5.4896	5.19527	4.29507	5.22862	4.75437
AIM2	6.5822	6.5129	6.36376	6.48433	7.36875	5.96275	6.21983	6.60313	7.04688	6.61239	6.68439	6.56385	6.30081	6.15739	6.25335	6.4518	6.46986	5.96572	5.79669	7.00192	6.66272	6.58232	6.16133	7.00469	6.62611	6.40258	6.65414	6.81763	6.6713	6.61083	6.79188	6.98698	6.60275	6.32204	7.0572	7.41285	7.32756	5.4694	6.80271	7.50717	6.91834	6.35801	6.4769	6.54522	6.7723	6.34081	6.86629	7.02768	6.89578
AIMP1	8.00978	7.89887	7.9904	7.83227	7.74581	7.72108	8.03626	8.04401	8.10166	8.07014	7.939	7.87693	7.89337	8.03737	7.97669	7.97241	7.93327	8.09098	8.10068	7.99407	7.89555	7.80586	7.91328	7.93179	7.96362	8.08673	8.0672	7.96676	8.13244	8.26441	8.20239	8.16509	8.24082	7.9658	8.10863	8.2778	8.18388	8.13137	8.10496	8.23245	8.15169	8.18878	7.99657	8.17614	8.09876	8.35432	8.15904	8.1369	8.04524
AIMP2	7.3061	7.35498	7.07331	7.17423	6.84526	7.42124	7.1231	7.26231	7.25371	7.31301	7.11093	7.17329	7.15628	7.24846	7.40733	7.30936	7.09437	6.88288	7.35129	6.82264	7.27434	6.96227	6.92778	7.41079	7.22825	7.19649	7.21076	7.39924	7.72369	7.61722	7.57831	7.64004	7.4999	7.4502	7.5429	7.74741	7.74078	7.54978	7.47115	7.67315	7.6118	7.71725	7.5475	7.72708	7.65018	7.82175	7.72857	7.60153	7.53309
AIP	7.84419	7.94886	8.04341	7.86892	7.89148	7.82722	7.87019	7.93391	7.95796	8.12706	7.75468	7.98008	7.86319	7.83326	7.64639	7.84725	7.73066	7.71982	7.80863	7.77026	7.83299	7.62724	7.76385	7.95787	7.93097	8.02314	7.8961	7.73729	8.05999	8.17896	8.27791	8.26416	7.78513	7.89428	8.18414	8.18562	8.22526	8.0766	8.03776	8.32873	8.24067	8.10417	7.97623	7.98957	8.38784	7.94167	8.16952	8.19952	8.28409
AIPL1	4.55725	4.20974	3.12289	4.16877	4.51177	4.8197	4.25963	4.22427	4.36727	4.16209	3.64214	4.04782	4.80184	4.48669	4.76132	4.9141	4.39197	4.72526	4.53873	4.64938	5.09407	4.31691	4.61125	4.75873	4.53577	3.96357	4.31563	3.95626	4.00662	4.73102	4.46658	3.42337	3.93111	4.76163	5.08235	3.56712	4.0959	3.01789	4.31633	4.69065	4.78157	4.78781	4.51018	3.16242	3.23542	4.00636	4.28189	3.76613	4.35307
AIRE	4.32581	3.5216	3.586	4.48637	4.61584	4.05892	3.83969	4.25462	4.20958	5.03775	4.16072	4.08763	4.25415	4.60803	4.46666	3.67219	4.8014	3.46734	4.56147	3.56998	3.8048	4.21774	3.43524	4.89963	4.89228	4.93233	4.9358	3.9571	4.61523	4.06798	5.30574	5.05533	4.59709	4.6295	5.33718	4.56884	2.85097	3.10838	4.85579	4.79704	4.75445	3.80456	3.8832	4.57365	4.95744	4.99815	2.53984	3.45898	3.50528
AJAP1	4.1882	3.56455	3.96654	4.29509	4.09967	3.25621	4.40981	3.89522	4.40129	4.40341	3.80704	4.05079	4.63002	3.63063	4.32951	4.18436	3.78571	3.8084	3.01249	3.98279	3.85569	4.40232	4.08632	4.44983	4.57558	4.6907	4.48626	4.72935	3.82995	4.04789	4.5583	3.09431	2.96341	4.1864	3.856	2.47246	2.52423	2.36247	2.53551	4.48868	4.81398	3.88944	3.23443	4.55725	4.47445	4.58002	4.51454	3.89871	3.06164
AJUBA	4.36697	4.15659	4.08552	2.31689	2.0263	2.52201	3.7383	2.09133	3.50705	4.06146	2.02261	2.31419	3.0888	3.8483	1.60703	3.4188	4.50468	4.09906	4.81725	5.13837	2.61286	4.61322	3.44173	4.87142	2.86558	4.56654	2.45186	2.86169	4.00103	4.4762	2.02331	4.04348	4.52829	3.94774	2.14249	4.81012	4.37339	2.83453	4.21548	4.29001	4.53737	3.14072	3.78418	4.42156	4.13964	4.06618	3.68043	4.57688	1.21162
AK074476	3.66875	4.35524	4.17249	4.61902	4.34224	4.44896	3.8089	4.71524	4.88329	3.81225	3.23129	3.79138	4.8217	4.0095	4.27663	4.50497	4.22141	4.92135	4.2019	4.16822	4.79016	4.35232	4.76153	5.14448	4.56184	3.9245	4.59195	4.04667	4.84086	4.0817	3.92544	4.17653	3.88752	4.37308	4.79495	4.54898	4.63581	4.74596	4.46319	4.38001	4.50977	3.89438	4.84964	4.17439	4.37792	3.98756	4.60075	4.17752	3.13545
AK094644	3.72464	4.68555	3.22707	4.08857	3.76459	3.82831	2.00749	3.52355	1.35832	3.53112	3.57149	2.90026	2.74671	3.16931	4.00395	1.96954	3.94302	4.20718	4.57169	2.51579	2.23762	2.73403	4.05235	4.31737	3.08886	3.70339	3.75564	3.97281	4.04554	4.42529	4.03551	3.78978	1.76615	3.68052	4.09578	4.05573	3.35962	1.17422	2.03438	4.12537	1.94293	3.94032	3.66003	3.3529	3.99809	1.79321	4.01514	4.05651	4.00609
AK1	6.30306	6.17939	6.02782	6.18678	6.27076	5.88518	6.57123	6.44521	6.2712	6.43239	6.27548	6.46951	6.06435	5.96841	5.97612	6.17635	6.3501	6.33755	5.36827	6.56405	6.27006	6.23889	6.47011	6.17943	6.13091	5.41184	6.30637	5.88418	5.73833	6.08194	6.29077	5.91389	6.16274	6.16492	6.27916	5.52961	6.17422	5.58824	5.865	6.45211	6.49208	5.81777	6.50795	6.41987	6.54163	5.95343	5.91804	6.43068	5.93789
AK2	7.19753	7.51733	7.32141	7.20789	6.86725	7.22813	7.33245	7.35639	7.30425	7.36876	7.1886	7.43603	7.44334	7.5052	7.2374	7.34237	7.16503	7.16452	7.73825	7.04486	7.39713	7.26425	7.10316	7.59758	7.59887	7.58322	7.51545	7.56185	7.59008	7.39652	7.24472	7.31273	7.5399	7.61931	7.32001	7.44207	7.41089	7.51224	7.36311	7.53909	7.31629	7.46249	7.22214	7.3918	7.50261	7.53642	7.58063	7.338	7.41791
AK3	7.61939	7.74294	7.80856	7.48215	7.32495	7.3405	7.88076	7.65413	7.76084	7.81309	7.70444	7.83718	7.14798	7.12651	7.50406	7.70678	7.59658	7.65088	7.55591	7.68361	7.56406	7.74532	7.67071	7.67134	7.65584	7.56127	7.50846	7.2221	7.10452	7.12866	7.31254	7.3463	7.48601	7.97609	7.24169	7.54678	7.44944	7.20797	7.05918	7.58242	7.41479	7.33255	7.45454	7.33912	7.46605	7.34138	7.26853	7.3731	7.15586
AK5	5.86402	6.29786	6.51746	5.60798	5.6927	5.48932	6.35609	6.31666	5.82499	6.47577	6.36029	6.332	5.9778	4.74228	5.20291	5.15912	5.71752	6.45768	6.55399	6.21892	5.85799	6.14804	6.08481	5.5532	6.1041	6.88785	6.38855	6.64296	5.13568	5.61001	6.0435	5.58892	5.52529	5.4026	6.13785	5.38201	5.66216	3.63435	5.04013	5.78175	5.88869	5.63483	5.01637	5.45707	6.23516	4.97437	5.42156	2.62553	6.00776
AK7	4.76716	4.68908	4.83331	5.03912	5.00168	2.62903	4.88088	5.04582	4.98323	5.11976	4.50613	5.29752	5.14739	4.18467	5.04209	4.24362	5.34952	5.18865	5.03249	5.08103	5.23345	5.32378	5.45929	4.91593	4.84343	5.37897	5.2239	4.89172	5.62846	4.66634	5.05035	4.23189	4.93103	5.10672	5.05071	4.72726	5.22813	5.14414	4.65479	5.03518	3.8758	4.96284	5.52986	3.92671	5.17975	5.02167	4.95248	4.40159	1.76547
AK8	5.33374	5.77206	5.08042	5.47345	5.75371	5.91955	5.25481	5.52218	5.07148	5.62463	4.91032	5.61747	5.63302	5.91699	5.57546	5.50576	5.84142	5.79114	5.89541	5.94095	5.70981	6.08213	5.78556	5.55474	5.5486	5.80476	5.42305	5.48289	4.84648	5.46167	5.07964	5.01868	5.0396	5.96996	5.2903	5.15483	5.33163	5.54247	5.37657	4.98069	5.8701	5.37619	5.27308	5.11857	4.97681	4.71748	5.24327	4.96041	4.34159
AK9	5.74395	5.4992	5.89147	5.43944	5.20037	5.1048	5.80556	5.87584	5.83957	6.01396	5.71101	5.9657	5.45094	4.94478	5.22812	5.06775	5.17826	5.72693	5.84782	5.26417	5.77138	5.22649	5.47581	4.82614	5.40529	5.22652	5.00714	5.02125	5.43975	5.35702	5.23659	4.8478	4.64897	5.05033	5.27766	5.04368	5.17281	5.61823	5.21495	5.2949	4.91491	5.20157	5.13919	5.05849	4.77939	5.03103	4.61278	5.08488	4.46372
AKAP1	7.1149	7.01041	7.13551	7.15358	7.08791	7.17793	7.31149	7.08947	7.0657	7.17773	6.96465	7.48307	7.16552	6.87151	7.26749	7.33675	7.16538	6.92516	6.8752	7.15079	7.04228	7.27738	7.14164	7.10822	7.16818	7.18169	7.14461	6.81085	6.4091	6.54475	6.49464	6.03086	7.13444	7.05128	6.64436	6.57689	6.48149	6.51749	6.3707	6.34186	6.86631	6.62368	6.24673	6.27878	6.60447	6.39441	6.32142	6.38366	6.44044
AKAP10	7.12336	6.27178	6.91872	7.03377	7.10177	6.83083	7.28115	7.1064	6.933	7.00324	7.23602	7.05172	7.02118	6.85097	7.1617	6.92041	6.98418	6.60428	5.90169	7.07666	6.74991	7.07583	7.26958	6.62983	6.25719	6.31964	6.60275	6.35145	6.38307	6.37209	6.78219	6.58248	6.55062	6.4682	6.9238	7.18683	6.9695	7.00251	6.47909	6.57971	7.06345	6.97565	6.97239	6.94657	7.02407	7.04339	6.75361	7.17755	6.66495
AKAP11	7.94045	7.81517	7.89571	7.70295	7.644	7.58714	7.80487	7.85712	7.8356	7.99828	7.76846	7.84034	7.65833	7.42251	7.87895	7.69925	7.87141	7.64707	7.63398	8.04151	7.85167	7.87136	7.99377	7.67252	8.01377	7.78445	7.88688	7.53201	7.18478	7.2728	7.76732	7.38542	7.71484	7.29311	7.53308	7.81768	7.36755	7.163	7.3483	7.72415	7.64888	7.36552	7.31607	7.22969	7.61687	7.54013	7.30764	7.53244	7.40119
AKAP12	5.82909	5.25273	5.97735	6.29419	5.16476	4.21565	5.79728	5.49	6.43222	6.12647	6.00905	5.79982	5.84572	4.38589	4.05666	3.88912	6.0158	5.9346	6.3263	5.89835	6.45676	5.72906	5.09112	4.84927	6.33361	5.69452	6.46216	5.87846	2.2296	2.62255	5.49211	5.35521	5.59001	4.00297	5.6668	5.04507	5.6549	2.30202	3.90564	1.54913	5.87235	4.98642	4.80924	4.10201	4.45652	4.13398	4.1541	5.57887	5.30994
AKAP13	8.37645	8.21568	8.23117	8.44521	8.33464	8.83524	8.34743	8.29469	8.54079	8.12588	8.36557	8.21664	8.59886	8.54068	8.55757	8.58739	8.4405	8.32191	7.72695	8.20818	8.43712	8.12728	8.22253	7.79259	8.15851	7.98414	8.2074	8.35625	8.8664	8.80963	8.79789	8.69661	8.39189	8.22284	8.55136	8.29181	8.50903	8.66271	8.68647	8.37205	8.39486	8.80468	8.60694	8.84101	8.4124	8.84727	8.81956	9.03846	8.91066
AKAP14	1.70849	3.72777	2.86441	2.83203	4.15675	3.0705	4.10556	3.83709	3.38393	4.03992	3.42589	1.98554	3.05727	3.98245	1.8083	1.17327	2.86874	2.2585	3.86463	2.7249	1.35239	1.93921	4.16871	3.02447	2.84955	2.18175	1.93936	2.91555	3.28554	3.40237	2.13268	1.51056	2.61116	4.02078	3.19536	3.67845	3.46204	2.62078	3.31199	1.72975	3.48162	0.588684	3.05154	3.64564	2.13109	2.99642	3.63194	1.25406	0.97179
AKAP17A	7.88953	7.82316	8.11093	8.02401	7.99811	7.86045	7.98994	7.97769	7.8635	7.9011	7.93223	7.85179	7.89845	7.71299	8.03331	7.99618	7.98597	8.09009	7.94308	8.06604	7.71765	7.83529	7.96784	7.86666	7.97085	7.81043	8.01199	7.85111	7.80297	8.0551	7.8295	7.71569	7.65859	7.68102	7.93675	7.84418	7.79055	7.79377	7.89	7.71559	7.75229	7.84785	7.8653	7.69499	7.81509	7.79099	7.76679	7.96351	7.74759
AKAP3	3.05581	2.75745	2.75301	3.21377	3.0317	3.26826	3.08191	3.33322	2.86323	2.78803	2.95369	2.93324	3.15268	3.04677	3.10456	3.04973	3.03107	2.98352	3.40348	3.01423	3.19945	3.18493	3.04552	3.2763	2.624	2.88553	2.97029	3.20618	2.89459	3.06216	3.28789	2.12878	2.77815	3.21469	3.02852	3.20615	3.30111	3.13417	2.81613	3.27361	3.28139	3.05214	3.60488	2.84255	3.20942	3.11119	3.11651	2.52622	2.76808
AKAP4	3.95599	4.6141	3.62703	3.88694	3.46767	3.62542	3.22608	2.94216	2.41295	2.76442	2.69725	4.25504	4.38038	4.04363	3.97016	4.57462	4.39858	3.91176	4.52941	4.39275	4.87711	2.75092	4.57893	4.86172	2.5443	3.55058	4.25516	3.55808	4.14977	3.96705	3.77973	4.36371	3.73255	4.57122	3.99247	2.6506	4.93857	4.10403	3.67019	2.78525	2.58625	4.34454	4.95358	3.75518	2.6618	3.5711	2.71071	4.56794	3.24846
AKAP5	4.83835	3.82012	4.08462	4.32018	4.32938	4.00413	4.24036	4.4616	4.29659	2.86885	4.10562	2.15058	3.69026	3.09868	1.90247	3.1801	3.69455	4.60242	4.48712	4.49797	4.68394	4.81195	4.65354	3.37867	2.54706	2.53089	4.07475	4.14562	3.66185	3.11374	1.77034	3.68782	2.11436	4.25106	2.45132	2.19172	3.47198	1.74484	3.22744	4.31084	3.49088	3.77365	4.15672	2.70638	3.51862	2.7599	4.41412	3.79778	3.41143
AKAP6	4.73478	4.15132	5.1558	4.29201	4.9638	5.14731	4.94824	4.66246	4.77905	4.9975	4.63106	5.0415	4.99366	4.68268	4.84827	4.77299	5.29676	4.81167	4.58861	5.31551	5.09112	5.20792	5.07543	4.81329	4.96326	4.79417	4.93534	4.33201	4.67281	4.8929	4.4648	3.79292	4.62597	5.09237	4.66492	4.9118	4.39478	4.86585	4.77767	4.90207	4.4969	4.43653	4.98897	4.81482	3.91148	4.68212	4.39686	4.73545	4.62379
AKAP7	7.07434	7.13628	7.15763	6.85218	6.63652	6.79941	6.91288	6.96159	6.92393	7.12626	6.51744	6.96622	6.91136	6.65887	6.64555	6.77066	6.88667	6.91286	7.25877	7.03712	6.82513	7.14471	7.19652	7.24186	7.21232	7.28802	7.21022	7.28612	6.50475	6.7566	6.8438	6.30682	7.18125	6.54544	6.85456	6.53764	6.47027	6.09084	6.44162	6.86619	6.70914	6.54697	6.06655	6.15569	6.95919	5.96139	6.52269	6.29584	6.63576
AKAP8	7.03724	6.80598	7.10098	7.06492	7.00738	6.95139	7.05963	7.08454	6.94635	7.05167	6.94339	7.13185	6.96744	6.91281	7.06875	7.09898	7.18945	7.10295	6.90732	7.18218	7.06321	7.29104	7.17659	7.0652	7.28607	7.06359	7.20299	7.001	6.93421	6.91392	6.87734	6.80137	6.78904	6.83662	6.91439	7.17118	6.71059	6.93848	7.0546	7.06266	6.95455	6.90438	7.02899	6.76503	7.06166	6.89096	6.85855	6.99902	7.01589
AKAP8L	6.73989	6.43983	6.8344	6.83917	6.80377	6.73364	6.73903	6.87229	6.67449	6.83756	6.8321	6.93563	6.80029	6.7219	6.74838	6.84674	6.80987	7.19204	6.87745	6.77579	6.84961	6.90226	6.93277	6.94101	6.67649	6.77417	6.86484	6.72611	6.73912	6.98704	6.79857	6.92124	6.56682	6.74686	7.01371	6.91502	6.68069	6.69664	7.05869	6.60226	6.86047	6.8023	6.86644	6.60535	6.76883	6.63128	6.54201	6.85546	6.98119
AKAP9	6.36308	5.96395	6.99213	6.01742	6.49075	6.67256	6.64953	6.14341	6.22619	6.93175	6.42894	6.5974	6.83439	5.31042	6.19474	6.31569	6.30257	6.36144	5.04153	6.90269	6.60965	7.15851	6.93963	4.74635	5.72384	5.75266	5.94323	5.54748	5.17351	5.75091	5.48282	4.6	6.81006	6.74109	5.53887	4.95889	5.52864	5.9254	5.13215	5.58382	6.05798	4.82978	5.83729	5.67698	5.25336	6.08845	4.84721	6.10773	5.09571
AKIP1	6.64588	6.66934	6.23347	6.577	6.29827	6.7015	6.57674	6.75604	6.68098	6.50857	6.53891	6.5736	6.84593	6.85549	6.5087	6.5324	6.69283	6.46595	6.65909	6.48933	6.40564	6.09811	6.7296	6.35949	6.72732	6.7267	6.71649	6.73495	6.8224	6.48778	6.27841	6.48042	6.59889	6.26451	6.61705	6.60305	6.28465	6.72965	6.08206	6.54004	6.63239	6.58902	6.44823	6.53321	5.85184	6.60387	6.53945	6.25785	6.31778
AKIRIN1	7.6762	7.58021	7.62164	7.56546	8.00027	7.39973	7.58161	7.62122	7.53691	7.71748	7.71149	7.7018	7.62036	7.77364	7.68656	7.63749	7.73324	7.88284	7.99304	7.7495	7.73373	7.70072	7.81724	7.80765	7.95145	7.96288	7.88924	7.891	7.37936	7.38183	7.42178	7.41889	7.96354	7.75795	7.54625	7.44187	7.39034	7.60507	7.61884	7.47324	7.43514	7.34999	7.2043	7.05984	7.37769	7.24319	6.98619	7.08134	7.37967
AKIRIN2	7.45286	7.36135	7.28425	7.57637	8.08189	8.00952	7.38993	7.24279	7.46856	7.25619	7.53688	7.54366	7.73723	7.92689	7.67298	7.56966	7.60733	7.63602	7.47187	7.4021	7.50109	7.56968	7.55406	7.65732	7.65932	7.87919	7.86149	7.95109	6.94184	6.97016	6.9247	7.05514	7.73862	7.58058	7.03068	7.0827	6.93318	7.33517	7.30476	6.86895	6.947	7.16781	7.00633	6.71234	6.43762	6.84048	6.61992	7.07881	7.00209
AKNA	8.81852	8.57013	8.70342	8.60986	8.79455	8.64376	8.65304	8.75687	8.63984	8.55606	8.5506	8.53185	8.37221	8.36994	8.72021	8.578	8.24987	8.48234	8.37019	8.45504	8.51138	8.42618	8.39981	8.53097	8.52353	8.39599	8.27789	8.275	8.59843	9.02962	8.78678	8.52528	8.53358	8.73069	8.56128	8.74677	8.24319	7.99406	8.82687	8.40899	8.59256	8.54179	8.67321	8.60862	8.55324	8.33293	8.75769	8.93545	8.86072
AKNAD1	3.43623	4.45203	3.19869	4.48837	4.22107	1.48006	4.37408	4.0466	4.20247	2.79389	1.99766	4.27452	4.23773	4.48505	3.68828	3.80687	3.51053	4.2726	3.21022	4.11008	4.19521	3.26536	4.12568	4.08121	4.57424	3.89293	4.16028	3.38417	3.13773	3.93678	3.59409	1.06958	4.37488	4.29696	4.12161	2.91915	1.83621	3.66893	4.16657	2.18649	3.96833	1.51664	3.44756	3.53503	4.03226	1.7189	2.00731	1.72771	2.268
AKR1A1	7.422	7.49302	7.41308	7.45984	6.93024	7.52675	7.59995	7.42254	7.63392	7.52315	7.36794	7.55142	7.53171	7.56022	7.61903	7.38303	7.45488	7.34942	7.72209	7.35426	7.2865	7.14169	7.31687	7.72715	7.75681	7.71979	7.83494	7.68651	8.43737	8.35485	7.96283	8.42516	7.75206	7.55638	7.96129	8.15046	8.34696	8.0232	8.29843	7.97877	8.01432	8.56579	8.08012	8.42952	8.2252	8.25291	8.36602	8.25867	8.2928
AKR1B1	8.20323	8.03012	8.01853	7.91223	7.45586	8.11099	8.10503	8.12541	8.16835	8.28236	7.83073	8.01606	7.86906	7.77504	7.78509	7.91581	7.74232	8.03783	8.17725	7.9739	7.79136	7.81049	7.88297	8.15759	8.15048	8.02001	7.89991	7.54083	8.32489	8.17148	8.26771	8.17377	7.66957	8.12269	8.02196	7.71448	8.24985	8.16597	7.9717	8.33116	8.20107	8.09791	8.47856	8.07548	7.72701	7.81979	8.28827	8.12235	8.18243
AKR1B10	3.04398	4.66217	2.74995	4.63951	3.34983	2.95103	4.28447	4.56112	4.10837	4.53755	4.37112	4.53577	3.3402	3.90369	4.43233	2.48116	4.11549	4.63395	4.12245	3.02701	4.1797	3.95164	4.37767	5.04494	4.56152	4.67679	4.46109	4.58203	4.20776	4.44702	3.62664	4.95385	4.6713	5.06703	4.41997	4.72321	2.81423	4.70099	2.89305	4.53732	3.73631	4.78164	3.91707	3.61575	2.50438	4.03219	3.24177	3.87327	4.46274
AKR1C1	5.52026	5.89487	5.67845	5.86375	5.86942	5.79785	5.91146	5.85717	5.86374	5.85571	5.73142	5.88011	6.02873	5.72879	5.46452	5.62513	5.85976	5.74477	5.55424	5.93925	5.82072	6.14622	6.07627	5.93937	5.91745	5.77053	6.29387	5.89754	5.2034	5.92758	5.59529	5.37176	6.0411	5.59917	5.88823	5.80711	5.63955	5.49962	5.98896	5.56094	5.93899	5.69789	5.91196	5.68595	5.82357	5.38284	5.92837	6.07224	5.88622
AKR1C3	6.88859	7.28938	6.16348	6.73229	6.33043	6.72386	6.51136	7.37719	6.43225	6.05217	6.87567	6.28679	6.70014	5.77547	4.53675	5.69419	6.16198	6.39725	7.54779	6.42152	7.09293	7.09286	7.06065	6.81887	6.65784	5.44205	6.87383	7.42731	5.85839	7.19664	6.87977	6.63426	5.97499	5.50337	6.24824	5.14337	6.6075	5.49137	6.71837	5.51143	6.68875	6.68748	6.99868	7.18826	6.17136	4.59004	6.78249	6.52266	7.58426
AKR1C4	3.9836	4.2757	4.11674	3.84066	4.0288	3.74784	3.68845	4.38447	3.83111	4.22271	4.3097	3.50645	4.1837	2.91687	2.14562	4.26666	3.63391	4.00269	2.61998	4.49622	2.17857	4.41385	4.44144	4.83752	3.8391	3.99133	4.15136	3.76826	3.93835	1.60306	4.18129	3.82682	4.18605	4.38333	4.18107	3.67708	1.32133	3.85958	2.01835	3.70486	1.83874	3.84825	2.72359	4.1869	4.97908	3.4597	4.43339	2.55468	1.04029
AKR1C6P	4.59026	4.54446	4.67846	4.67792	4.31718	4.89601	4.07854	4.42183	4.42841	4.18738	4.41269	3.62935	5.05095	3.24101	3.63888	3.86104	5.03553	4.66438	5.19268	5.11219	4.55495	4.54259	4.32822	4.99072	4.85765	3.10815	5.21153	5.18851	4.71353	4.14355	4.54837	4.46012	4.47431	5.02369	4.91344	4.59929	4.40872	4.37938	4.90483	4.7149	5.02729	3.81632	4.77543	3.97298	3.77738	3.66008	3.93792	4.71261	3.85896
AKR1D1	3.38543	3.81837	0.629855	3.2896	2.67765	3.41638	2.84243	2.78091	3.11853	3.32731	3.17975	1.11275	3.50722	2.96219	3.87058	2.70546	3.06881	3.27682	4.40809	3.35658	3.1836	1.27937	3.93361	3.61088	2.55212	4.16229	3.82646	3.54004	3.66881	3.65308	3.90398	0.694558	3.08768	3.6876	2.91766	3.68056	2.67449	2.66822	3.2463	4.49702	3.39685	3.04481	2.9663	2.22739	3.32606	3.65303	2.77872	2.96204	3.33048
AKR1E2	4.23741	4.21346	4.21745	4.46948	4.74142	4.27416	4.88533	4.46577	4.29945	4.38028	4.8267	4.66622	4.30559	3.89872	4.66062	4.57378	4.63945	4.73052	4.27792	4.81285	4.50924	4.87307	4.38584	4.98319	5.00972	4.88519	4.63477	4.88734	4.69616	4.00665	4.33918	4.55935	3.89787	4.66397	4.11507	4.54468	1.86529	4.34389	4.22537	4.18083	4.64624	1.96484	4.64411	4.79248	5.18226	4.35364	5.07979	2.5182	4.23852
AKR7A2	7.51381	7.67839	7.56823	7.4657	7.16314	7.8454	7.36489	7.44445	7.21426	7.59765	7.39124	7.33775	7.50576	7.37206	7.63816	7.38449	7.50663	7.35897	7.67866	7.47489	7.39302	7.26596	7.41611	7.54879	7.62679	7.69351	7.51687	7.4683	7.55265	7.3156	7.5342	7.67961	7.34189	7.47558	7.50417	7.42654	7.57643	7.77404	7.57591	7.4736	7.44988	7.79461	7.84366	7.46163	7.6067	7.13629	7.5326	7.24812	7.45829
AKR7A3	6.04833	6.32005	6.3107	6.22858	5.86781	6.20388	6.24131	6.52777	5.88328	6.47544	6.42053	6.13906	6.1058	6.33671	6.07856	6.12816	6.30534	5.85911	6.47115	6.27434	6.32642	6.21628	6.5064	6.1787	6.43337	6.85829	6.50456	6.39693	6.01322	6.01825	6.47877	6.23546	6.11222	6.21589	6.47352	6.31014	6.60547	6.16126	6.33019	6.12972	6.03863	6.51245	6.67229	6.23998	6.36211	6.04393	5.98135	6.31546	6.56705
AKT1	7.41557	7.31455	7.00357	7.30018	7.42571	7.41892	7.25863	7.20537	7.2008	7.05012	7.17581	7.14364	7.29577	7.29158	7.46856	7.18101	7.39418	7.45608	7.21132	7.18815	7.30076	7.08267	7.23032	6.98351	6.97902	6.98628	7.22185	7.32466	6.86356	7.07857	6.88717	7.16537	7.12848	6.87621	6.83591	6.95671	6.68815	7.0605	7.22174	6.74595	6.6602	6.69164	6.83391	6.99466	6.75887	7.06456	7.07184	6.8141	7.24486
AKT1S1	5.32664	5.73746	5.84616	5.71994	5.23465	5.61855	5.61266	5.30573	5.45235	5.48967	5.51053	6.24624	5.84959	5.92537	5.9839	5.95709	5.89424	5.90147	5.49005	5.64004	5.51406	5.65828	5.86857	5.00387	5.37581	5.78123	5.73399	5.58282	5.57078	5.64297	4.83535	5.29114	5.79829	5.58921	5.31264	4.13615	5.0623	5.70587	5.31062	3.75612	5.17874	5.56233	5.14662	5.68028	4.7989	5.36356	5.15975	5.18355	5.3135
AKT2	6.92278	6.97437	7.1573	7.07709	6.90826	6.68415	7.05525	7.21451	6.83518	7.12986	6.9674	7.11828	6.72267	6.53717	7.20414	7.01167	7.08342	6.99101	6.07609	6.80068	6.84053	7.00114	7.05807	6.50647	6.74789	6.5324	6.65931	6.18078	6.65189	6.9132	6.83263	6.77763	6.62409	6.75854	6.87964	6.98901	6.23685	6.39966	6.52035	6.56582	6.75969	6.37142	7.21809	6.65187	6.87802	6.89399	6.75914	7.05829	6.59363
AKT3	7.03216	7.03257	6.8909	6.96089	6.5055	6.34571	6.97992	6.95907	6.90671	7.13224	7.05191	6.95091	6.69995	6.4589	6.36799	6.57567	6.93131	6.71199	6.87049	7.19764	6.91671	6.90146	7.08433	6.42626	6.87007	6.70308	6.71596	6.33681	6.02802	6.19618	6.65108	6.6024	6.73221	6.19779	6.46682	6.64316	6.57776	5.99483	6.23995	6.81949	6.79721	6.28047	6.41466	5.59719	6.92634	6.002	6.08595	6.46865	6.64012
AKTIP	7.13511	7.06874	7.41023	6.85192	7.19273	6.63334	7.39108	7.44039	7.11067	7.69882	6.88412	7.24467	6.80964	6.59513	6.72963	6.96465	7.03831	7.12984	7.44393	7.46892	6.9527	7.08308	7.25175	7.11299	7.32029	7.41538	7.03557	6.6612	6.6663	6.94875	7.14267	6.89073	6.83542	6.61183	7.11134	7.29424	6.64447	6.63045	6.64084	7.14392	6.98563	6.81649	6.86348	6.17777	7.31721	6.80251	7.10241	6.74384	6.81957
ALAD	6.76083	6.5829	6.81042	6.51026	6.35417	6.67751	6.65764	6.82032	6.7433	6.68747	6.69036	6.59873	6.89891	6.68121	6.7509	6.60642	6.72713	6.47593	6.65216	6.74017	6.73553	6.50434	6.56103	6.59256	6.83379	6.72121	6.82535	6.68514	6.7187	6.28979	6.55955	6.58178	6.84236	6.69705	6.3068	6.35026	6.15528	6.61476	6.69221	6.33963	6.51619	6.84258	6.63258	6.71278	6.56585	6.65021	6.69537	6.40021	6.4252
ALAS1	6.84242	6.55208	6.70464	6.85729	7.35285	7.01839	6.57947	6.82103	6.94265	7.01135	6.93189	6.90479	7.02358	7.07534	7.17531	7.06073	6.97229	6.49444	6.95086	6.66181	7.15232	6.69032	6.71094	7.16722	6.89759	6.9718	7.05814	7.19686	6.99327	6.85196	7.08989	7.22247	7.13878	6.77909	6.89452	6.77761	6.97829	7.35001	7.1281	7.22903	7.28654	7.39507	6.9372	6.99314	6.88439	6.95654	7.29842	6.98064	7.1795
ALAS2	5.74654	6.85226	5.73817	5.91501	4.08342	5.77594	2.45843	2.43262	6.03678	2.61511	6.81253	5.78869	2.4328	7.79258	4.02506	6.9186	3.51208	2.18828	5.94807	2.94902	7.53201	2.83669	4.8581	2.70305	4.59668	6.9778	2.40333	6.60454	5.73759	5.46477	7.3488	6.72523	9.64273	6.69954	3.84063	2.99067	7.65582	7.23545	3.40941	8.41979	4.68891	6.9561	6.44085	10.0123	9.66521	5.47285	5.0303	8.42805	5.67719
ALB	4.20698	3.9129	4.24624	4.16909	3.73422	3.5143	3.6692	3.9575	3.70026	3.75978	3.88144	4.05992	4.33513	3.05888	3.72279	3.27598	4.40724	3.17817	4.03582	4.56563	2.58331	3.31275	3.84365	4.26957	3.57637	4.12068	3.73487	2.34381	4.14908	3.29579	4.62158	4.29187	3.76271	3.9611	2.51652	4.39873	4.43558	3.91913	2.26187	4.4093	4.46796	3.8964	4.01914	3.82129	4.59499	4.37839	3.66551	2.40973	1.98564
ALCAM	6.63341	6.90521	6.38966	6.49469	6.83187	7.44422	6.51082	6.74992	6.75766	6.55636	6.85194	6.39812	6.86196	7.14901	7.59016	7.02691	6.61769	6.78622	6.68141	6.79575	6.64802	6.39378	6.45747	6.39994	6.67348	6.66703	7.02893	6.67993	7.38004	6.9163	7.44422	7.09066	7.03499	7.15662	7.14614	6.78384	7.05469	8.03583	7.52829	7.53413	6.76526	8.04765	7.50747	7.56032	7.12331	7.96845	7.48105	7.39776	7.30305
ALDH16A1	6.6069	6.4686	6.66153	6.59768	6.28553	6.76371	6.53558	6.51597	6.5942	6.53942	6.64553	6.68303	6.70262	6.44563	6.73173	6.62849	6.60985	6.58106	6.86074	6.59079	6.39912	6.69503	6.47091	6.91027	6.81094	6.49883	6.93092	6.65952	6.83496	6.93683	6.57835	6.5677	6.65838	6.61473	6.80786	6.93343	6.84112	6.39606	6.69643	6.74332	6.59504	6.35304	6.88126	7.55977	6.79245	6.67632	6.7266	6.38479	6.76901
ALDH18A1	6.67101	6.65592	6.94745	6.1504	6.42532	6.17859	6.50806	6.67046	6.70087	6.87581	6.13594	6.49545	5.75101	6.06004	6.03492	6.55998	6.59917	6.69582	6.94461	6.74051	6.31817	6.91294	6.79313	7.44722	6.67639	6.23169	6.50468	6.28541	5.77241	5.81834	6.09262	6.28899	6.4253	6.82459	6.45592	6.90815	6.96713	5.41905	5.97571	6.72188	6.51425	6.27902	6.80108	6.1184	6.63732	6.23607	5.92729	6.22799	6.35908
ALDH1A1	7.25012	6.46866	6.17687	7.20104	5.39521	6.73866	7.18806	6.67369	7.2989	6.46043	6.66372	6.85451	7.72545	7.01387	6.64049	6.67754	6.71838	7.36817	7.53356	6.79643	7.34081	7.01195	6.54398	6.51366	6.99203	7.09365	7.27094	6.90995	7.25859	6.56221	6.44684	6.15459	5.33179	6.17984	6.65892	4.99183	6.10875	7.05364	6.95818	5.61027	5.60974	7.036	6.14774	7.37158	6.03734	6.34209	6.78429	6.99077	6.30677
ALDH1A3	3.12619	4.40694	3.22473	3.36113	3.51583	3.55155	3.4079	3.51017	3.39147	3.31949	3.47079	3.49765	3.46128	3.06824	3.0077	3.51191	3.66671	3.10586	3.23333	3.57333	3.92271	3.84672	3.61881	3.91568	3.52125	4.17476	3.61744	3.60531	3.43921	3.81431	3.32007	2.46569	3.49847	3.61093	1.72758	3.55437	3.35008	2.25067	2.55321	2.7253	2.75232	4.01512	2.76035	4.53236	3.40969	1.85452	3.62479	3.49663	3.11937
ALDH1B1	5.42013	6.03021	5.80157	5.70621	5.85991	5.67394	5.68575	5.66611	5.24293	5.61757	5.61763	5.77789	5.62967	5.45657	5.63278	5.76245	5.90154	6.14256	6.04002	6.00044	6.30908	6.15223	6.13213	5.32907	5.50059	5.59935	5.41552	5.3541	5.03425	5.5073	5.51756	5.61512	4.95163	4.8264	5.58047	5.40055	5.69653	5.77553	5.5396	5.38893	5.86458	5.57051	5.65607	5.45718	5.67466	5.59494	4.84348	5.50247	5.72709
ALDH1L1	4.66517	4.95563	4.92843	4.99964	5.09358	5.61973	5.2077	4.82172	5.08284	4.2671	4.89859	4.79941	5.45313	5.23702	4.71174	4.89777	5.30027	4.92507	5.0915	5.37156	5.24146	5.66909	5.25148	5.58531	5.04998	4.66946	5.39542	5.32571	5.39435	5.08769	5.07929	5.15732	4.89208	5.18946	5.60204	5.2176	5.30666	5.01328	5.30321	4.47543	5.34675	5.54957	5.06053	3.96287	5.4751	5.38732	4.83525	4.66781	5.05011
ALDH1L1-AS2	4.50196	3.99084	4.24815	3.24985	4.26707	3.28468	3.74489	4.13089	4.583	4.63221	4.13949	3.99947	3.49891	2.94544	4.52803	4.7193	4.49272	3.81057	4.46445	4.6351	3.02914	3.93644	4.5376	3.8619	4.93403	4.69202	4.0526	4.94722	4.46417	4.90328	4.4304	4.36507	3.37082	4.73325	4.63171	4.78648	4.54375	4.74266	4.70929	4.54528	4.2194	4.56894	3.45175	3.98285	4.5004	3.27772	4.25901	3.97495	4.52897
ALDH1L2	3.07425	4.66315	3.97256	3.86899	4.11507	4.31221	3.52616	2.38441	2.29484	2.41562	3.93748	2.23784	2.75968	1.7467	3.80086	4.19213	3.64109	2.12782	3.45698	4.43685	4.17429	4.28771	2.39656	4.94378	3.32229	3.90912	4.06575	3.96037	1.71489	3.82454	3.34198	3.86998	4.17742	4.31864	3.67842	4.03758	2.72016	3.94278	3.84194	2.6225	2.33063	4.81759	4.19698	4.13561	1.72616	3.8064	3.23015	4.44441	4.24738
ALDH2	8.80124	8.46206	8.21232	8.92362	7.47972	9.49776	8.56634	8.55222	8.78718	8.08781	8.56885	8.54397	9.00007	9.294	9.22756	9.15923	8.80124	8.78208	8.93302	8.86525	8.615	8.44857	8.01368	7.98954	8.42578	8.96206	8.66656	8.84769	9.45744	8.76228	8.54012	8.83932	8.62599	8.76525	8.79649	8.4294	8.73622	9.66164	9.44559	8.35371	8.48727	9.52069	8.87162	9.18374	8.19607	9.6678	9.37113	9.0738	8.94377
ALDH3A1	3.87821	2.85607	2.96515	2.78419	3.43062	3.37353	2.34923	4.08051	3.85336	3.74782	1.55887	2.68565	2.53694	1.28777	3.67561	2.41179	2.55634	3.18785	2.22441	3.73232	4.09231	1.67535	3.19149	4.07698	3.76309	4.04386	3.62779	3.63012	3.37816	4.04028	3.65601	1.74247	3.753	3.44482	4.25742	4.13806	3.51329	2.63401	3.98274	4.58505	3.84654	4.09736	2.77555	2.95899	4.82948	2.779	3.66241	2.16546	1.7165
ALDH3A2	6.95144	6.90835	7.04743	7.06147	6.14076	7.00274	7.14196	7.19617	7.13773	6.86203	6.91876	7.08423	7.07986	7.1468	6.77764	6.91996	6.83242	6.9567	7.48548	6.93449	6.96403	6.82161	6.95386	7.04634	6.92624	7.14623	7.04724	7.03364	7.09032	6.90973	6.88609	6.80163	6.99152	7.08754	6.64873	6.70107	6.63165	6.82602	6.7725	6.67604	6.98344	7.18237	6.84688	7.16093	7.04923	7.10813	6.71477	6.79089	6.615
ALDH3B1	6.70871	6.55522	6.0119	6.4949	5.82315	7.41731	6.03463	6.29342	6.55256	5.87983	6.4164	6.48937	6.96866	7.13406	7.00113	7.18195	6.67538	6.50933	6.76391	6.0548	5.99493	6.28766	6.35759	6.36518	6.77902	7.02314	7.26883	7.22996	7.38072	6.81758	6.57705	6.91529	7.16403	6.43214	6.46946	6.28663	6.36604	7.34275	7.07882	6.12312	6.57902	7.24523	6.81559	7.08001	6.42815	7.5596	7.19608	6.65227	6.91236
ALDH3B2	2.93054	3.85821	3.59142	4.52365	4.34222	4.19151	3.74287	3.83094	4.15445	3.03774	3.43678	4.35109	4.2689	4.35364	2.4814	3.66486	4.28369	4.5283	4.35757	4.83476	4.06886	3.95092	3.95604	4.59091	3.69695	4.21904	3.60703	4.27103	2.90044	4.22052	4.1401	3.59378	4.22912	4.38451	3.32163	4.06611	4.56074	4.46936	3.21194	2.82162	2.86944	4.01818	3.5157	3.61886	2.75693	3.78271	2.51419	2.90311	3.75678
ALDH4A1	4.93013	4.49436	4.27167	4.08187	4.3011	4.94949	4.72679	4.7279	4.48631	4.23492	5.11868	3.92761	3.89113	5.39381	5.07845	5.36051	5.72085	5.58311	5.56657	5.54335	5.21755	5.35456	5.21372	5.10911	5.38883	5.03974	5.27523	5.35611	5.54689	5.38922	4.57541	5.58734	5.62674	5.31751	5.23698	5.48613	5.09421	5.45918	5.56509	5.42297	5.34486	5.12883	5.37562	6.25864	5.75747	5.67943	5.41415	5.22876	5.28646
ALDH5A1	6.70007	6.36512	6.73231	5.76614	6.27548	5.88615	6.38988	6.53354	6.48562	6.98391	6.05693	6.73244	5.39438	5.58512	6.33761	6.41809	6.22038	6.16525	6.30836	6.64958	6.28355	6.80409	6.38462	6.67893	6.71195	6.6726	6.29801	5.75838	5.53052	5.87759	6.48375	5.75507	6.467	5.31277	6.25255	6.4855	5.92867	5.03851	5.16336	6.29926	5.74928	5.91305	5.85685	5.90806	6.60079	5.61195	5.71871	5.96731	5.89249
ALDH6A1	6.46496	6.36839	6.45777	6.42088	6.02472	6.14388	6.50828	6.57677	6.47175	6.53802	6.19394	6.42755	6.21586	6.14439	6.6043	6.32144	6.52389	6.43444	6.5064	6.50266	6.41394	6.50409	6.4707	6.23129	6.79762	6.56505	6.45461	6.30338	5.91495	5.90074	6.13113	5.67643	6.3321	5.95156	6.06011	5.84681	5.99237	5.87408	5.83845	6.28613	5.618	5.93708	6.17514	6.02839	6.27801	5.74037	5.70295	5.63412	5.5276
ALDH7A1	3.28704	4.60785	4.63239	4.23223	4.52722	3.22979	4.6106	4.23495	4.25535	4.13236	3.05352	4.15199	3.92044	4.13712	4.68453	4.04572	2.98288	4.54913	4.37453	4.80589	4.18215	4.89109	4.38144	5.217	4.89633	4.82147	4.65655	2.39	4.32426	4.62354	4.46921	4.4589	4.50407	4.98837	4.69013	4.86865	3.01985	4.32836	3.69482	5.15909	4.36684	4.8586	4.41298	4.42365	4.3252	5.00283	4.64154	2.96595	3.90302
ALDH8A1	3.91112	4.3674	4.25809	5.10407	4.67868	4.52555	4.78406	4.68155	4.72	4.50862	4.65474	3.97993	3.67017	4.76929	4.41827	5.18762	4.85447	4.8964	4.54224	4.94855	5.03512	5.00381	4.756	4.55725	4.79608	4.30333	4.46245	4.3233	4.38452	3.85434	4.6362	4.22578	4.37464	5.12415	4.43706	4.15872	4.46601	4.29043	4.54005	3.46595	4.44889	4.89409	4.47176	4.64229	5.15582	4.70332	4.45769	4.62769	4.17389
ALDH9A1	8.05802	7.88151	7.81938	7.85997	7.97708	8.1281	7.83709	7.91505	8.12431	7.5619	7.70587	7.74591	7.66367	7.92265	8.05772	8.03617	7.877	7.36398	7.9497	7.7088	7.77957	7.60711	7.70384	8.0395	7.95252	8.00298	7.92263	7.88092	8.11921	7.96051	8.16447	8.0363	8.30504	7.94608	7.93329	7.97504	7.94198	7.90887	7.95552	8.00682	7.81043	8.20208	8.02281	8.069	7.96642	8.09967	7.89158	7.81125	7.92333
ALDOA	9.45315	9.68633	9.44031	9.63377	9.5907	10.1605	9.32689	9.45098	9.56566	9.52369	9.65273	9.46175	9.6845	9.89011	9.72898	9.80366	9.61104	9.6642	9.98568	9.28743	9.54564	9.58717	9.31621	9.62009	9.57192	9.76372	9.50065	9.68964	10.466	10.3947	10.1294	10.4115	10.1897	9.94982	10.0355	10.0395	10.1996	10.4072	10.592	10.3667	10.2077	10.4842	10.0679	10.3872	10.2353	10.3025	10.4094	10.3387	10.441
ALDOAP2	3.30174	4.5624	3.17289	3.35176	3.83449	3.48993	1.78832	3.06684	3.94808	2.18236	1.55766	1.97421	1.60114	1.79663	1.79495	2.16551	2.62003	2.08247	1.7622	4.00802	1.98896	2.6713	4.29301	2.67975	2.14193	2.24728	2.41374	3.12171	2.8531	1.90072	2.04561	3.25401	2.23442	4.86304	2.53523	2.00891	3.3288	3.29285	4.10766	2.18373	1.67819	3.0295	4.03771	2.42765	2.21914	3.1901	2.08125	2.31879	2.52787
ALDOB	5.6251	5.68352	5.55948	5.9465	5.50637	5.95361	5.4561	5.47595	5.34471	5.33602	5.28159	5.68077	5.64375	5.28875	5.61554	5.53522	5.84274	5.8928	5.93032	5.84531	5.68526	5.92015	5.88484	6.03109	5.79366	5.70016	5.78473	5.84626	5.91797	5.76354	5.76639	5.57004	5.53938	5.75447	5.93152	5.59039	6.07627	5.83789	5.50148	5.87876	5.4332	5.79404	5.57735	5.82016	5.86494	5.70569	5.15824	5.38378	5.72486
ALDOC	6.36435	6.64324	6.47116	6.28009	6.30214	5.9464	6.48856	6.5237	6.32771	6.67566	6.24203	6.39147	6.30684	5.99362	6.22096	6.1269	6.16239	6.57465	6.91722	6.43224	6.50372	6.47156	6.32112	6.25171	6.28362	6.53728	6.45271	6.25094	6.26609	6.58296	6.60781	6.38348	5.98724	6.31917	6.62651	6.46473	6.48591	5.91453	6.42716	7.01485	6.40106	6.27189	6.10973	5.85007	6.78534	5.95165	6.49772	6.52299	6.82689
ALG1	5.72213	5.65054	5.50931	5.29322	4.85105	5.76203	5.75811	5.5142	5.73467	5.44799	5.54295	5.34311	5.69156	5.62772	5.43769	5.67384	5.75254	5.14521	5.4623	5.43564	5.70196	5.28242	5.48556	6.07986	5.78855	5.68047	5.70802	5.72189	5.82255	5.87274	5.58637	5.91029	5.45032	5.53559	5.57571	6.10077	6.16115	5.58932	5.68047	5.4611	5.90519	6.02415	6.29155	5.7972	5.83127	5.93485	5.67012	5.51648	5.94784
ALG10	4.68972	4.60043	4.89932	4.98595	4.49267	4.13662	4.61821	4.07984	4.88454	4.6903	4.98876	5.14087	5.04866	5.07038	4.74886	4.74303	4.39097	4.35391	2.69112	4.36149	4.54399	4.74586	4.0644	5.00489	4.85716	4.78933	4.63096	5.04668	4.03931	4.47836	4.82446	4.54261	5.02105	4.72894	4.40009	4.97243	4.82094	4.79323	4.10219	4.91252	4.12473	4.56733	4.19787	3.64605	2.6123	4.2661	4.12654	1.80321	3.6425
ALG12	5.60968	5.29127	5.59249	5.05596	5.0427	4.79513	5.64482	5.71126	5.40866	5.28647	5.30503	5.38232	5.14197	5.22057	5.01061	5.28781	5.39981	5.51382	5.66829	5.17952	5.34328	5.28646	5.5429	5.21071	4.79541	5.056	5.5177	5.05605	5.43198	5.63347	5.46011	4.75	5.52474	5.0576	5.28973	5.06783	4.75822	5.38286	5.23567	4.65526	5.39251	5.2647	5.63278	5.36237	5.27801	5.40799	5.76407	5.06971	5.57243
ALG13	7.34804	7.60127	7.44241	7.69136	7.57916	7.64401	7.21306	7.22627	7.02901	7.81301	7.53314	7.65414	7.69499	7.98558	7.65014	7.42346	7.76005	7.94746	7.54873	7.57446	7.72765	7.68713	7.67059	7.87217	7.77228	8.12344	8.14954	7.74622	6.57702	6.55181	6.68686	6.61963	7.20113	7.01151	6.448	6.66161	6.51719	6.14538	7.18394	6.84979	6.99863	6.32278	6.14142	6.34861	6.3827	6.54246	6.45226	6.26542	6.55218
ALG14	5.55564	5.83677	5.84101	5.5183	5.12337	5.86113	5.61182	5.65834	5.68122	5.72125	5.51894	5.63032	5.46943	5.83729	5.3367	5.82288	5.89583	5.47491	5.79563	5.51271	5.48955	5.75292	5.57614	6.39469	5.68162	5.66246	5.82533	5.55912	5.73235	5.10283	5.45936	5.90305	5.7004	5.81983	5.6469	6.01382	6.48774	5.3172	5.5094	5.81761	6.01513	5.54261	6.27739	5.78843	5.66464	5.44939	5.70955	5.45878	5.37426
ALG2	7.17604	7.33264	6.88533	7.04516	6.88449	6.89763	7.10325	7.07977	7.46407	7.45021	7.19467	7.02231	6.86621	7.2504	6.95143	7.21673	7.10864	6.97513	7.17745	7.14402	7.22017	6.97656	7.19924	7.60907	7.35687	7.42212	7.4194	7.12041	7.18709	6.93265	7.16604	7.195	7.42626	6.86014	7.05852	7.20042	7.53652	7.0074	7.01599	7.15031	7.43689	7.32241	7.21051	7.30815	7.084	7.02999	7.10535	6.99984	7.17825
ALG3	6.60799	6.53048	6.55419	6.63414	6.43441	6.87728	6.60381	6.56481	6.65676	6.66545	6.62987	6.60233	6.73308	6.89392	6.6427	6.70947	6.68936	6.65924	6.70891	6.68046	6.59875	6.67955	6.60735	6.89182	6.92447	6.8833	6.88763	6.80338	6.73438	6.84644	6.65447	6.76169	6.65813	6.55665	6.54833	6.65249	6.8178	6.68813	6.69329	6.95984	6.80208	6.94576	6.60808	6.9144	6.78845	6.76049	6.80451	6.54872	6.73559
ALG5	7.7361	7.83131	7.72281	7.73011	7.24809	7.70848	7.76162	7.70715	7.84723	7.6937	7.5546	7.70383	7.73928	7.63389	7.64142	7.71788	7.72448	7.83128	7.98263	7.64273	7.64617	7.6612	7.71111	8.12763	7.85981	7.77981	7.84198	7.76301	7.83885	7.67634	7.71372	7.98725	7.91605	7.93005	7.66255	8.16154	8.41353	7.66865	7.72217	7.92679	7.99874	7.8648	8.21382	7.81639	7.60821	7.74391	7.7752	7.68492	7.83637
ALG6	7.35281	7.33351	7.30237	7.23822	7.06155	7.28497	7.2081	7.30337	7.36649	7.3609	7.24906	7.34652	7.21261	7.35105	7.29486	7.38646	7.26625	7.00423	7.33465	7.26985	7.29241	7.14475	7.26551	7.42551	7.33039	7.28151	7.21033	7.3375	7.12802	6.90269	7.13605	7.10108	7.25543	7.30982	7.13246	7.13829	7.25762	7.26581	7.17597	7.18363	7.23776	7.18727	7.05975	6.99551	7.17852	7.11069	6.94603	7.15503	6.87361
ALG8	6.95418	6.92557	6.91643	6.73337	6.51393	6.69193	6.97533	6.92454	6.84246	6.92169	6.83045	6.88585	6.97459	6.93344	6.69567	6.83111	6.95622	6.73483	7.20223	7.07062	6.92404	6.99325	7.00631	7.10835	7.16309	7.00457	6.97701	6.88754	6.89552	7.01421	6.96187	7.00101	6.98816	6.83869	6.94606	7.24346	7.5342	6.82686	6.98915	7.15295	7.02084	7.17196	6.98319	7.13074	7.14599	6.9921	7.0679	6.96555	7.04007
ALG9	5.9438	5.61474	5.96756	5.96382	5.57349	5.74329	6.07684	6.02541	5.82354	6.06409	5.73684	5.98101	5.88397	5.64847	5.4597	5.81476	5.70328	6.07816	5.7642	5.91246	5.60663	5.61782	5.83198	6.11288	5.84003	5.81512	5.76344	5.57395	6.27019	6.13637	5.94362	6.146	5.74688	5.95598	6.04119	6.59643	6.62568	5.71274	6.1032	6.19536	6.29022	5.77343	6.43449	5.70407	6.15054	6.10204	6.06583	6.04366	6.02371
ALK	4.95042	5.11514	4.84001	4.95803	4.70236	4.26736	4.99847	5.31544	4.94284	5.32608	4.89795	4.8734	5.10083	4.57074	4.91069	4.98516	5.24492	5.06384	4.87407	4.05059	4.74887	5.3123	5.20937	5.02867	5.05751	5.34065	4.96501	4.54528	5.21812	4.38834	4.61076	4.15038	5.47275	5.35684	3.98777	4.83259	4.30773	4.36128	4.7944	5.09658	4.38381	4.86771	4.63937	5.0758	5.2709	4.28933	5.5109	5.1699	4.24505
ALKBH1	6.768	6.62491	6.31971	6.50378	6.57726	6.16201	6.49454	6.6371	6.91132	6.94058	6.63701	6.50515	6.28112	6.52206	6.47732	6.75224	6.58649	6.35506	6.55232	6.70954	7.03454	6.75289	6.88744	6.87187	6.77731	6.84421	6.87059	6.4687	6.55846	6.27724	6.8695	6.78185	6.73293	6.04344	6.71091	6.8795	6.8369	6.49329	6.45206	6.89287	7.02057	6.74631	6.50739	6.83187	7.03068	6.57261	6.80213	6.99199	6.6511
ALKBH2	5.92911	5.6659	5.79277	5.73644	5.58737	5.8043	5.9188	5.82898	5.83187	6.11521	5.51605	5.77594	5.75628	5.36832	5.53831	5.77252	5.98112	5.61238	5.96737	5.82238	5.92916	5.92545	6.15087	5.8516	6.22513	5.82469	5.66954	5.42644	6.10728	5.8262	6.05531	5.74294	5.41662	5.59868	6.20269	5.75721	5.74547	5.54581	5.10442	6.23075	5.86757	5.88804	5.86424	5.71037	6.41493	5.67513	5.73727	5.78009	5.68057
ALKBH3	5.79726	6.18184	5.94961	5.85717	5.88528	5.72282	6.16025	6.23584	6.07963	6.18041	5.79133	6.02087	5.74763	5.74377	5.75882	5.98868	5.85248	6.0178	6.12286	6.04643	6.09366	6.25443	6.14926	6.06991	5.8008	6.0591	6.13278	6.11694	6.33366	6.59918	6.60941	6.65429	6.25999	6.04419	6.40833	6.54956	6.7061	5.96569	6.10634	6.42728	6.5212	6.46049	6.37422	6.4819	6.69272	6.15612	6.56329	6.57614	6.56263
ALKBH3-AS1	2.95354	3.96548	2.2722	2.92531	3.18419	2.06723	3.17215	3.70077	4.04925	3.67302	3.66762	3.18341	3.83226	3.46275	3.58265	4.22919	3.80862	3.34933	2.72285	3.79723	2.78521	3.27361	3.93475	4.25541	3.11473	3.58794	4.29449	3.90222	3.98388	3.69752	3.30883	2.82083	4.29581	3.55786	4.02405	3.04963	3.61078	2.75568	3.51494	4.39285	2.66924	3.42573	3.79151	1.58876	2.36209	2.71951	1.99272	4.46867	4.12824
ALKBH4	5.72142	5.69874	5.74742	5.51731	5.58733	5.74517	5.90382	5.76448	5.50768	5.72113	5.76046	5.88565	5.92329	5.76979	5.81172	5.69112	5.95394	5.45245	5.78057	5.59086	5.67518	5.59021	5.44047	5.62946	5.69791	6.00706	5.93785	5.83125	5.92531	5.77894	5.89075	5.93756	5.81254	5.60394	6.03461	5.60567	5.89174	5.7959	5.7248	5.9988	5.5236	5.93743	5.58668	6.08728	5.60186	5.63107	5.83813	5.90985	5.6414
ALKBH5	8.05023	8.13444	7.99037	8.11039	7.98056	7.89752	8.16574	7.83912	8.07407	8.1739	8.07708	8.30216	8.16182	8.10954	8.25241	8.2908	8.06636	8.27357	8.12944	8.21736	7.96936	7.93273	8.16326	7.82654	8.1875	8.04545	7.93487	7.91666	8.54942	8.26679	8.35022	8.3235	7.97995	7.92383	8.25086	8.47635	8.34627	8.11462	8.28718	8.47008	8.52621	8.0971	8.39286	7.93416	8.09605	8.12499	8.55155	8.54856	8.33913
ALKBH6	6.87385	6.62786	7.03147	6.74949	6.63252	6.73454	6.94376	6.87729	6.69026	6.83283	6.61595	6.96078	6.72762	6.6352	6.8156	6.7552	6.67717	6.63439	6.35011	6.55827	6.54601	6.69416	6.76997	7.03739	6.74766	6.70778	6.7577	6.58028	7.14197	6.93146	7.08067	6.87343	6.58281	6.87128	6.87865	7.11984	6.87382	6.57985	6.75804	6.86818	6.95346	6.79155	7.3485	7.03258	6.96462	6.92729	7.04255	7.13679	7.0877
ALKBH7	7.46445	7.41775	7.55123	7.17821	6.72907	7.25557	7.49439	7.58911	7.47036	7.62491	7.29246	7.43648	7.05857	7.13934	7.19476	7.4283	7.22865	7.39355	7.85265	7.35316	7.1411	7.28171	7.14464	7.41063	7.50605	7.67028	7.41531	6.93137	7.88501	7.57984	7.69456	7.57334	7.15365	7.6038	7.58043	7.36178	7.35797	7.38763	7.538	7.35295	7.24725	7.72192	7.15209	7.44117	7.67843	7.59458	7.70609	7.28916	7.42865
ALKBH8	6.10854	6.11345	6.25416	5.98353	5.82886	5.83429	6.00196	6.22215	6.11918	6.17108	5.94903	6.23905	5.98262	5.66826	5.8488	5.91297	6.01526	5.84542	6.06595	6.1329	6.0302	6.13822	6.22674	6.3156	6.0074	6.05455	5.7738	5.80276	6.14428	5.66524	6.23505	5.94032	5.57209	5.89325	5.88574	5.86985	5.94727	5.70069	5.70239	6.25839	6.0239	5.75128	5.98907	5.83782	6.29774	5.88028	5.77242	5.58595	5.70151
ALLC	4.47352	5.18229	4.75446	4.7222	4.21256	4.09467	5.05873	4.62229	3.04664	1.49458	4.5969	5.00105	3.30125	3.37532	4.82769	3.71879	4.34784	3.07387	5.0841	3.36281	4.67051	4.97104	4.93116	3.39253	4.52928	4.50504	4.72525	3.77815	4.97885	5.24732	4.95598	4.50122	4.74138	3.8898	4.46329	4.93255	4.32384	4.40973	4.94823	4.70196	4.62639	4.75935	4.56726	4.30566	4.63035	4.18379	3.98063	4.55525	3.21284
ALMS1	6.71478	6.633	6.72905	6.66794	6.75756	6.19864	6.81752	6.58047	6.62739	6.53107	6.54861	6.51041	6.52088	6.21494	6.67521	6.4515	6.90406	6.58494	6.36922	7.07074	6.80534	7.02603	6.83765	6.1837	6.33615	6.07656	6.36627	5.81942	6.50245	6.42448	6.62449	6.49036	5.83472	6.71363	6.72098	6.8672	6.95289	6.39602	6.78247	6.29966	6.98316	6.54331	6.97998	6.52655	6.78473	6.81347	6.46675	6.64661	6.24784
ALMS1P	3.64657	4.38815	4.45268	4.42559	2.75684	4.95277	4.56333	3.77074	4.65936	4.45086	5.20032	4.9492	5.10299	4.45648	3.03889	4.85885	4.53711	4.40482	2.99204	4.97892	4.89332	4.39731	4.59021	5.2856	4.98098	4.74708	4.53464	4.88407	5.12328	4.13815	4.88236	4.20698	3.49858	4.79292	4.44402	4.88572	4.28936	4.78232	3.27108	4.74689	5.08176	1.96107	4.59934	4.66228	4.68665	4.6339	4.11502	2.83332	4.22077
ALOX12	6.43546	6.99532	6.8018	6.42615	6.26404	7.81089	6.6048	5.66585	6.45661	6.51339	6.66046	6.80287	7.79454	7.15935	5.23905	6.17217	6.01576	5.79326	6.41973	5.81888	6.39599	6.21523	6.23995	6.00631	4.77418	5.88907	6.2401	6.06387	6.43037	7.5349	4.93361	6.68161	7.11049	7.55549	6.85562	5.58257	6.39241	7.59463	6.50065	6.66214	6.18686	6.96717	7.01996	6.48813	5.87927	5.88828	6.54573	6.66055	7.51068
ALOX12B	2.78565	2.55553	2.96452	2.99857	2.08928	2.86843	2.22374	2.0497	1.62101	1.76576	2.14726	2.95613	1.97994	1.63256	2.20715	1.72797	2.25912	1.52879	2.49613	1.75671	2.43336	2.1908	2.78634	2.09471	2.40672	2.21286	2.36109	2.41683	2.06661	2.42958	3.25263	2.89484	2.29117	2.10217	2.60078	2.35131	2.35096	2.11081	1.54872	1.85234	2.87713	1.28953	2.81535	2.65354	3.04393	2.41619	2.7618	2.3077	2.50533
ALOX12P2	4.30232	3.83309	3.89361	4.48238	3.7126	4.35202	3.51572	4.4857	4.75101	3.44097	3.33772	2.52717	3.14511	4.96877	4.39584	3.84318	3.62908	4.67081	3.80232	4.1828	4.88488	3.67623	3.33097	4.33255	3.68895	3.46592	3.13157	4.01148	4.40628	4.63019	3.87535	2.90234	2.87469	3.68028	4.79835	4.45403	4.85322	4.2832	4.76084	4.25053	5.03293	3.79584	4.90295	5.05575	2.47064	4.96268	3.44058	3.54623	5.5636
ALOX15	1.74906	2.1435	1.71093	4.36045	4.97719	1.60119	1.69565	3.38434	1.73356	2.66096	4.08117	1.86625	1.93149	1.85443	2.24151	3.69648	1.7445	3.83628	1.98011	2.21338	3.49879	1.92891	2.83001	2.01373	4.1332	3.69591	1.69943	2.15958	2.04216	2.02717	1.56715	2.49448	3.22012	2.62362	2.25043	4.03957	3.77743	1.43551	1.93598	2.31672	3.04719	1.4296	2.41744	2.70486	2.94806	2.03821	1.89949	2.29072	3.61572
ALOX15B	5.01868	2.64192	4.16889	5.32786	4.61162	7.85784	4.85701	5.11202	4.99992	4.81683	4.27477	5.27732	5.20364	5.83643	5.75536	6.40387	4.68244	4.66068	3.08688	4.15917	2.96027	5.11827	3.64402	4.995	4.5615	4.77407	4.74445	5.47502	6.57938	4.73118	4.69538	4.52289	5.214	5.97274	4.80832	3.87155	5.46057	7.27656	5.9454	5.3779	4.34848	6.10443	6.35402	6.3615	2.94985	7.51034	6.68346	6.18068	6.72631
ALOX5	9.00878	8.86128	8.87862	9.31004	9.45174	9.80072	8.85506	8.76908	9.03728	8.62393	9.18422	9.15574	9.22151	9.5805	9.50732	9.1893	9.28747	9.10967	9.20272	8.99418	8.98866	8.78114	8.9348	8.90709	9.11424	9.21803	9.28609	9.34757	9.46812	9.01845	9.09255	9.05926	9.06449	9.06137	9.04316	8.52059	9.08751	9.81954	9.55733	8.85738	8.66286	9.70035	8.62641	9.25352	8.59875	9.27313	9.22648	9.11645	9.27175
ALOX5AP	8.914	8.9297	8.92468	9.00754	9.85082	9.68699	8.8372	8.75552	9.05288	8.65794	9.16936	8.74486	9.12009	9.46032	9.07277	9.43115	8.88099	9.31603	9.17523	8.64961	9.18666	8.80369	8.62357	9.41995	8.81259	8.88205	8.73905	9.53581	9.29315	9.03328	9.78636	9.33988	9.42757	9.54806	9.42662	8.74453	9.11688	10.264	9.34898	9.72157	9.35911	9.76248	9.04609	9.52136	8.85837	9.72187	9.77611	9.58739	9.31194
ALOXE3	5.2576	5.35784	5.4282	5.74371	5.46993	5.63265	5.40919	5.33724	5.16244	5.19121	5.31413	5.57989	5.46093	5.5008	5.31862	5.58346	5.30631	4.99511	5.44593	5.37603	5.56857	5.67044	5.51905	5.5589	5.45363	5.20372	5.60917	5.38739	5.5283	5.20318	5.39608	5.21008	5.47175	5.44399	5.65894	5.54715	5.4763	5.49469	5.70402	5.60255	5.50484	5.17444	5.4924	5.57047	5.18369	4.72335	5.18292	5.46439	5.39843
ALPI	1.61958	2.08439	2.63088	2.16301	1.47775	1.87016	1.2598	1.64401	2.03188	2.627	1.64344	2.1912	2.20114	1.96112	2.39456	1.98269	2.10596	1.79345	1.78813	2.48482	1.75218	1.68607	2.10942	2.42066	2.31608	2.7276	2.32552	2.4329	4.27539	2.32074	2.32232	2.0658	1.30678	2.71171	2.48198	4.78686	2.31043	2.91938	2.34753	2.53499	3.22653	2.98134	2.46492	2.68926	2.93817	2.43933	3.00203	2.86325	1.90053
ALPK1	5.40243	5.57439	5.48789	6.30283	7.57863	6.21968	5.20044	5.33791	5.90473	5.16136	6.1259	5.35872	4.68937	6.65016	6.21928	6.44338	5.22511	5.84129	5.10196	5.41551	5.53206	5.71903	6.38668	6.09715	5.4361	6.15198	6.2789	7.07286	6.29184	6.13132	6.38317	5.95855	6.64569	6.73148	6.49127	5.73824	5.98516	6.54818	6.42656	5.99416	5.80552	6.07271	6.01643	6.31374	5.74616	6.25092	6.23251	5.86358	6.07093
ALPK3	3.52372	2.64157	4.15854	4.06625	3.12293	4.04155	2.69857	3.95234	4.27923	3.85204	2.8536	3.46501	4.42201	4.22364	3.10217	2.16632	3.85715	4.25791	4.27902	4.4178	4.1992	3.8117	4.28105	3.86496	4.2525	2.96906	4.14808	3.21274	4.38427	2.77223	2.78452	3.54862	3.95152	4.29869	4.15373	3.22878	4.44652	2.41924	4.20777	4.31447	4.64373	3.79676	4.23102	2.08664	3.69977	4.12354	2.59921	1.5206	1.73599
ALPL	4.42928	4.58895	4.0809	6.63064	7.27604	6.00122	4.78364	3.96703	4.48814	4.36038	6.0714	4.56665	4.64057	6.77274	5.18179	6.16663	4.63969	5.80557	3.92788	4.81432	5.21157	4.83722	5.30607	5.15845	4.15359	5.9494	5.21493	6.83157	7.74125	5.95976	5.7169	5.33702	5.88409	6.98759	5.70028	3.47318	4.42214	4.79643	6.45196	5.25502	4.58679	5.01473	5.70368	6.63009	4.93525	4.8588	5.11418	4.88207	4.83946
ALPP	1.72956	1.88097	1.66811	1.9232	1.46829	2.2868	1.47178	1.80875	1.57001	1.31623	1.69616	1.7214	1.85428	1.60798	1.71414	1.75674	1.99493	2.24321	1.88589	2.05918	1.8539	2.25236	1.80406	2.11117	1.7685	1.70965	1.87148	1.84393	2.01231	1.8192	1.93318	1.82543	1.92549	1.85179	2.01938	2.15327	2.18199	2.11489	1.90166	2.04266	1.65622	1.86153	1.91523	2.79929	2.0822	2.01535	1.9361	1.99517	2.04471
ALPPL2	4.997	5.67214	4.90321	5.47677	5.29917	5.26775	5.15135	5.03305	5.29439	4.97166	5.0353	5.33652	5.42942	5.1912	5.18222	4.93044	5.57366	5.63682	5.36919	5.5913	5.39706	5.69636	5.43764	4.9215	5.42213	5.57078	5.30235	5.30986	5.43949	5.25248	5.22337	4.72437	4.84478	5.1628	5.52017	4.80614	5.42412	5.39469	3.59367	5.49751	4.48699	5.40854	5.46357	5.44528	5.00091	4.88111	3.43388	4.94517	4.85804
ALS2	6.23725	6.1462	5.94225	6.39352	6.10989	6.14838	6.10051	6.04622	5.96505	6.11512	6.02661	6.15767	6.08432	6.12402	5.9796	5.9931	6.19667	5.61622	5.88577	6.17752	6.10699	6.17793	6.29354	5.5116	5.67454	5.8319	6.02123	6.09532	6.07635	5.87115	6.27119	6.04274	5.90195	6.19079	6.03972	6.12897	6.22647	6.01136	6.29849	6.08873	6.32161	6.2427	6.26604	6.34711	6.02371	6.33264	5.94684	6.28122	5.88924
ALS2CL	5.91642	5.60254	6.26499	6.20992	6.04737	5.50999	6.47577	6.21126	5.91975	6.35179	5.9851	6.08055	6.0378	5.71426	5.85365	5.99485	5.92023	6.39387	5.62033	6.21376	6.28719	6.10486	6.19441	5.9015	6.20292	5.99983	6.17134	5.60956	5.58269	6.40923	6.08843	5.6105	6.00634	6.0454	6.2224	6.36373	6.1183	5.63042	5.97085	6.08348	6.0174	5.78819	5.91469	5.70514	6.47684	5.91486	5.81415	5.55137	6.04684
ALS2CR11	3.00525	3.22319	4.37136	1.42549	3.90075	3.61549	4.23847	4.49342	3.58589	2.92772	1.21619	4.28965	3.57478	3.77887	1.58238	4.2263	0.324061	3.59885	3.3421	3.76414	3.87794	4.07641	3.80959	4.24261	3.78856	3.6992	3.89164	3.50175	4.22528	4.11973	4.36177	3.98681	4.02107	4.65439	3.84599	2.09935	3.76488	4.50497	4.01981	1.46895	4.50543	1.8766	2.73616	3.40243	3.21356	3.54496	3.71835	3.62663	1.37452
ALS2CR12	4.22003	3.23876	4.9699	3.32744	4.79886	4.52273	4.96693	4.50194	4.72896	4.71626	4.21048	5.13533	4.18645	5.15898	3.64174	3.08378	5.0176	5.12802	4.20903	5.48648	4.66979	5.14837	5.20601	3.79578	4.5005	3.9179	3.87393	2.9847	5.1198	5.40114	5.10639	5.13819	3.68967	3.55459	4.52829	5.1007	4.06853	4.84621	4.94825	5.1964	3.61802	5.1268	3.02036	2.30675	5.23488	5.17586	4.5368	4.54166	4.16597
ALX1	2.61162	4.42101	2.33671	2.41152	2.79375	2.31422	3.08566	2.04852	3.79488	2.04066	3.45165	2.7681	3.18119	2.58497	2.88419	2.64747	3.0606	2.4809	2.89113	2.4371	2.78437	3.17837	2.92791	3.10226	2.75505	2.21761	2.7693	2.82975	2.43921	2.99302	1.66523	2.66143	2.64103	2.27028	2.3253	3.00977	3.37081	2.849	2.8922	3.20524	2.62881	2.75122	3.46061	3.00655	3.43347	3.43867	2.5439	2.89889	3.30878
ALX3	4.28878	4.25564	4.07959	4.26136	3.91207	2.69263	4.0132	4.40513	2.93376	4.34595	3.65024	4.33928	3.95098	4.96651	4.60979	4.32417	1.75884	2.10137	2.68027	3.82051	1.88311	3.93151	3.49256	5.06138	4.73456	4.34972	3.14654	4.2143	4.43837	3.17189	1.90637	3.61807	3.25105	4.73427	3.70126	4.44079	2.1747	3.16415	3.08552	2.33001	2.01491	3.06238	4.35428	4.60993	2.91188	4.57761	2.63228	2.77839	3.02439
ALX4	4.40958	3.16993	2.95998	4.79171	4.74377	3.48963	3.42804	4.19796	4.07754	4.06518	4.33871	4.27526	4.38512	4.69659	4.83566	3.39411	3.9681	3.22417	4.64305	4.33013	4.34459	3.12671	4.09082	4.74843	4.10111	4.00693	4.56274	3.23074	4.50433	2.02748	3.36172	3.81755	2.99063	2.98274	4.34813	3.07962	4.11111	4.24654	4.17756	4.12013	3.68226	2.59998	3.28294	3.455	4.92756	4.11881	4.79032	4.41568	3.71954
ALYREF	6.82326	7.07095	6.87881	6.95273	6.83417	7.0502	6.95526	7.03921	7.04432	6.84488	6.90212	7.12473	7.3838	6.94634	7.05678	7.02982	7.15562	7.73826	7.76926	7.05437	6.89666	7.12457	7.15716	7.59977	7.33972	7.11333	7.41043	7.22579	7.35218	7.39918	7.26518	7.29699	6.76559	7.14545	7.46244	7.455	7.54402	7.13911	7.51668	7.33047	7.28492	7.32088	7.72755	7.0304	7.01029	7.37734	7.65379	7.13129	7.39704
AMACR	2.92387	2.55463	4.50567	4.81579	3.60022	5.05909	3.71691	3.75427	4.64939	4.48425	2.21182	2.97809	4.77079	4.24624	4.27889	3.46558	4.03359	4.58214	3.082	2.82694	4.14642	3.18553	3.32106	4.04419	4.53537	4.06145	4.93567	4.14722	4.67626	3.37209	4.6869	4.24676	3.77552	4.73285	4.93691	3.93735	3.87592	3.94102	3.30556	4.29133	3.41371	4.29324	2.69513	2.22626	4.79588	3.62192	4.65684	2.10924	4.41693
AMBN	4.45101	3.78077	3.39082	4.33148	3.80182	4.24669	4.28147	4.35366	2.87586	4.17296	4.26373	3.08341	4.47544	4.14984	4.7065	3.39212	4.45231	5.09444	3.89128	3.4798	4.10123	3.43739	4.67916	3.90884	3.72072	3.30767	3.39721	3.30573	3.19977	4.6076	3.25742	4.4871	3.46527	3.55111	4.29092	3.91962	3.48303	3.39434	3.47491	3.88302	3.33372	3.39928	3.20674	4.47534	3.43001	3.2616	3.68962	3.24726	3.0904
AMBP	4.76566	4.97979	4.80316	4.72539	4.63384	4.95275	4.43248	4.72158	5.14451	4.62224	4.76806	5.06429	4.75682	4.64097	4.27417	5.0422	5.21898	4.72257	4.27284	4.77102	4.52101	4.55072	4.57482	5.31932	3.85656	4.60811	4.72507	4.52932	4.56889	2.63699	4.58418	4.74683	2.93051	4.79312	4.60164	4.47092	4.60493	4.96345	4.70554	4.80222	4.77888	4.82657	4.10804	4.35232	4.77628	4.5349	4.04054	2.9102	3.98
AMBRA1	6.54584	6.3615	6.28413	6.23005	6.31562	6.45575	6.49165	6.36938	6.30448	6.49898	6.51782	6.38574	6.35366	6.07536	6.61221	6.29241	6.21926	6.21987	6.65475	6.28301	6.19148	6.50146	6.38587	6.61487	6.65343	6.70498	6.52306	6.34624	6.5021	6.72832	6.9195	6.82097	6.53284	6.25347	7.04637	6.85978	6.62175	6.53108	6.58632	6.7983	6.69468	6.88099	6.48718	6.85044	7.31721	6.71036	6.87238	7.0243	6.98147
AMD1	7.76466	7.96801	7.98358	7.9229	8.23461	7.9236	7.89961	7.89468	7.98453	7.90406	8.02151	8.03542	8.08125	8.12704	7.75365	7.76296	7.98652	8.07805	8.07479	7.96543	7.90248	7.82318	7.84985	7.84259	8.05424	8.07389	8.00015	8.14747	7.71055	7.65571	7.8276	7.70725	7.81112	7.97883	7.92682	7.50253	7.63199	7.98761	7.70988	7.55116	7.61953	7.72495	7.56661	7.1908	7.54455	7.80653	7.55609	7.1466	7.83614
AMDHD1	4.69004	3.86005	4.76376	4.61103	5.01517	3.67886	5.26803	5.13987	5.0662	4.54338	4.55202	4.27731	4.16337	4.60537	3.53474	5.2247	4.61777	5.12576	5.34751	4.84017	5.10626	5.01503	4.46145	4.89866	4.63674	4.8305	5.01492	4.99782	4.75547	4.04654	4.82051	4.63523	4.69222	4.91248	4.08815	5.20094	3.73738	4.57172	4.8974	4.98132	5.00882	5.34274	4.42189	5.2856	5.05585	5.66613	4.12787	4.79247	5.09696
AMELX	3.87261	4.46857	4.67385	4.73299	4.75601	4.33555	3.91006	4.35197	4.41087	4.38341	4.28103	3.86523	5.12621	3.86947	4.9342	4.63369	4.80326	4.82158	4.25671	4.06207	4.44691	4.64554	4.79928	4.7783	3.96714	3.75829	4.53352	4.4485	4.52751	2.84492	3.81453	3.35247	5.03581	4.30374	4.36586	4.38354	4.36434	4.09157	4.29512	4.0841	3.86132	4.22481	4.38754	4.96678	4.75259	4.13148	4.26663	3.94605	3.90211
AMELY	4.59364	4.89743	2.28884	2.84739	3.71178	4.45891	4.06523	2.56886	2.38079	2.43497	4.23615	2.28041	2.54292	2.58586	4.25349	3.26661	2.50555	4.55406	2.52843	4.63238	2.84279	3.02983	4.58442	3.07765	3.8506	2.52822	3.90761	2.79351	3.83847	3.25827	4.15724	4.32189	4.75491	4.64908	4.80397	2.8891	4.77803	4.03903	4.34248	3.64268	2.67625	2.2904	4.84762	5.07522	3.2637	4.76486	3.96854	4.64732	3.59889
AMER1	4.88615	4.55656	5.02423	4.88832	4.60088	4.44507	4.19102	4.66303	4.82121	4.54305	4.46094	4.08289	4.92816	3.77758	4.84517	4.13151	5.14209	5.3141	5.31205	5.36556	4.94037	5.02802	4.4388	4.95633	4.70267	4.18764	4.76322	4.86338	4.38558	4.40989	4.28969	4.48268	4.56719	4.94769	3.50892	4.59509	4.12873	4.45122	4.50468	2.89451	4.46949	4.70767	3.35457	3.45423	2.68603	4.25168	4.73024	4.248	3.0631
AMER2	3.28937	4.95563	2.62432	2.7784	2.98207	2.93861	4.00665	4.51703	3.03426	2.82862	3.45152	4.38719	2.55036	2.21191	3.05341	2.54718	2.94759	2.93812	3.45319	2.95841	3.58309	5.05666	2.84963	4.68445	4.76567	4.39061	3.60054	4.10963	2.85522	4.31741	5.29864	2.91815	4.75404	4.58215	3.4681	3.24121	3.1102	3.3193	4.77354	4.69693	2.88923	4.47842	3.53487	3.15259	3.38121	2.86994	3.20206	3.62583	2.89115
AMER3	4.08554	4.99443	4.72749	3.58417	3.41053	4.1038	3.64357	3.50124	2.38526	3.72646	4.21702	4.32166	3.95486	3.76024	3.51863	4.37077	4.31284	3.63165	4.01806	3.85661	3.23674	3.77264	3.45201	4.46711	3.54467	2.64474	3.83473	4.55708	4.17815	4.45812	3.71092	3.23926	4.57627	4.63661	3.49441	3.4477	3.52911	3.00452	3.46254	4.36777	4.23985	2.51278	2.55717	2.97582	2.47445	4.27958	2.51071	3.24029	1.66549
AMFR	7.12346	5.2375	6.81994	6.862	5.8835	7.36159	6.47201	5.60011	5.84931	6.80521	5.41412	5.98388	7.67127	7.54843	6.41687	7.95625	6.47348	7.62975	6.44768	5.13365	5.99255	7.34172	7.37372	7.37443	6.20501	6.47227	6.86996	6.84172	7.35928	6.52247	5.26154	7.14789	6.91794	7.17798	6.74073	7.07535	6.61738	6.35805	5.67237	6.97716	5.84609	5.27316	6.44206	6.07075	7.00592	7.31942	6.70723	6.61803	5.53007
AMHR2	2.86112	3.3691	3.44918	3.20883	3.50902	2.60664	2.49232	2.99594	3.55748	3.06633	3.04318	3.02897	2.89323	2.51531	2.17711	2.63843	3.82585	3.21504	3.19429	2.84562	3.19233	3.27008	3.83458	3.70139	3.81523	3.28947	4.15559	3.32956	2.69251	2.36147	3.30031	2.41792	2.97917	2.65802	2.61797	4.51904	2.46729	2.93406	3.54719	3.72888	2.84517	2.87003	3.1377	3.31171	3.70585	2.06235	2.34807	2.85584	2.94017
AMICA1	8.52935	8.36857	8.17192	8.91043	9.11518	8.53464	8.42126	8.37747	8.68261	8.25919	8.62859	8.43343	8.684	8.5391	8.45664	8.369	8.58933	8.54444	8.29055	8.12733	8.28451	8.20792	8.27402	8.10845	8.58674	8.93226	8.7339	8.70974	9.20499	8.78214	9.1981	9.04962	8.63445	8.30603	9.17264	8.09178	8.32421	8.3178	9.09842	8.22807	8.66217	9.18265	8.61423	8.846	8.45097	8.33804	9.02017	8.51849	8.82416
AMIGO1	5.8248	5.96952	6.26623	5.33163	5.38227	4.7911	6.16956	6.05041	5.82168	6.30893	5.607	6.08426	5.54357	5.05356	4.69343	5.57356	5.48111	5.72608	5.52696	5.97477	5.67305	5.79099	6.08294	5.76287	5.95989	6.06772	5.64941	5.08164	5.11541	5.65028	6.17426	6.26435	5.72448	5.46898	6.23001	6.09341	5.3469	4.69616	5.7434	5.9179	5.6517	5.64333	5.72696	5.25888	6.51039	5.17173	5.72808	5.95111	5.78038
AMIGO2	7.0849	7.07078	7.59678	6.98612	7.00888	6.57825	7.3176	7.24972	7.08463	7.5679	7.15525	7.38066	6.99506	6.79102	6.75047	7.12984	6.84003	6.8475	6.96094	7.29232	7.00705	7.23921	7.1663	7.18386	7.38072	7.22928	7.10895	6.82082	6.27048	6.68487	6.92821	6.50223	6.81178	6.93284	6.74747	7.20131	6.56264	6.46953	6.42468	7.07684	6.95626	6.59471	6.47068	6.12476	7.36037	6.43767	6.3295	6.63779	6.7639
AMMECR1	6.95432	6.69443	6.82113	6.68432	6.79762	6.50602	6.86773	6.80544	6.89692	6.9751	6.87056	6.82207	6.37677	6.47187	6.88751	6.53814	6.87913	6.92538	6.51262	6.99315	6.90452	6.89301	7.09941	6.61215	6.53941	6.52177	6.80526	6.34103	6.04617	6.39776	6.34749	6.26728	6.67855	6.71371	6.31115	6.61553	6.3569	6.35456	6.31536	6.42457	6.80538	5.77973	6.63189	6.26149	6.77873	6.31831	6.28458	6.45046	6.36117
AMMECR1L	6.74296	6.60463	6.48794	6.55037	6.396	6.2412	6.66288	6.71052	6.70678	6.80214	6.85555	6.51881	6.30839	6.59541	6.43703	6.69861	6.68616	6.2799	6.46971	6.58819	6.68007	6.59645	6.85132	6.51475	6.7887	6.64304	6.7473	6.38899	6.49943	6.0912	6.86187	6.67786	6.46596	6.25416	6.36703	6.6932	6.63865	6.57328	6.20784	6.81453	6.64513	6.5128	6.45954	6.66436	6.70304	6.65862	6.7824	6.461	6.58001
AMN	5.36638	5.22833	4.97817	5.47637	4.47269	5.15053	4.70212	4.73525	5.27215	5.58753	5.47376	5.5542	4.78658	5.31045	5.73931	4.28541	5.57375	5.05209	5.63535	5.28537	5.42049	5.28451	5.41416	5.7555	5.41317	4.92929	5.10136	5.25338	4.24468	5.26156	5.52959	4.79119	5.29177	5.46041	5.18929	5.80052	5.51998	5.10492	4.88416	5.74027	5.09086	5.33254	5.11297	5.39154	4.84836	4.65229	4.46714	4.34833	4.73438
AMOT	4.34102	2.30049	2.36633	1.90704	3.84651	4.06665	4.01529	4.40823	4.35776	3.6872	4.17427	3.16069	1.94259	2.90949	3.91796	4.37634	2.29087	4.37177	3.83282	4.13967	4.92111	4.80922	3.21494	4.54088	4.30516	4.42972	4.02043	1.62391	4.15668	4.75304	4.70613	4.4289	3.10946	3.82605	3.73466	2.4776	3.96398	4.11324	4.21975	2.73953	2.95339	5.00747	4.25295	3.49205	3.64611	3.37823	3.94822	4.38291	4.2798
AMOTL1	4.64394	4.84576	3.65369	4.59334	3.23414	4.71886	3.90154	4.27235	3.96093	4.04428	4.38358	4.19191	4.51489	5.73171	4.24287	4.86571	4.94836	4.46553	4.48016	3.10233	3.98482	4.61799	3.02349	4.37108	4.97369	4.83151	4.91836	4.84009	4.89962	3.24519	4.36479	4.77032	4.28197	4.12394	5.11588	2.79287	4.47166	5.5052	4.27168	4.51194	3.54832	4.5785	3.04563	5.0438	4.72537	4.00982	4.44237	3.56491	2.13486
AMOTL2	3.10174	2.71046	2.30347	2.21888	4.18057	4.39151	4.28741	4.17573	2.52164	2.13221	3.81352	3.72903	3.43478	4.21607	4.32064	2.5402	2.67231	4.10176	3.99188	2.97333	2.50299	4.35223	4.3966	2.46476	2.3146	1.96816	3.37202	3.7335	3.09958	2.47008	2.26353	2.31085	2.09229	2.69065	4.00014	4.55697	2.65008	4.72399	3.98644	3.43838	4.30865	2.50914	3.30538	2.35509	1.37841	1.97497	1.83496	2.94221	4.13203
AMPD1	2.46348	4.24852	3.5125	4.56983	2.37715	4.22777	4.38424	2.99656	2.90137	3.66819	4.14862	1.98388	3.81515	1.80014	3.19216	4.17476	3.8064	4.4329	3.9061	4.4651	3.5654	3.81714	4.02626	4.38344	3.15889	3.68672	4.07073	3.86987	2.12004	2.00264	1.5663	2.55354	1.14306	3.91428	4.3374	4.49915	4.73481	3.71723	4.17332	3.95095	4.13485	3.81716	3.72735	2.22074	4.11252	3.61264	3.43382	3.86079	2.02988
AMPD2	8.13081	8.02067	7.79219	8.55752	8.4553	8.19022	7.87797	7.81129	7.83718	7.81257	8.2795	7.9698	8.14946	7.96027	8.16383	7.87797	8.18197	8.56757	7.66773	7.80281	7.8329	7.84006	7.96837	7.76832	8.10866	8.24177	8.25804	8.01469	7.79592	8.18591	7.64817	7.63849	7.72591	8.09279	8.05908	7.52612	7.50814	7.52279	7.76625	7.01632	7.56659	7.66608	7.55008	7.47684	7.61638	7.42995	7.67651	7.56301	7.67623
AMPD3	6.85948	6.72909	6.91541	6.75176	6.79284	6.508	6.78092	6.72805	6.92892	6.98465	6.66831	6.85917	6.60656	7.14127	7.27475	6.83909	6.93471	6.62475	6.88633	6.82606	6.86677	6.80373	6.87791	6.55563	6.96363	7.04183	7.12344	6.97153	7.36479	6.71631	7.02801	6.80208	6.85076	6.59531	6.94682	6.64957	6.89133	7.44967	7.10443	7.59642	7.21286	6.96312	7.26785	7.15064	7.05811	7.17428	7.39377	7.18911	6.99044
AMPH	4.52514	4.95405	4.72383	4.79517	4.31912	6.89089	4.27634	4.44308	4.09846	4.56557	4.85515	4.71774	4.89916	6.04068	4.3617	6.98574	4.68635	4.80876	5.01522	3.64709	3.67536	4.52491	5.05532	5.42801	4.7586	4.57339	4.51529	4.91439	6.47568	4.50879	3.70148	4.52589	4.61806	6.10377	4.59226	4.3764	4.23154	7.40904	5.74279	3.55435	5.0641	6.33802	5.8925	6.86396	4.00886	7.65497	5.91671	4.78999	5.38857
AMT	6.60808	6.16246	6.81858	6.5034	6.42228	6.80903	6.65565	6.78627	6.51149	6.5098	6.3261	6.64133	6.46331	6.33108	6.81457	6.69725	6.62388	6.61116	6.37458	6.7088	6.72514	6.99672	6.65241	6.38075	6.50497	6.53957	6.27802	6.22571	6.49564	6.55462	6.49395	6.22199	6.21055	6.50771	6.52578	6.72118	6.12464	6.47662	6.57622	6.47037	6.56356	6.50197	6.74964	6.50475	6.62613	6.28822	6.35814	6.63201	6.53288
AMZ1	5.93968	5.77006	5.58762	5.84647	5.52811	5.91472	5.7971	5.83631	5.63327	5.7796	5.40493	5.51581	6.03833	5.9732	5.83175	6.04291	5.74161	5.85684	5.78699	5.60511	5.96165	5.87343	5.50921	5.99574	5.80228	6.32658	5.83822	6.08189	6.40195	6.01255	5.90274	5.85065	5.77861	5.79324	5.70909	6.37857	5.95866	6.21985	6.10071	6.16472	5.61326	5.77959	5.93332	6.20455	6.11087	6.42325	6.07421	6.14256	6.04417
AMZ2	8.18872	8.0955	8.11392	7.86683	7.91769	7.63169	8.08679	8.29969	8.06387	8.05671	8.13206	8.09281	7.91191	7.78294	8.07545	7.92119	7.99169	8.34769	8.30555	8.27249	8.21025	8.11581	8.07326	8.1734	8.086	8.01806	8.00351	7.86439	7.78746	7.73805	7.8079	7.76917	7.79993	8.17823	7.88498	7.98564	7.90485	7.63888	7.75937	7.81092	8.07673	7.64937	8.13138	7.65867	7.88505	7.63978	7.75168	7.89416	7.91763
AMZ2P1	6.1083	6.61338	6.27767	6.19632	6.3945	6.04415	6.26737	6.30424	6.21227	6.38623	6.5078	6.0997	6.26966	5.85197	6.03244	5.98109	6.39549	6.72947	6.78906	6.17534	6.13072	6.26042	6.16554	6.39816	6.21595	6.29077	6.50259	6.05651	6.09926	6.03532	6.0702	6.3678	5.88785	6.40753	6.24061	6.09196	5.79571	5.72101	6.1899	6.02864	6.36145	6.13239	6.33134	6.26672	6.05309	6.07225	6.1923	5.81065	6.16199
ANAPC10	6.50663	6.52095	6.62586	6.0828	5.93233	6.29237	6.32616	6.52741	6.51206	6.56435	6.18134	6.14918	5.86933	6.26056	6.21578	6.08687	6.31713	6.13606	6.59877	6.68749	6.14598	6.4056	6.36307	6.68368	6.58592	6.38702	6.42714	6.28496	6.32159	6.36771	6.24151	6.37525	6.55813	6.49088	6.40427	6.53051	6.33663	6.39165	6.18638	6.36811	6.41521	6.50869	6.20845	6.05674	6.27089	6.36549	6.29844	6.22916	6.25708
ANAPC11	7.71192	7.65038	7.56547	7.72057	7.36527	7.91598	7.58219	7.56998	7.70838	7.65815	7.56974	7.50016	7.7712	7.95163	7.89773	7.82617	7.66169	7.59303	7.99762	7.51673	7.60005	7.66138	7.52192	7.97968	7.98426	7.97859	7.9974	7.95556	8.02729	7.76453	7.59468	7.98494	7.83045	7.77067	7.63188	7.554	7.91731	7.89283	7.89661	7.78897	7.6928	8.08151	7.97597	7.74947	7.68463	7.98101	8.04078	7.89465	7.80182
ANAPC13	7.8241	8.01022	8.02727	8.22979	8.30268	8.30343	7.99742	8.06319	8.20585	8.27693	8.0037	8.06836	7.99138	8.22691	8.12325	8.18406	8.25161	8.3048	8.24736	8.00127	8.14949	8.21354	8.02838	8.27929	8.33326	8.03672	8.13632	8.28344	8.58612	8.51524	8.29883	8.49701	8.45243	8.08469	8.4768	8.28752	8.36744	8.2173	8.63495	8.66085	8.2064	8.24893	8.21253	8.36566	8.31577	8.34605	8.34184	8.45081	8.3727
ANAPC15	6.88039	6.90072	6.75266	6.83979	6.63148	7.14057	6.7024	6.80846	6.87679	6.8952	6.65976	6.61771	6.94058	7.29879	7.07576	6.90833	6.50762	6.8823	7.1471	6.80592	6.49897	6.54642	6.69977	7.01291	6.86084	6.98782	6.72349	7.04814	7.37306	7.29533	7.41789	7.63142	6.92252	7.04371	7.23174	7.19131	7.36963	7.64371	7.47286	7.36485	7.59898	7.62473	7.57238	7.42335	7.16539	7.71817	7.45159	7.49805	7.60729
ANAPC16	8.73534	8.81295	8.83162	8.53888	8.48117	8.87903	8.65649	8.85212	8.8073	8.84218	8.39552	8.64657	8.46428	8.3951	8.85132	8.80264	8.79146	8.81537	8.99078	8.68228	8.51975	8.7445	8.64375	8.76161	8.89516	8.8819	8.61489	8.66474	8.81087	8.66363	8.85512	8.52128	8.6229	8.84509	8.78136	8.70469	8.65394	8.85026	8.72874	8.94878	8.57908	8.83661	8.34873	8.72242	8.84434	8.98598	8.84882	8.69517	8.88677
ANAPC2	7.0097	6.74263	6.98198	6.80743	6.68618	6.94644	6.97777	6.8765	6.7211	6.88728	6.52011	6.7893	6.68419	6.86065	6.94573	6.95504	6.49432	6.57916	6.27281	6.78045	6.48111	6.65886	6.81209	6.66612	6.6727	6.44282	6.63342	6.46816	6.74384	6.51356	6.50647	6.81698	6.32568	6.52235	6.82837	6.60076	6.63204	6.52173	6.71782	6.69522	6.4291	6.55481	7.06734	6.90058	6.67148	6.78101	6.65661	6.87105	6.62176
ANAPC4	7.66528	7.47641	7.70653	7.54516	7.39218	7.52706	7.72472	7.6731	7.5888	7.76202	7.52434	7.58421	7.53676	7.29242	7.47007	7.49677	7.65618	7.54655	7.38841	7.71801	7.60912	7.49323	7.64897	7.37983	7.63954	7.40865	7.58708	7.33031	7.46002	7.47265	7.73176	7.58359	7.08311	7.3832	7.48253	7.71747	7.63275	7.51535	7.31066	7.59374	7.45327	7.30979	7.63308	7.16233	7.90898	7.64922	7.62577	7.71345	7.59748
ANAPC5	8.76109	8.56782	8.72854	8.51894	8.32696	8.63438	8.55375	8.64603	8.59147	8.68888	8.51175	8.54409	8.5371	8.31974	8.60522	8.58617	8.50454	8.51196	8.60278	8.53829	8.21874	8.21695	8.37116	8.63196	8.57846	8.47703	8.53369	8.18723	8.67617	8.72613	8.48052	8.71655	8.36742	8.64932	8.49332	8.68805	8.70072	8.57402	8.73098	8.82507	8.6058	8.74397	8.69251	8.55124	8.86562	8.4559	8.54267	8.60282	8.72399
ANAPC7	6.50148	6.31146	6.65175	6.64054	6.35823	6.55456	6.61034	6.67788	6.54936	6.55541	6.55957	6.46761	6.38781	6.60787	6.6122	6.65335	6.68152	6.22641	6.58191	6.59632	6.44086	6.62886	6.35456	6.98729	6.50642	6.4389	6.30101	6.6504	6.89026	6.99957	6.9992	7.04507	6.43205	6.41746	7.04766	7.12056	6.9454	6.91231	6.84211	6.96999	6.7374	6.8923	7.08599	6.90617	7.28078	7.03734	7.14837	7.01716	7.15113
ANG	5.78009	5.45144	5.06631	5.3439	3.57819	5.89545	5.48945	4.8781	5.48625	4.94495	5.17094	5.16287	5.55482	6.15333	5.37504	6.38314	3.35977	5.11206	5.64379	5.39809	5.02068	4.9635	4.77234	5.63356	5.13856	5.69818	5.6944	5.49416	6.909	5.51828	5.08747	6.00614	5.32397	5.83088	5.64269	5.78547	5.85955	6.62017	6.35859	5.1281	5.72332	6.38322	6.56375	7.11343	4.75928	7.06427	6.34803	5.91805	5.0349
ANGEL1	6.5002	6.50531	6.2161	5.86419	5.86094	6.25557	6.399	6.2381	6.22649	6.32256	6.14136	6.52641	6.27811	6.01072	6.30652	6.09493	6.38255	6.17118	6.31826	6.35094	5.8951	6.30956	6.42087	6.0528	6.14956	6.47234	6.48361	5.88025	6.09649	6.01286	6.27129	6.09879	5.96658	6.24736	5.90526	5.93249	5.89829	5.61829	5.70801	5.84241	6.17272	5.89947	6.26754	6.13432	6.47653	5.95746	6.07556	6.0081	6.21693
ANGEL2	7.49299	7.32105	7.63914	7.43989	7.27822	7.34335	7.57748	7.52356	7.45688	7.36192	7.38732	7.4288	7.29901	7.35213	7.36657	7.44568	7.4518	7.30411	7.08789	7.59977	7.57989	7.61992	7.51573	7.32088	7.51781	7.43598	7.29653	7.12173	6.73061	6.50691	7.0205	6.92218	7.1246	6.98086	6.88545	7.01663	7.0533	6.87085	6.88597	7.07241	7.08401	6.979	7.02864	6.8317	7.40064	6.94745	6.88385	7.17744	7.02748
ANGPT1	5.12061	5.30998	5.45808	5.27423	6.01982	5.36641	5.14981	5.30019	5.20909	5.14384	5.54599	5.49904	5.49792	5.34144	5.13384	5.05439	5.00868	4.94499	5.18376	4.92322	5.06084	4.86826	4.33438	4.88228	5.44031	4.94934	5.31849	5.63552	4.60989	5.11287	4.68031	4.64063	4.87189	5.18681	5.27915	3.88926	4.82131	5.4827	4.92789	4.2073	4.45753	4.77113	4.49576	4.80463	3.55646	4.80138	4.63183	4.33314	4.76553
ANGPT2	3.1624	3.613	3.55269	1.98256	2.78253	2.68462	2.39231	2.27604	3.62211	3.15403	2.44924	3.38975	3.08556	2.27944	2.33657	2.53958	2.02009	4.27351	2.07134	2.14809	2.27446	1.91723	3.24889	4.70833	2.45751	2.65152	3.78269	3.60904	4.43787	2.93505	4.67908	5.18895	3.74683	4.22602	4.77783	5.18087	4.20657	4.23261	2.38566	1.90518	4.90843	4.44575	4.52895	4.29928	4.66733	2.85417	3.32251	4.46203	4.33445
ANGPT4	4.54553	5.11042	4.80082	5.11606	5.09541	5.30761	4.58974	4.45999	4.41162	4.67356	4.48323	5.08009	3.48315	4.10937	3.36093	4.40197	4.46243	3.28065	4.28159	4.6383	5.14732	4.53007	4.94968	4.97398	5.01713	5.268	5.24228	4.92058	4.77143	4.36725	3.35933	4.85168	4.65178	4.63252	4.47408	5.37803	4.34588	4.85896	5.02324	5.23831	3.92439	5.15257	5.35638	4.24194	4.40445	2.63576	3.37015	4.83087	4.73435
ANGPTL1	1.60621	2.49537	3.25878	2.70596	1.80204	1.89519	3.17627	1.49145	1.6661	1.58525	0.903349	0.47677	3.44755	1.94037	2.02332	0.82104	1.8293	1.78531	0.792339	3.68932	2.4664	2.18623	2.82967	2.06267	2.39879	2.27218	1.38859	2.05542	2.09781	3.49671	1.79366	3.01691	2.65887	2.1255	3.5648	3.2852	1.94111	-0.260459	1.91348	3.55007	3.42195	3.96965	3.1213	0.191211	1.35375	1.44413	3.48723	2.00127	2.66533
ANGPTL2	4.78535	4.97504	4.72111	5.05591	4.55914	3.81226	4.68926	4.63054	3.72632	4.42111	4.2107	4.483	3.81802	4.3311	4.32938	4.78828	4.889	4.65027	4.9974	4.90351	5.14188	5.396	5.39805	5.24057	5.20139	4.79008	4.62522	4.80849	5.16173	5.10692	5.00447	4.53694	5.05219	4.82906	5.27516	4.90721	5.37632	4.61181	5.0241	4.6637	4.89684	5.03699	5.23368	5.20293	4.69584	4.19242	4.65949	4.40819	4.78507
ANGPTL3	2.40584	3.93882	2.00747	2.04189	2.0498	3.83683	3.09884	1.48133	1.70772	1.86727	1.72815	1.9803	1.78184	3.66159	3.16439	1.92787	1.38012	4.08818	3.66983	3.36681	1.84063	4.35474	4.02091	2.18422	1.85336	2.99457	1.07082	1.74723	1.28106	4.14609	3.37806	3.88342	1.76405	4.01339	3.39689	4.19109	3.01037	1.52238	1.56028	3.68559	2.10993	3.83235	2.17493	3.60312	2.3492	2.24862	3.92315	3.30201	4.20997
ANGPTL4	2.91012	2.7192	3.40667	3.34124	4.07627	4.32411	2.93241	2.89182	2.79074	2.83377	2.5933	2.63058	2.00045	3.92082	3.03157	2.85439	3.76452	2.33055	2.94445	3.03449	3.1221	3.35603	3.09484	3.0066	2.77593	2.97903	2.71949	2.13703	2.49094	3.7117	3.06219	2.67372	2.93493	4.13525	2.42744	3.89629	2.71686	3.23421	3.63769	2.57802	2.79885	2.95725	2.66986	4.23494	2.14743	3.24123	2.64913	2.84517	2.68346
ANGPTL6	3.51564	3.62163	5.1443	5.04752	4.32693	2.60067	3.54354	4.23535	3.54723	3.75205	3.14388	3.78644	3.87501	3.47071	4.20991	4.81006	4.53689	3.23343	3.59428	3.61089	3.6782	3.68059	2.58075	3.67521	5.0932	4.41333	2.78241	4.27954	3.79964	3.06235	4.75924	3.61161	3.21158	3.52312	3.04168	5.06735	4.59912	3.73282	4.25439	3.73179	5.02097	2.86883	3.60278	3.15867	3.6657	3.54815	3.55187	4.97479	3.31654
ANGPTL7	2.25892	2.97898	1.76469	3.72614	2.58099	3.07286	2.98395	4.07713	1.81115	3.73388	3.89045	2.93944	3.35184	1.39062	3.25103	2.91356	2.02006	3.00331	3.86861	3.80889	2.43555	4.05424	4.32041	3.2045	3.26074	2.75306	3.6326	3.93463	3.03847	2.66646	2.87582	3.64806	2.22359	4.50995	2.52943	4.31086	1.92036	2.35327	3.87395	4.18966	2.09632	2.66625	2.40626	3.60178	2.55404	2.59856	2.39189	2.16433	2.09274
ANHX	5.72866	5.95457	6.05758	6.33311	6.18505	6.64996	6.36917	6.06479	5.65793	6.11947	5.32188	6.21033	6.23071	6.30378	6.26656	6.51685	6.31602	6.52946	6.73704	6.2761	6.44345	6.09355	6.31417	5.90937	6.41636	6.17489	6.14319	6.30724	5.71793	6.33063	6.34163	5.67889	6.19591	6.02211	5.92384	4.38365	6.29362	6.15806	6.40687	5.06862	6.29095	6.28484	4.27714	5.8912	6.33591	5.66275	5.27227	5.9469	6.44303
ANK1	5.33856	5.10193	5.36162	4.72131	4.95416	5.5753	4.86194	4.83319	5.13861	5.09593	5.12876	5.08529	5.55075	5.90497	4.81806	5.29457	4.61583	4.21864	2.38768	5.05777	5.05157	4.808	5.40552	5.09117	4.95166	5.38244	4.92832	4.90662	5.19363	5.01969	5.73856	5.16784	6.17971	5.68907	4.8823	5.30385	5.54631	5.31906	4.95546	5.79505	4.97762	5.4549	5.42461	6.59463	6.35548	5.05183	4.87441	5.41141	5.02383
ANK2	3.02619	3.85276	2.47475	4.58992	2.27926	2.77594	2.3759	1.55959	2.87438	2.62678	4.43394	3.64989	4.18893	2.50466	2.52709	2.9168	3.17604	4.16779	3.94798	2.35449	4.10475	2.86823	3.11649	4.1515	2.64565	4.64506	2.9344	3.09491	0.979463	2.90199	2.68429	3.88162	2.22552	3.22447	2.76482	3.05276	4.35152	3.7291	2.96927	2.82201	3.46329	3.30938	4.33141	3.63794	3.35831	3.35386	2.72297	1.71309	4.29644
ANK3	6.43695	6.41795	6.28567	6.14782	6.32876	5.42239	6.04722	6.40236	6.53343	6.37767	5.66632	6.45172	5.97523	5.28748	5.82746	6.31587	5.87295	5.69621	5.62289	6.44554	6.05798	6.13249	6.43307	5.92861	6.03813	5.74351	6.17848	5.0122	5.61477	5.45416	6.04795	6.14277	6.24954	6.19851	5.78038	6.09172	6.04463	4.67828	5.80881	6.56372	6.4983	5.64711	5.79693	4.95823	6.94071	5.73468	4.90535	5.5827	5.86083
ANKAR	4.67226	4.64624	4.41192	4.68675	4.89289	4.86522	4.4784	2.4705	3.40151	4.55219	4.59033	4.15232	4.84478	4.34495	2.49299	4.51771	4.13997	4.07275	4.54703	4.72849	4.76753	2.89364	4.30294	3.60647	4.73197	4.25427	4.0311	3.75912	3.90656	2.3504	3.90191	2.50543	4.06187	4.88471	4.0285	3.88512	4.01434	3.78622	4.17897	3.99766	3.71148	3.77406	4.32057	3.46803	2.35946	2.0866	1.83377	4.31864	4.07497
ANKDD1A	5.66267	5.1638	4.70415	5.71782	5.02958	5.07397	5.85694	5.77974	4.99409	4.7971	5.44346	4.80643	5.0834	4.90964	5.72111	4.83631	5.99692	5.72591	5.37564	6.24278	5.62037	5.28687	5.32998	5.27238	4.77595	4.8412	5.44812	5.00319	4.83609	5.49725	4.86806	5.60924	5.02455	5.00232	5.2363	5.04977	4.375	4.65488	4.62784	4.20833	5.79586	4.5445	4.96706	4.86801	5.49067	5.14956	4.80101	5.32492	5.03392
ANKEF1	4.72173	5.28584	5.5156	4.52906	4.86721	4.83899	5.09303	5.40889	5.26564	5.31451	5.44734	5.43247	4.07406	4.88085	4.88664	4.87001	5.02932	5.04774	4.54391	5.13717	5.39025	5.14215	5.45573	5.5422	5.2107	5.44923	5.22527	4.60536	4.69897	4.69596	5.38571	4.87912	4.98912	4.9137	5.02804	5.67196	4.99532	4.57022	4.41881	5.19107	4.93446	4.7895	4.63892	4.50551	5.42692	4.34963	5.2422	5.12718	5.7975
ANKFY1	7.37805	7.06739	7.18174	7.38195	7.56104	7.33534	7.25131	7.32262	7.35132	7.38925	7.41407	7.24112	7.51667	7.73433	7.54363	7.39873	7.50533	7.1445	6.75239	7.35472	7.43137	7.316	7.44768	7.34458	7.39411	7.15501	7.43442	7.42327	7.43181	7.53874	7.57597	7.75365	7.47738	7.12582	7.3508	7.58488	7.67384	7.5817	7.3252	7.45868	7.74878	7.50256	7.21728	7.49904	7.77823	7.6803	7.84473	7.7663	7.70846
ANKH	7.4248	7.44465	7.72576	6.84815	6.7838	6.54075	7.54583	7.58044	7.37045	7.7333	7.41386	7.0822	6.68106	6.18727	6.64592	6.95011	7.11351	7.55528	7.69208	7.46489	7.28035	7.32032	7.25963	6.87597	7.41423	7.51916	7.01664	6.55722	6.64958	7.00529	7.31234	7.0083	7.51631	6.96009	7.20049	7.13515	6.68187	6.25731	6.65885	7.60934	7.29767	7.04772	6.72493	7.16044	7.56363	6.324	7.08605	7.16458	7.00084
ANKHD1	4.92245	4.20544	5.3104	5.4282	5.2194	5.02479	5.33358	4.47303	4.7137	4.83503	5.12503	5.17409	4.77659	4.57565	4.85066	5.22821	5.05332	5.06968	4.89702	5.31165	4.77696	5.36816	5.06948	4.50126	5.19552	4.76807	5.10009	4.47129	3.61725	4.04693	4.7603	4.27542	4.48224	4.78934	4.56957	4.51053	3.91588	4.21868	4.52425	4.10764	4.09891	3.77376	4.31552	4.72656	4.63104	4.21261	4.29852	4.38734	3.76315
ANKIB1	7.39734	7.18451	7.25362	6.97695	7.0878	6.94633	7.20737	7.22193	7.37658	7.43391	7.18831	7.00587	7.23955	7.08316	7.34555	7.17917	7.19637	7.43095	7.43676	7.3577	7.40667	7.26319	7.31689	7.41768	7.02151	6.96912	6.96251	7.08089	7.34341	7.47008	7.40019	7.52306	7.3542	7.26087	7.44756	7.6764	7.63429	7.06045	7.30039	7.4976	7.61663	7.38099	7.72749	7.50167	7.57599	7.4519	7.563	7.70739	7.47918
ANKLE1	4.15499	4.3013	4.18981	4.91044	3.36959	4.52858	4.69309	3.71713	4.33992	4.51816	4.84217	4.52743	3.06033	3.79913	4.16536	4.69463	5.05824	3.72806	4.14007	4.59887	4.53751	4.65718	4.72752	3.28146	4.07901	4.31862	3.64108	4.73312	2.6759	2.99928	3.21888	4.28064	3.84086	3.50674	3.99983	4.26699	3.04776	3.8911	3.43341	2.58147	4.36611	2.61115	4.3412	4.39234	4.18839	3.55127	4.44183	2.93526	2.93188
ANKLE2	6.73529	6.92377	6.84224	6.59988	6.50367	6.34937	6.96066	6.81943	6.74782	7.02969	6.6475	6.71752	6.8175	6.24879	6.45602	6.48575	6.66403	6.74131	6.67804	6.84575	6.86037	6.62606	6.8393	6.54222	6.55343	6.62893	6.97248	6.39559	6.60785	6.61053	6.61865	6.58633	6.40245	6.60297	6.4848	6.55354	6.55255	6.29039	6.6019	6.58008	6.43145	6.60573	6.74395	6.61586	6.78391	6.68545	6.61894	6.68963	6.81052
ANKMY1	5.50819	5.29724	5.24548	5.34549	4.90309	4.80697	5.69219	5.53195	4.77537	5.42148	5.09293	5.27422	5.10524	4.69528	5.35157	4.90877	5.17435	5.08662	4.82083	5.71034	4.72068	5.11396	5.3413	4.89167	5.06771	4.72266	4.86696	4.90676	4.37185	4.25285	5.12967	4.90876	4.575	4.25012	4.74141	4.20011	4.60544	4.7283	5.25161	2.83638	4.75303	4.47146	4.95093	4.25917	5.14643	4.37879	4.93942	4.75101	5.13182
ANKMY2	7.15434	7.18515	7.31806	6.73252	6.75145	6.93608	7.1205	7.11176	7.14626	7.24505	7.19057	7.1624	7.1089	6.83586	7.0868	6.88698	7.18113	7.06942	7.28263	7.18768	7.14357	7.07102	7.11672	7.37701	7.11723	7.00298	7.04646	7.15608	7.01986	7.10771	7.30562	7.21193	7.07008	7.35759	7.08899	7.2046	7.22243	6.96433	7.11261	7.42086	7.10069	6.96352	7.24719	7.13021	7.33399	7.37196	7.33844	7.14984	7.25738
ANKRA2	7.27959	7.26737	7.42685	7.31126	7.27763	7.03831	7.37568	7.46322	7.13839	7.27481	7.27529	7.17832	6.98565	7.07893	7.08742	7.10406	7.30486	7.26671	7.45746	7.31266	7.21829	7.40142	7.3398	7.29062	7.53973	7.45288	7.53528	7.35021	6.78308	6.86071	6.94437	6.67364	7.18452	7.19362	7.08942	7.11015	7.13289	6.70013	7.00166	7.07757	6.8652	6.76028	6.55023	6.55206	6.92521	6.92726	6.58897	6.85151	6.9008
ANKRD1	2.56426	3.98189	4.31368	2.75759	1.30489	4.30289	1.59599	3.66546	3.20129	2.07767	3.63118	0.94324	4.05526	3.42253	1.1983	3.38189	3.01466	3.91873	1.4813	3.1595	4.26294	3.51749	2.73985	2.09462	2.49858	1.92772	2.76723	4.13115	1.13741	1.27333	3.97199	3.92833	4.07104	3.92349	3.25794	1.74839	3.37213	3.45748	2.24355	1.37976	3.86705	1.40852	3.56682	3.52649	3.10385	3.08953	2.60333	3.86322	1.25921
ANKRD10	6.76228	6.5821	6.88059	6.59239	6.65078	7.13498	6.61141	6.99859	6.79543	6.81871	6.72769	6.71472	6.27466	6.63232	7.32732	6.99208	6.32081	7.12419	5.76031	6.52659	6.59508	6.92749	6.27835	6.60692	6.36234	6.43365	6.34738	6.58214	7.1024	7.10897	7.02503	6.85616	6.52707	7.09165	6.84802	6.95237	6.82757	6.83412	6.65211	6.62224	6.61579	6.7206	7.11237	6.77677	6.93625	6.99124	6.81548	7.00892	6.83427
ANKRD10-IT1	6.93279	6.39779	7.01312	7.12771	6.30158	6.62728	6.36185	6.73787	6.97512	6.68124	7.09522	7.4205	7.05051	6.21707	6.29506	6.88014	7.01837	6.67526	6.68457	7.19964	6.62292	6.65086	7.10675	6.24546	6.76828	6.2596	6.40243	6.49074	7.28142	6.90149	7.06544	6.41753	6.52638	7.32975	7.22601	7.38369	7.30315	6.47543	7.0902	6.81608	7.04431	5.96024	7.85468	7.17369	7.19262	7.13083	7.59084	6.8448	6.66074
ANKRD11	7.70846	7.42224	7.67622	7.64009	7.84803	7.81273	7.68635	7.55508	7.61803	7.756	7.4581	7.64955	7.50889	7.71971	7.74855	7.67915	7.55461	7.59869	7.39264	7.64222	7.70825	7.80812	7.95297	7.28535	7.54285	7.42426	7.50427	7.37684	7.48387	7.41185	7.57026	7.44836	7.38847	7.38607	7.34795	7.43244	7.45752	7.21728	7.48512	7.36836	7.61648	7.44041	7.652	7.51093	7.70002	7.46491	7.66398	7.92249	7.33499
ANKRD12	8.09372	7.01047	7.71415	7.36518	7.25585	6.57005	7.54298	7.697	7.2996	7.46604	7.12153	7.75852	6.59409	7.43791	7.21322	7.20249	7.02079	7.85351	7.71132	7.81588	7.39537	7.83615	7.79712	7.71903	7.5637	7.57207	7.48427	6.9097	6.11217	6.37971	6.51776	6.28234	6.88754	6.51536	6.74228	6.45679	6.4967	6.28475	6.29183	6.34321	6.54486	6.38601	6.38876	6.05179	6.69006	6.47076	5.90026	6.26193	5.96378
ANKRD13A	8.57403	8.57514	8.56281	8.43103	9.05362	8.33208	8.36857	8.54612	8.52502	8.47883	8.56908	8.49773	8.55875	8.36035	8.60552	8.39106	8.47992	8.64667	8.59131	8.49535	8.53466	8.40645	8.35085	8.52104	8.49737	8.56439	8.51216	8.68382	8.66734	8.63362	8.73178	8.51967	8.64665	8.60229	8.71025	8.38869	8.48025	8.36389	8.61327	8.53892	8.48018	8.46919	8.42918	8.48831	8.51442	8.49099	8.49145	8.43016	8.38379
ANKRD13B	4.29153	4.87004	4.29941	4.54334	5.04926	4.21568	5.01697	4.83059	4.3456	4.87787	4.73216	3.93514	4.64156	4.80522	4.75946	4.28677	4.56848	4.80617	1.78021	4.71026	3.55053	4.54738	4.58095	5.28348	3.8	3.3178	4.56799	4.5686	5.01683	4.8382	4.53597	4.61199	4.75711	5.39173	4.52756	3.99703	4.82782	3.90373	3.93822	4.92107	4.40077	4.14017	4.96872	5.19782	4.94308	4.81592	4.79665	4.99083	4.69978
ANKRD13C	3.72756	4.38977	4.09428	4.04634	4.18562	4.46472	3.92838	4.31593	4.22696	3.04834	3.82259	4.41988	4.28414	4.47007	4.59134	4.16804	3.90556	5.19353	4.0418	4.1861	4.01181	4.59032	3.78153	3.15391	4.27954	4.14948	4.45724	4.1735	3.43201	2.85653	4.50831	3.35039	4.32126	4.56493	4.21368	3.62044	3.82893	3.10829	4.13601	0.580866	4.26298	3.73944	3.43637	4.08804	3.77032	3.54927	3.72101	4.61392	2.99677
ANKRD13D	7.21666	5.97568	6.4775	6.57683	6.72636	6.55814	7.10944	6.74699	6.60158	6.72635	7.12942	6.7197	6.59917	6.7517	6.93483	6.18495	7.02676	6.85832	5.66357	6.61018	7.1122	6.36539	7.09062	6.01878	5.99605	6.00188	6.19983	6.32238	7.18277	6.82022	6.43125	6.92722	6.49987	6.37469	6.55883	6.36289	6.58607	6.64682	6.39581	6.03637	6.85365	6.45422	6.5537	7.07508	6.51356	6.97944	6.73902	6.61609	6.24213
ANKRD16	5.87697	6.03814	6.05874	5.72312	5.75572	5.95651	5.80245	6.04868	5.84736	6.0504	5.84292	6.01325	5.66933	5.63622	6.13228	6.19722	5.88941	5.73819	5.98613	5.91138	5.91211	5.7816	5.94484	6.23595	5.8708	5.76734	5.84802	5.627	6.23357	6.02334	6.03312	6.10715	5.99122	6.08948	6.03708	6.32277	6.36173	6.04917	5.97282	6.26645	6.06887	5.79646	6.61861	6.15497	6.22803	6.0242	6.25627	6.12975	6.06231
ANKRD17	7.75108	7.59198	7.67826	7.64809	7.51968	7.75417	7.77402	7.86113	7.69034	7.74117	7.67945	7.72917	7.54402	7.43735	7.73844	7.55953	7.50128	7.50191	7.55015	7.7169	7.97785	7.40474	7.47673	7.58728	7.39444	7.39744	7.4351	7.36926	7.20671	7.34041	7.40667	7.32832	7.17076	7.03893	7.13308	7.49184	7.38983	6.99217	6.95731	7.34544	7.14199	7.36847	7.12301	7.35779	7.3801	7.36124	7.07338	7.23896	6.97248
ANKRD18A	3.88651	5.28754	2.95347	4.21506	3.73706	2.93451	1.93127	3.77161	3.51518	3.66168	4.21979	1.93818	3.19977	3.82186	4.34101	4.12145	4.76863	4.55579	4.46133	4.32308	4.66533	2.89105	3.81677	3.84045	3.59474	4.03761	4.1471	4.05784	1.18559	4.23183	4.31852	3.3887	3.90874	2.67947	3.70513	3.92152	3.78072	3.86869	3.49269	3.92589	4.14321	3.73701	3.08802	2.51849	4.20008	1.18767	3.27062	4.03419	3.1667
ANKRD18B	3.48396	3.04898	4.21836	3.66143	1.80292	4.75074	2.23912	2.86961	2.98373	3.70086	3.09168	4.28545	3.44733	3.33537	4.34298	3.77444	4.39134	3.9423	1.73425	4.5459	3.64642	4.1319	3.50396	3.16914	3.6949	2.79428	3.4051	3.06305	4.31761	3.14405	3.33088	4.25242	2.99421	2.07991	4.01944	4.60358	2.88978	4.41898	4.42816	4.45598	3.12948	2.66964	4.68728	3.40724	2.48788	3.95352	4.78216	4.41741	5.01792
ANKRD19P	2.64207	2.82553	2.46294	2.91722	2.72798	2.88492	2.28341	2.3769	2.71308	2.2828	2.55945	2.66451	2.92257	3.15978	2.84761	2.05411	2.88445	2.81609	3.32855	3.06688	2.79996	2.70712	3.07611	2.20752	2.8318	2.48672	2.66275	2.74152	3.36864	3.78438	3.52519	2.95096	2.53253	1.90468	3.53913	3.0344	3.28435	2.5129	3.30863	2.86713	3.25609	3.02506	4.2031	3.59251	3.56052	3.72192	2.75469	3.0456	3.14319
ANKRD2	2.7477	2.85903	2.01448	2.40618	2.83464	3.29177	2.05028	2.61323	3.60579	1.65985	3.03731	1.94946	3.12516	1.48548	2.46167	3.73851	2.943	2.66692	2.31489	2.15107	4.13784	2.07261	1.98502	3.16623	3.03776	2.30639	2.84157	3.77911	1.95626	2.13832	4.12174	2.97982	2.03729	2.18545	2.69179	4.03996	2.67605	3.21209	1.82782	2.66002	2.94653	2.6431	2.55029	2.44504	3.17155	2.0468	2.01191	2.26079	2.02217
ANKRD20A11P	5.91203	5.33928	6.12908	5.42282	4.84954	4.9187	6.11357	5.73142	5.18348	5.12041	5.69221	5.5163	5.34386	5.0704	5.78607	5.41747	6.13257	6.44999	4.19116	6.09986	6.03872	6.318	5.3055	5.18474	5.16832	5.00036	5.28201	5.88492	4.9872	5.82285	5.78939	5.58365	5.1128	5.55702	5.79726	6.58513	6.21304	5.66354	6.03623	6.43258	5.32991	5.51363	6.4308	5.23323	6.58795	5.5641	6.33859	6.37073	5.98932
ANKRD20A12P	5.45842	5.53143	5.18203	5.70437	3.52744	4.94213	5.08526	5.19334	5.25531	5.10978	5.34903	5.34426	5.45117	5.60777	5.08264	5.30468	5.72217	5.02355	4.92104	5.41646	4.99301	4.84759	5.39635	5.79897	5.32234	5.50997	5.52719	5.41911	5.61164	5.8277	5.5105	5.41503	5.60137	5.49158	5.92886	5.58882	5.36555	5.62997	4.89508	5.37226	4.16754	5.37888	5.37162	5.57222	5.76147	5.51002	6.01232	3.84632	4.40171
ANKRD22	4.62229	5.32714	4.62793	5.37795	6.07504	5.07689	4.86902	4.5958	5.38753	4.9626	5.64363	5.2524	5.38811	5.4338	5.40081	4.81135	5.281	4.92625	5.16574	4.87378	5.75003	5.70433	5.29463	5.68309	5.49846	5.61192	5.5553	6.32205	4.41735	5.51148	5.84184	6.03951	6.42388	4.80593	5.7496	4.95119	5.78407	6.31887	5.0211	7.19257	6.25355	5.73641	4.8484	5.62814	5.66177	5.56523	5.70716	6.48858	6.2466
ANKRD23	4.88951	5.20125	5.09378	4.88404	4.78361	4.69591	5.05317	5.03978	4.98306	5.27734	5.09605	5.24895	4.57103	4.64069	4.93938	4.45881	4.46849	5.32339	4.57078	4.90096	4.58394	4.7015	5.27494	4.38947	4.72979	4.56232	4.95493	4.77232	5.08908	5.40178	5.05669	4.9469	5.14913	5.10474	5.12488	2.52979	4.26032	4.15911	5.14771	4.87775	5.20103	4.24033	4.26678	5.24607	5.53597	4.48059	4.64951	4.71963	4.97243
ANKRD24	3.92728	1.75536	2.05721	3.1175	2.23901	2.69672	3.37535	1.80271	3.1615	3.68972	1.97925	2.59803	4.26277	3.41691	2.63746	3.9168	2.92545	4.31123	2.57102	3.83512	1.93409	2.20844	2.20831	3.94943	2.43734	2.99729	3.17929	2.32781	3.93958	2.80794	3.73378	4.65554	2.89218	3.95185	4.52758	4.886	2.77125	4.33147	3.1483	4.85869	3.47487	3.3183	3.12776	3.3697	3.52783	2.79265	3.13302	3.36628	3.01441
ANKRD26	4.4305	4.9823	4.83139	4.36304	4.66254	3.77219	4.80152	4.53178	4.86339	5.33218	4.37379	4.50592	4.49427	4.23051	4.51044	4.55554	4.23212	4.90407	5.06609	4.36692	4.49695	4.60124	4.37855	4.84725	4.6307	4.84019	4.74072	4.43683	4.32339	4.77924	4.2849	4.62994	4.44186	4.88934	4.92399	5.24937	4.75565	4.57923	4.49033	4.46567	2.7748	5.06887	5.12932	4.35301	3.797	4.56176	4.44245	4.66917	4.37135
ANKRD26P3	2.26422	4.57051	4.39628	4.6355	3.14372	4.63968	3.23364	2.95905	4.00911	3.81008	2.55732	4.53613	3.66643	4.85106	3.73926	4.25388	4.26256	4.08306	3.22198	4.57167	2.31697	4.91171	4.7995	4.49887	2.79174	4.0404	4.25304	3.74253	3.43725	4.13313	3.90525	3.76949	3.77302	4.30294	3.91967	4.31794	4.02313	4.20681	4.35731	3.80326	4.15932	2.06734	2.14449	3.92297	4.54949	2.59423	4.32393	3.68016	2.69281
ANKRD27	7.47054	7.51558	7.36981	7.43682	7.38211	7.12337	7.60129	7.3482	7.82659	7.48266	7.49196	7.47989	7.47215	7.62493	7.58688	7.50008	7.36406	7.17034	7.04438	7.78935	7.43753	7.59933	7.73238	7.43758	7.53747	7.62287	7.54724	7.33533	7.14864	7.07395	7.27525	7.60373	7.33413	7.23589	7.318	7.58304	7.35419	7.34442	7.24201	7.38611	7.67655	7.31851	7.13039	7.56686	7.48717	7.4264	7.21191	7.47407	7.50136
ANKRD28	5.90704	7.13691	6.60862	6.16321	6.78525	7.47763	6.27459	6.15344	6.18275	6.50918	6.53964	6.30911	7.07794	6.09878	6.15586	5.90664	6.10918	5.97796	5.40214	5.70616	5.61299	6.30916	5.7476	6.12345	5.01241	5.19557	5.602	5.7765	5.92681	6.88141	5.74328	6.29737	6.15375	6.08245	5.61339	5.76659	6.51266	7.24228	6.14651	5.9943	6.10378	5.61199	6.00128	5.43197	5.24483	5.52411	5.56152	6.20858	6.18099
ANKRD29	3.39014	3.68481	3.88496	4.56221	4.01846	3.66265	3.56533	3.66146	1.95486	2.16237	3.724	4.44982	4.19399	3.08285	3.59333	2.28322	3.40814	3.64568	1.07425	4.20663	4.06968	4.43171	4.18734	3.73245	4.04852	2.80714	4.13368	4.55362	3.39001	3.33417	4.01277	3.61356	3.49637	4.02697	4.17695	4.36884	2.69426	4.21988	4.25481	3.72713	2.06453	0.980371	2.2919	2.11397	4.15533	1.90072	4.01812	4.39144	2.1869
ANKRD30A	1.472	2.45976	1.4026	1.20837	2.05564	2.11633	1.40628	1.13249	1.77066	2.15436	0.853186	1.14985	1.34391	3.33775	3.07723	1.54866	1.51611	1.58887	2.34655	2.50825	2.11749	1.84937	2.3672	1.38569	1.72216	0.861682	1.51067	1.13198	3.20551	3.52463	2.01272	1.49342	1.65191	1.24717	1.83332	1.74035	2.295	1.11533	1.62463	1.73636	2.04197	1.25401	1.41864	2.21014	0.977424	0.914398	1.85787	0.371544	1.87212
ANKRD30B	2.06095	3.31236	0.581815	3.43862	0.815559	2.71519	2.46982	3.28126	0.789384	0.570794	1.17204	1.8745	1.3948	2.30475	1.76061	3.82489	2.85029	1.90837	1.73075	1.36165	2.90267	1.36798	1.25568	2.12367	1.83948	2.01344	1.67851	3.1261	3.83245	2.90232	3.7395	1.85333	3.62892	1.47711	1.21944	3.57121	1.63891	1.70938	3.05009	1.13882	3.47149	3.607	3.66853	1.71519	3.95128	1.84765	1.92796	3.63509	1.80169
ANKRD30BP2	2.9462	4.28495	3.87758	2.54043	4.05796	1.90959	3.75827	3.21148	3.78171	2.78953	2.14178	3.98911	3.75203	3.22946	3.83196	4.35549	3.17516	3.14502	4.4116	2.04973	3.88554	4.42205	3.63951	4.39419	3.7494	3.39063	3.23119	3.27661	3.44677	4.43187	4.00532	4.35495	3.99808	4.16338	1.63519	4.64946	2.99123	4.24805	4.02986	4.15093	3.14849	4.18255	3.71376	3.89423	2.40496	3.33092	2.19884	3.96214	3.83652
ANKRD30BP3	4.42129	5.11451	4.63554	4.61198	4.05831	4.27246	4.56022	4.46531	4.20797	3.69146	4.2753	4.41724	5.13988	3.9879	2.74973	4.71632	4.7301	4.77344	4.94518	5.08454	4.79083	4.76819	4.65457	4.66955	4.15447	4.42023	4.7103	4.52169	3.91644	2.54155	3.74021	4.31118	4.67902	4.07247	5.34109	4.58909	4.74355	4.81926	4.53666	4.08148	4.6958	3.00621	4.31008	4.17236	4.27615	4.13642	4.06727	3.87448	4.3787
ANKRD31	1.66235	1.9906	1.66176	1.20093	1.51921	2.12318	2.71713	1.84246	1.43738	1.45169	1.57906	2.05353	1.33109	1.99013	2.40584	1.27301	1.55316	1.8323	2.60354	1.82756	1.64006	2.24578	2.13692	2.04279	1.23582	1.50859	2.05507	1.82407	1.50331	3.0184	2.04468	1.25323	1.64836	2.35258	3.10658	0.842963	1.8073	1.65514	1.18189	2.28188	0.661727	1.91612	2.31181	2.23953	1.70073	0.86076	2.00141	1.00403	0.908893
ANKRD32	5.94529	5.94631	5.7206	5.60508	6.09171	5.60943	6.02073	5.72807	5.86741	6.3015	5.8956	5.91211	5.2661	5.94997	6.1868	5.93559	5.68511	5.38222	5.28302	6.0787	5.74417	5.48721	6.11005	6.33762	5.63734	5.62413	5.55621	5.67784	5.541	5.43583	5.89613	6.2085	5.71729	5.94379	6.00566	6.17249	6.19028	6.02055	5.80759	6.44562	6.06443	5.86203	5.77426	6.30157	6.23237	5.87954	6.19937	6.28542	5.97983
ANKRD33	3.258	3.9237	4.47784	2.73165	3.83768	4.56252	3.00587	3.44061	4.20575	4.02202	3.80402	3.99484	3.47683	3.97218	4.14652	4.5332	4.10197	4.74277	4.55813	4.7976	3.02978	4.4494	4.90403	3.30081	3.88159	3.63451	3.24268	2.67837	4.03103	4.72313	3.61845	2.926	4.56408	4.42207	3.90058	4.37854	3.8737	4.4378	2.6068	4.07363	2.559	3.89852	3.95448	2.97343	3.04848	4.15483	3.53786	3.4676	2.49807
ANKRD33B	3.68941	5.66577	5.62161	3.4524	5.91408	5.37962	5.20375	4.64394	4.79603	4.6031	5.16006	5.53642	5.97167	4.69933	5.16834	4.63186	3.59921	4.05975	3.50693	3.7267	4.87277	3.63786	4.54983	3.62399	3.69546	3.21083	3.30812	4.07078	4.89679	5.21072	3.34629	4.73188	4.93058	5.48887	4.79128	5.00766	4.30585	5.26655	3.76517	5.7931	4.95737	4.77906	4.81385	5.43747	3.66978	5.04024	4.55104	5.4206	4.99561
ANKRD34A	2.75683	4.20601	2.91605	2.54567	2.99073	3.0263	3.13331	2.88978	2.83935	2.33914	3.50925	3.12542	2.47716	2.60471	2.86716	2.42178	4.34212	2.30476	2.44463	3.07693	2.30959	2.12609	2.85561	2.82496	2.37057	2.19221	2.60402	2.73121	2.69814	3.32862	3.83084	2.72594	2.79027	3.49665	4.38258	2.62532	2.83	2.38278	3.50615	3.13731	3.08257	4.95874	4.68996	2.55477	3.0181	2.28849	3.08057	2.57806	1.97137
ANKRD34C	3.3148	4.66909	3.76131	3.78159	4.29832	4.80375	1.64518	4.04108	4.54429	3.41259	4.50691	3.74439	3.90995	4.08584	4.53646	4.05624	4.19811	4.15696	4.77503	3.32654	4.37725	4.79984	4.35311	2.42117	4.04421	3.65801	4.36967	3.29716	2.7054	2.39979	2.87511	1.14561	3.86952	2.77305	1.91175	3.54315	3.88582	2.29901	2.25463	3.9272	4.0761	3.55057	3.31366	3.06789	3.77642	2.16466	3.66935	0.744866	2.70561
ANKRD35	4.95957	4.87067	3.12876	4.93094	4.04251	4.61182	4.22939	4.55582	4.32893	3.53639	4.9789	4.52335	4.86941	4.82581	5.00542	5.15015	5.24698	5.19393	4.80479	5.30321	4.97698	4.14531	4.90491	4.99991	4.74793	4.58663	5.04353	5.24122	5.50245	4.53579	5.24654	4.6796	5.07637	4.95702	3.60602	4.01418	3.90893	5.46699	4.78773	4.86315	5.59009	5.10732	5.23945	4.7215	4.89021	5.04906	4.45122	4.624	5.21787
ANKRD36	5.67527	5.44563	6.24434	5.61104	5.72392	5.29522	6.58121	5.91234	5.56767	6.13678	6.12566	6.53193	5.58574	5.50339	5.9102	5.62305	5.86242	5.60002	4.90848	6.05535	5.55778	6.26291	5.92087	5.87039	5.92766	5.76641	5.54795	5.43532	5.16867	4.87872	5.0136	5.11878	5.10503	5.54825	5.22987	5.15523	5.47193	5.15149	4.66296	5.02839	5.38886	5.06337	5.24758	5.06059	5.31663	4.83239	4.48973	5.22519	4.95747
ANKRD36B	7.92297	7.13478	8.02761	7.22794	7.46803	6.89616	8.13298	7.98161	7.57061	7.8962	7.62473	7.86735	7.54861	6.48106	7.48507	7.32893	7.27679	7.3232	6.74809	7.96718	7.29182	7.46287	7.552	7.24091	7.0867	6.6584	6.70993	6.08889	6.43106	6.99649	7.16672	7.20191	6.87423	7.0966	7.09344	7.80032	7.13593	6.67898	6.95583	7.0586	7.5833	6.85516	7.20479	6.77662	7.37644	7.03063	6.74118	7.26825	6.80347
ANKRD36BP2	5.53376	6.40029	6.03799	5.7745	5.88062	5.38115	5.86007	5.94361	5.64414	5.78041	5.62028	5.87253	5.4426	5.24485	5.705	6.11549	5.53968	5.89381	5.7058	5.98115	5.81454	6.41495	6.03014	6.16018	5.67281	5.08961	5.37642	5.11076	4.97816	5.45396	5.13619	5.62311	5.36786	6.23316	5.31345	6.33273	6.20528	5.26971	4.9113	5.45372	6.30881	4.3094	6.09765	4.94575	5.62475	5.52179	5.30138	5.41788	5.04731
ANKRD36C	4.83863	4.21369	4.98159	4.90877	4.52799	4.58511	5.06401	4.63191	4.20744	4.39951	4.43564	4.88362	4.35961	4.35554	4.39136	5.00701	4.74531	5.13636	3.82512	4.7084	4.09649	4.93776	4.9368	4.24997	4.36495	4.27185	4.6385	4.42196	4.0665	4.19543	3.26396	4.55327	3.30974	4.75335	4.14329	4.7056	2.72666	3.76342	2.75575	3.95374	4.53099	4.08282	4.59921	3.83116	4.63248	4.60406	4.11145	2.88305	3.93348
ANKRD37	5.87754	5.67473	5.63744	6.02666	5.83896	5.64456	5.88199	5.64141	5.96183	5.95136	5.8666	5.82096	5.95277	6.04744	5.76333	5.96502	5.50605	6.04923	5.57165	5.61095	5.81074	5.51941	5.65224	6.60979	6.12622	5.78363	5.8974	5.82251	5.82892	5.9885	5.97591	6.2541	6.22662	5.96245	6.1454	6.67478	7.06923	5.66196	5.87055	6.02213	6.33065	5.81393	6.44598	5.83773	5.84935	6.14483	6.017	6.11128	5.78993
ANKRD39	5.86949	5.7218	5.84515	5.70576	5.41625	5.45478	5.73992	5.77273	5.30077	6.0033	5.42759	5.663	5.80456	5.54085	5.36391	5.42813	5.51539	5.7491	5.35008	5.10587	5.71175	5.43866	5.6999	5.75832	5.53475	5.4813	5.66151	5.1911	5.31643	5.40581	5.72434	5.61608	5.46268	5.79638	5.78769	5.89123	5.49971	5.62038	5.43253	5.64702	5.97434	5.83666	5.54658	5.69236	5.53983	5.60579	5.68755	5.5881	5.42295
ANKRD40	6.52371	7.01683	6.3647	6.91791	6.54243	6.86577	7.08527	6.73216	6.84644	6.86801	6.56272	6.9078	6.84025	6.92235	6.92232	6.99753	6.74184	6.52291	6.62548	6.7945	6.49838	6.81597	6.84292	6.64885	6.90061	6.64195	6.84104	6.65982	6.59313	6.51019	6.65091	6.47684	6.50908	6.60815	6.63929	6.77145	6.6668	6.82776	6.84313	6.62518	6.74945	6.74501	6.39893	6.56048	6.75506	6.65369	6.45595	6.77109	6.58495
ANKRD44	8.41196	8.33639	8.5918	8.4614	8.59375	8.06314	8.59737	8.47399	8.4312	8.61259	8.46816	8.45038	8.36213	8.19783	8.35416	8.1493	8.70969	8.43542	8.55112	8.80533	8.63615	8.81205	8.74191	8.17462	8.60804	8.53066	8.6092	8.45007	7.30294	7.29794	7.85608	7.48963	8.03065	7.83004	7.76424	7.58233	7.52608	7.49212	7.55434	7.45099	7.78809	7.70074	7.3407	7.30266	7.69614	7.28363	7.38872	7.62034	7.38614
ANKRD45	3.27301	1.8429	1.71749	0.571399	3.73349	1.82008	2.9901	1.79218	2.9588	1.63684	3.14149	1.32141	2.01851	4.10183	1.87443	3.15987	2.58525	3.35062	4.15999	2.34302	1.2684	2.25966	3.85389	4.12429	2.02104	1.72722	2.08113	3.1385	3.72605	3.92563	0.951557	3.79718	3.4269	3.24974	1.79548	1.9247	3.78724	2.64584	1.77183	3.46644	2.40438	2.74682	3.54686	1.69832	0.722483	3.45926	2.91748	4.01194	3.82307
ANKRD46	6.56483	6.4876	6.33126	6.27277	6.32134	5.95925	6.35799	6.41837	6.6233	6.86296	6.49072	6.38101	6.05214	6.18556	6.05443	6.57836	6.31666	5.91085	6.26902	6.35454	6.54041	6.25549	6.57577	6.62028	6.76545	6.52467	6.79416	6.11471	5.78905	5.55983	6.54422	6.50423	6.36091	5.74459	6.22652	6.48985	6.48813	5.99585	5.96835	6.20704	6.31975	6.40519	5.97097	5.93202	6.56161	6.17596	6.19606	6.00093	6.5031
ANKRD49	7.57501	7.4763	7.6596	7.35709	7.52033	7.0815	7.58627	7.77236	7.85003	7.76256	7.44313	7.73701	7.17697	7.11365	7.56016	7.47534	7.64261	7.58091	7.36694	7.65162	7.72469	7.46436	7.52767	7.30765	7.57881	7.58148	7.41315	7.46717	7.45846	7.22722	7.71505	7.70584	7.56369	7.42822	7.41648	7.53477	7.33779	7.02525	7.26193	7.75975	7.49691	7.74537	7.3731	7.37811	7.78241	7.46775	7.37071	7.42922	7.49216
ANKRD50	6.09074	6.0366	5.45119	6.37335	5.08247	6.31079	6.00816	5.85079	6.36834	5.74213	6.04651	5.94905	6.34929	6.68329	6.1932	6.22383	6.37466	5.58628	6.07881	6.07058	6.04753	5.71363	6.15327	5.3562	6.16295	6.06466	6.08296	6.14125	6.32583	6.10163	5.78321	6.31682	6.32672	5.26323	5.52582	5.38643	5.67985	6.40349	6.27462	4.87267	5.69944	6.71839	5.7708	6.23459	5.26694	6.5934	6.5622	6.04342	5.80101
ANKRD52	5.50478	5.2751	5.47362	5.51927	5.42063	5.66384	5.50464	5.54516	5.32879	5.47655	5.37373	5.79033	4.60599	5.6841	5.42611	5.2503	5.31654	4.26589	4.18098	4.97285	5.8548	5.84194	5.42824	5.46671	4.97344	5.19002	5.27982	5.12153	4.27165	4.58999	5.39808	5.37574	5.15102	4.24425	5.24873	5.36983	5.0044	4.79895	3.35329	5.09322	5.83857	4.92784	5.2893	4.80584	5.65776	5.50418	5.27759	5.6488	5.09069
ANKRD53	5.05215	5.00676	4.46682	4.99636	3.45663	5.39532	4.30531	5.12849	3.13779	4.55426	4.81708	4.90148	4.69346	3.95265	4.47682	3.84487	4.21344	4.87878	4.08991	4.31564	5.16461	5.17243	5.33632	4.22733	5.00421	4.29227	4.13359	4.31691	3.61233	4.70991	3.19484	5.04746	3.39177	5.25777	4.9363	5.05682	4.77721	5.07882	3.74655	6.15606	5.39383	4.64701	5.34117	5.51737	5.64303	4.83383	5.50111	4.89455	4.87273
ANKRD54	6.19185	6.19216	6.10981	5.96648	6.11572	6.23673	6.15243	5.98922	6.11548	5.95976	6.09041	6.215	6.17559	6.13494	6.08342	6.35301	6.32822	6.09299	6.04747	6.08825	6.27454	6.42603	6.1986	6.20814	6.09119	6.11554	6.18638	5.93952	5.94096	6.28635	6.14622	6.15183	5.98916	6.08438	5.93035	6.50352	5.86355	5.9949	5.85807	5.54028	6.20118	6.11631	6.13031	6.17797	6.01319	6.13592	5.91332	6.17936	6.13856
ANKRD55	6.26103	6.015	6.95225	5.67839	6.25749	5.94678	7.05006	6.93223	6.52795	6.55261	6.07388	6.09772	6.72778	5.64449	5.82332	5.89674	5.97427	6.23272	6.47659	6.40582	5.83868	6.77157	6.05741	6.26842	6.38946	6.97304	6.86465	5.48494	5.41893	6.16018	6.39336	5.87473	6.47775	6.44891	6.02279	6.21187	6.20985	5.62081	5.78316	7.20593	6.20169	5.39633	6.33843	5.67262	7.3698	6.48267	5.81706	5.44983	6.29191
ANKRD6	5.32459	5.28626	4.77277	5.1443	4.6623	4.76464	5.14651	5.14077	5.17824	4.96679	5.51072	5.08535	4.75084	4.99409	5.14549	4.53056	4.79637	5.20377	5.35689	4.89139	4.70282	4.57384	5.10615	4.79712	4.81457	4.74792	5.21657	5.03055	5.00282	4.46411	5.28386	4.86045	4.92567	5.0705	4.74099	4.85663	4.48968	4.89555	4.81832	5.02077	5.16415	4.88645	5.11873	5.15827	5.2931	4.38494	5.14337	5.12577	4.88159
ANKRD60	2.0048	1.46432	2.35921	2.66149	2.11867	1.79402	1.82042	1.75555	2.22342	2.44294	2.37285	2.35926	2.57914	1.83905	2.47346	2.64711	1.7564	2.77147	2.79817	2.14217	2.98524	2.227	2.14956	1.88827	2.61579	2.51705	2.31495	2.58636	1.9375	2.50563	2.07977	2.39254	2.52974	2.02055	1.8752	2.48446	2.01939	2.51857	2.84923	2.09155	1.86987	2.28705	2.12504	2.38236	2.11548	2.72509	2.38473	2.28731	1.75468
ANKRD65	4.45385	4.29027	4.2258	4.85005	3.41493	4.33498	3.67489	4.74087	4.71714	4.95696	4.81458	4.43399	4.31257	4.83236	4.68505	4.65373	4.41131	4.70766	4.86579	3.5801	2.94458	3.65808	4.67882	4.38921	4.45551	4.40981	5.142	4.68742	4.00837	2.69163	5.0394	4.41368	4.41899	4.04719	2.89933	4.90493	2.7325	3.65355	4.5712	3.58777	4.70834	4.67433	3.93221	4.98992	5.46072	3.20998	4.31619	5.24237	2.73883
ANKRD7	0.0347781	3.69222	0.239983	3.95048	0.0322536	1.86574	-0.263487	1.30977	2.58971	0.30309	2.78189	2.60369	2.87727	3.06299	1.17747	3.49976	2.52439	0.799819	0.341764	3.21456	3.42123	1.67486	0.976786	1.52843	1.24999	3.16367	2.57161	3.59853	3.12292	0.92589	0.355422	0.698001	3.1089	2.16123	2.53816	3.02187	3.77057	1.82777	1.30357	4.02636	0.707032	2.97721	2.06188	1.14274	0.626711	3.3322	3.40782	1.41559	1.98929
ANKRD9	5.62859	6.36566	6.27779	5.95185	5.66616	6.80465	5.51197	5.20289	5.7599	5.47075	5.98423	6.16372	6.77983	6.75507	5.16313	5.4471	5.40484	5.97036	5.88928	5.07434	5.41443	5.71302	5.65533	5.44416	4.65049	5.57539	5.34365	5.77871	6.01891	6.51216	4.51887	5.81732	6.79585	6.54549	5.91668	4.05146	6.16846	6.65903	6.07943	6.1663	5.51291	5.79058	6.30436	6.60094	5.98317	5.32386	5.80566	6.11112	6.46339
ANKS1A	6.67592	6.67293	6.31078	6.42007	6.6091	6.62703	6.38021	6.65391	6.75559	6.09551	6.45487	6.3199	6.50048	6.82226	6.45522	6.4416	6.62893	6.08337	6.1802	6.35319	6.44532	6.3036	6.28703	6.33956	6.51226	6.37499	6.57321	6.67045	6.04563	6.12876	6.103	6.07197	6.5177	6.04072	6.29329	6.1047	6.65484	6.89986	6.50223	6.02715	6.36419	6.36987	5.99656	6.37326	6.09506	6.82072	6.46929	6.30992	6.42777
ANKS1B	4.27728	3.88224	3.78776	4.50289	4.12734	2.59159	4.67632	4.06057	3.88189	4.32122	4.18052	4.32027	2.85635	4.5902	2.50222	3.41903	3.78617	4.4096	4.21722	4.89868	2.78801	2.84171	3.69317	4.16529	4.11292	3.53648	3.76084	4.42173	2.00938	3.67978	2.30634	3.57547	4.22566	2.95734	4.4724	3.68305	2.44819	3.16803	3.41311	4.26614	3.20486	2.59948	4.55093	1.28402	2.29198	4.1565	2.24208	1.9424	3.93093
ANKS3	2.95949	2.97366	5.23215	4.80232	5.11376	3.27237	5.07946	5.10982	4.16889	5.14456	4.60864	5.01709	2.7862	4.88395	2.20543	4.82606	4.67075	5.41705	4.72144	5.45944	4.14632	3.54914	5.06061	2.93866	3.27179	5.20692	4.37121	3.6895	4.61478	5.12262	4.51769	4.41876	2.59981	5.13195	4.8134	5.29917	4.83957	3.05502	5.01909	4.82719	2.58489	4.82989	5.0502	5.29429	5.78351	4.52979	5.16794	5.12202	4.93609
ANKS4B	3.68829	3.99076	2.52449	2.24787	2.36172	3.96974	2.77173	3.53011	2.59719	1.68359	2.31635	2.46321	2.66318	1.94954	1.44703	3.36047	1.98914	3.27417	2.14952	2.99318	3.69987	3.33633	2.24811	2.65542	1.82505	2.08649	2.40433	3.10504	2.49361	2.74568	2.57583	4.66219	4.44197	3.77044	4.48291	4.48034	2.59554	2.31284	2.38288	2.61188	3.11481	2.86032	1.84104	2.67212	2.16963	2.36011	2.38065	1.83002	1.84827
ANKS6	5.20729	4.06025	5.41851	4.76304	4.44297	4.47755	5.2504	5.4159	5.03959	5.47525	2.93836	5.47911	4.89944	3.00961	5.06525	4.19009	5.35909	5.40732	5.21724	4.9911	3.13482	5.60558	5.30855	4.75685	5.15863	5.27422	4.95397	3.56042	4.59672	5.36054	5.13362	5.11107	5.24141	4.12514	5.06141	5.54017	3.82696	2.26263	4.62627	5.20082	5.35015	5.34188	5.3268	3.68575	5.4273	3.28469	5.60155	3.99224	5.39025
ANKUB1	4.8521	4.47082	5.02115	4.67762	4.54794	4.79177	4.29692	5.01465	4.13281	4.16064	4.65788	3.52517	4.79492	4.89852	4.51833	4.68511	4.3611	4.9461	4.87684	5.28472	3.71512	4.75781	4.61025	4.88837	4.92297	5.01958	5.02768	4.6847	3.96302	4.62879	5.06212	4.38853	4.82168	4.84584	5.14815	4.63244	4.93083	4.98521	4.47321	3.4383	4.71237	5.03615	5.22849	5.11968	5.21392	4.6865	5.33432	5.14183	3.9674
ANKZF1	6.46458	6.15398	6.4641	5.96402	5.99977	5.92694	6.47684	6.54686	6.28933	6.72478	6.08423	6.39882	5.67646	5.86905	6.39943	6.46282	6.25481	6.29543	6.23075	6.41316	6.24977	6.33138	6.48494	6.16344	6.50322	6.2244	6.27659	5.60547	6.60602	6.54492	6.704	6.5362	6.16558	6.07858	6.51225	6.63552	5.9767	5.86716	6.25113	6.58577	6.53842	5.95631	6.52937	6.47174	6.98726	6.68744	6.73254	6.83543	6.51606
ANLN	4.58474	4.26328	4.01292	3.66993	2.95089	3.79782	4.35321	4.61221	4.34003	2.13437	4.24161	3.75074	2.59795	4.57095	4.49644	3.87294	4.45425	3.32492	4.2389	4.85394	3.77116	4.66673	4.53856	4.9595	4.45041	4.08795	3.06631	4.11073	3.1837	2.10193	3.98783	3.87668	4.32716	4.64967	4.3079	4.21906	4.71599	5.03196	4.58988	4.8709	4.4281	3.66766	4.65742	4.46934	1.84428	4.20029	4.74479	3.93294	3.95633
ANO1	3.78196	4.74743	2.55115	4.26243	4.39606	3.11092	3.79874	4.61209	4.76138	4.39733	4.07365	2.53292	5.01017	3.637	4.00816	4.56597	4.48312	4.52885	4.78999	4.4422	4.6965	4.74385	4.5259	4.17265	2.89828	3.817	4.70842	4.63104	4.87739	4.35276	3.86877	2.92606	2.68806	4.50714	3.69914	5.14713	4.73389	2.24986	2.55023	2.59879	2.6828	3.36953	4.49679	4.80772	3.49375	3.28231	2.9478	2.08922	3.052
ANO10	5.86365	5.87823	4.9096	5.90842	4.97636	6.43014	5.47408	5.55941	5.88909	5.48222	5.21857	5.72621	5.51477	6.46842	6.24049	5.7257	6.21817	6.20961	5.9221	5.21575	5.6919	5.28355	5.67561	5.83014	6.04625	6.26205	5.92536	6.41714	6.30783	6.096	5.92743	6.22334	6.11693	5.76336	6.2717	5.74958	5.7161	6.92689	6.5001	6.14652	6.06895	6.32136	6.08028	6.35882	5.98258	6.67456	6.35655	5.96987	6.43541
ANO2	1.72653	3.29421	3.11785	3.27955	3.13772	3.95361	3.98888	2.31233	2.96871	2.13133	3.98795	3.02436	4.32533	3.87357	1.96128	2.58111	2.30311	3.45791	4.37913	3.36453	2.89275	3.45174	3.95503	2.55588	3.94469	4.20147	3.87284	2.78009	3.27382	3.4346	2.83303	4.27871	4.59475	4.40644	1.96281	2.63483	1.52773	4.21279	2.30111	4.13784	3.74251	2.47368	3.3524	2.9058	2.60716	3.62861	4.30391	2.2699	2.57765
ANO3	3.54317	2.19382	3.54838	1.44545	3.58625	3.3038	3.2251	2.28516	3.61504	3.31675	3.42348	2.66969	3.91562	3.3573	3.98634	1.77705	3.92693	4.05496	3.90399	3.89763	1.96425	3.68419	3.75811	2.28994	3.57788	3.64523	3.82305	3.6537	1.25624	1.56872	2.08741	1.19441	1.47934	2.8047	2.76234	4.15547	3.53809	3.90263	3.4142	4.0251	3.11187	3.7819	3.52244	3.40516	4.32723	1.57985	3.92432	3.02783	3.43866
ANO4	2.81188	4.35007	4.33918	3.99568	4.29165	3.03275	2.94808	3.95093	3.69012	3.64794	3.73083	3.40344	4.26995	4.15842	3.76918	4.03961	4.18852	3.92855	3.66834	4.16463	3.8834	4.83701	4.52241	4.46185	4.5782	4.43339	4.37044	3.23867	3.78048	1.99348	4.40575	2.97789	2.35889	4.42681	3.81553	3.70595	3.81345	3.64252	2.99237	2.68896	3.85167	3.77317	3.96399	3.5857	4.18186	3.61388	2.98988	1.39263	2.30036
ANO5	3.28565	4.83932	4.59317	3.28156	3.04881	5.2635	3.91759	3.8157	4.29998	4.31797	4.79408	3.09938	5.04472	5.22812	4.62523	4.35502	4.97602	3.16627	3.35984	5.03062	4.72266	4.68711	4.19667	2.56717	4.41632	4.41652	5.03571	5.06894	3.3324	4.15476	4.82187	2.92243	4.78514	4.50474	2.97656	4.23082	4.83384	3.78335	3.34426	1.99283	4.59983	4.47911	4.63975	4.96847	3.90455	4.00331	3.90406	2.66486	4.60321
ANO6	7.97485	8.24404	8.1224	8.06922	7.71285	8.56832	7.96778	7.65152	8.01186	7.76268	8.03337	8.07659	8.62072	8.40021	7.83067	7.97327	8.00152	7.83939	8.10161	7.65738	7.97891	7.86227	7.91605	7.90446	7.98945	7.99866	8.1747	8.09602	8.12613	8.2312	7.51485	8.17912	8.31114	8.32177	7.89812	7.4225	8.04857	8.54556	8.22483	7.9708	8.00637	8.52459	7.90438	8.1148	7.82706	8.12684	7.83428	8.05199	8.40596
ANO7	4.07589	3.72773	2.85998	3.77748	3.8134	5.33182	3.57001	3.88391	3.53432	5.11359	4.73178	5.09837	5.44139	3.97344	3.39831	5.29474	3.17808	3.48257	3.27359	4.09676	3.15102	3.89755	3.48001	4.98393	5.65105	3.64091	5.62905	5.44565	4.10745	3.97607	4.39873	4.27242	3.60593	5.56317	4.86839	3.98696	3.62422	3.88802	3.90965	4.1394	4.33279	4.8423	4.6681	5.10644	3.46427	2.69756	3.70223	4.54242	3.49394
ANO8	6.02514	5.77972	5.9883	6.11822	5.914	6.01718	6.22274	6.07885	6.00794	6.24521	6.09302	6.17308	6.0581	6.03181	5.91488	5.87854	5.37399	5.87932	5.46079	6.02953	5.75455	5.69631	5.99695	5.56891	5.86484	6.05093	6.14029	5.71834	5.59906	5.92972	5.6078	5.40926	6.01301	5.83764	5.58048	5.43975	5.78689	5.82031	5.69903	5.64177	5.92553	5.46287	5.89642	5.94744	6.06081	5.71813	5.27934	5.75398	5.40692
ANO9	6.7257	5.73695	6.45842	6.00593	6.5874	5.66667	6.42542	6.39858	6.36352	6.54269	6.0661	6.35455	6.06797	5.9859	6.25851	6.14693	6.07236	6.36009	5.58112	6.32006	5.93079	6.45545	6.30949	6.29169	6.3416	6.07033	6.29962	5.46645	5.44415	5.97199	6.04765	5.81667	6.22938	6.30879	6.16671	6.15017	5.97836	5.55678	5.84087	6.35822	6.29595	5.16145	6.03998	5.33657	6.54895	5.77485	5.9136	6.02817	6.06654
ANP32A	7.73325	8.07505	7.98119	8.05229	8.12828	8.29637	7.83932	8.05953	7.81743	7.77991	7.82058	7.90803	8.0354	8.21772	8.14494	8.25656	8.15214	8.66832	8.27428	8.12518	7.57953	8.11311	8.13697	8.11816	8.16569	8.2636	8.01319	8.55442	7.9342	7.60298	7.68328	7.6255	8.06188	8.20418	7.56866	7.37201	7.46339	8.03972	7.91827	7.54165	7.49879	7.79182	7.7436	7.73595	7.46701	7.90997	7.62378	7.46395	7.52857
ANP32A-IT1	6.00432	5.35042	5.61655	6.27677	5.87108	6.16474	5.9265	5.48657	5.51867	5.34738	6.02937	5.80214	6.15303	5.57316	6.55091	5.95493	6.08304	5.84704	4.81237	6.20335	6.04212	6.32405	6.03426	4.94287	4.95725	5.5027	5.69958	4.95002	5.00074	4.56058	5.21256	4.96255	5.10193	5.50352	5.63244	5.28804	5.48673	5.88696	5.70816	4.86411	4.87147	5.8214	5.88614	5.75284	5.24641	5.87542	5.30905	5.49357	5.23407
ANP32B	9.30349	9.42092	9.42355	9.22309	9.08639	9.25215	9.21153	9.42921	9.4348	9.53844	9.25679	9.17152	9.20828	9.0121	9.33928	9.32647	9.38712	9.51006	9.59756	9.22658	9.17432	9.34838	9.1187	9.34958	9.39185	9.51071	9.14572	9.00476	9.90604	9.96372	10.0134	10.0049	9.66181	9.58241	9.81739	9.90534	9.90001	9.95964	9.94251	10.1583	9.92586	9.9493	9.87191	9.99287	10.1233	9.81235	10.0311	9.84792	9.97271
ANP32C	2.46929	1.5738	2.69847	2.64378	3.35771	4.09914	2.25267	3.28726	2.1864	3.41912	2.85028	2.28345	2.40379	4.10977	2.41204	2.36207	2.93578	4.37336	5.03179	3.05752	4.41475	2.81542	4.16125	2.21315	2.43344	4.61308	4.39171	2.98481	3.12008	1.67733	2.81194	2.97365	1.872	2.66151	2.79178	1.30795	2.16229	2.60516	2.83235	2.72258	2.75148	1.87992	2.52043	3.79416	2.39856	2.3149	2.47747	2.33531	2.46722
ANP32D	1.62675	4.12943	1.91538	3.09547	2.91378	3.24859	2.13354	2.51926	1.33113	1.89348	0.874571	3.79078	2.1414	2.83257	2.48249	2.07426	2.17243	1.87681	3.24373	2.77176	2.22248	4.40197	2.87191	1.86634	1.73973	3.48039	1.84367	2.70705	2.39104	2.93968	2.17122	3.03192	1.77918	3.51795	1.4334	3.85803	2.05855	2.07702	0.867881	1.72328	3.80542	3.29309	3.42217	1.85116	1.87859	1.79047	3.45323	2.78944	1.77535
ANP32E	7.93951	8.21587	8.24388	7.69174	7.66117	6.67593	7.93756	8.08176	8.21108	8.25007	8.05992	7.98983	7.74003	7.69111	7.25866	7.37077	7.71443	8.11928	8.13501	8.2026	8.1126	7.53793	7.78412	8.09297	7.87807	7.894	7.89356	7.56997	7.88682	7.69432	7.94175	7.80104	8.18069	8.40444	7.86392	8.18393	8.11278	8.06836	7.92435	8.37401	8.1245	7.6815	8.15486	7.52355	7.78023	7.84486	7.87531	7.74592	7.58043
ANPEP	6.57167	7.24909	7.16343	7.81587	8.37206	8.52071	7.07101	7.52699	7.96225	6.7815	6.89242	7.73599	6.3776	7.69654	7.43782	7.609	7.23022	8.11316	7.76613	6.35061	7.20168	7.67356	7.56573	7.47969	6.24053	7.87562	7.81381	8.48295	8.45139	7.8411	7.90115	8.37886	8.14976	7.4978	7.52058	7.03063	7.79343	7.60862	8.34849	7.40543	7.67394	8.66451	7.36779	8.2174	7.10962	8.39729	8.50338	8.08881	8.44696
ANTXR1	4.72929	4.67528	4.08048	5.08396	5.18069	3.20384	4.66558	5.44807	5.01987	3.76688	4.56806	5.05519	3.78205	4.2736	4.61466	4.84325	5.76197	5.377	5.62397	4.81153	5.77872	5.21523	5.38612	5.4417	4.95158	4.87758	5.34262	5.48294	4.37053	4.93034	4.47344	4.04263	3.9765	4.94806	5.52241	4.65513	5.30937	5.14422	4.1999	5.40657	5.0758	4.91153	3.86285	5.0358	4.86405	3.74892	5.14956	3.79467	4.71533
ANTXR2	8.02868	7.53376	7.55158	7.92925	8.44031	7.36587	7.72027	7.68915	7.72151	7.69212	8.11258	7.78474	7.95186	8.00973	8.01718	7.81473	8.27956	7.71276	7.52992	7.70996	7.89136	7.47995	7.8123	7.60281	7.90271	7.99687	7.87935	7.99938	8.06024	7.8074	8.0725	8.00059	8.14618	7.81901	7.93308	7.62103	7.93375	8.24972	7.90024	7.85738	7.9778	7.86163	7.96787	7.75562	7.71705	8.33929	8.0972	7.78366	7.81083
ANXA1	9.71595	9.7398	9.37449	9.73658	9.08892	10.0147	9.70492	9.46999	9.60499	9.20527	9.49817	9.35964	9.84612	9.81709	9.87806	9.64598	9.82087	9.80688	9.94361	9.76752	9.64081	9.48158	9.4004	9.25848	9.62343	9.74845	9.39336	9.76286	9.93843	9.81476	9.6896	9.84294	9.72761	9.70228	9.49372	9.40879	9.77064	10.4173	10.0874	9.70656	9.86464	9.95074	9.60041	9.81587	9.32532	10.1417	10.0676	10.0832	9.68502
ANXA10	2.43511	4.86399	2.62611	2.24232	2.29919	2.355	2.58652	2.40988	1.94112	1.69786	1.79156	3.51147	2.42353	2.56346	2.95724	2.7562	2.6076	2.90834	2.84967	2.98627	2.89005	3.04005	2.9087	3.71553	2.4798	2.69104	2.53357	2.44514	1.99904	2.33194	2.55366	2.23749	2.43685	2.91566	2.28189	4.72966	3.6197	2.57692	2.8329	3.68914	2.51542	1.92913	4.10113	2.13682	1.91089	2.08977	2.08053	2.21924	1.42413
ANXA11	8.91046	8.92197	9.02999	8.88807	9.28792	9.21091	8.94867	9.02835	9.02742	8.96552	8.87026	8.87401	9.03587	9.19946	9.0999	9.13124	8.87816	8.88242	8.72465	8.72782	8.74896	8.79788	8.75265	9.01645	8.89717	9.0926	8.86596	9.15597	9.34426	9.19861	9.16997	9.24998	9.13514	9.23658	9.11785	8.91284	8.74349	9.25851	9.15451	8.96527	8.76987	9.14006	8.81675	9.25241	9.04447	9.22834	9.21205	8.98064	9.12548
ANXA13	3.11075	2.61379	3.74196	2.11213	3.73212	3.67212	3.03277	4.09559	2.57429	3.68573	4.28838	3.96647	2.54357	4.45947	4.43109	4.00919	3.53787	3.07813	3.22193	4.63955	3.17051	3.20282	3.82786	4.60859	2.82724	4.37121	3.67939	3.36879	3.95549	4.40055	2.78117	2.98148	4.38159	3.30296	4.20645	4.68593	4.34174	2.72836	4.32256	4.86769	4.29971	4.35485	3.93777	1.62131	3.16085	1.46514	2.60636	4.06571	2.43863
ANXA2	9.32945	9.43779	8.9692	9.32527	8.78504	9.85368	9.06645	9.15435	9.41466	9.02842	9.37133	8.99545	9.64626	9.7577	9.65927	9.50972	9.54841	9.44728	9.50141	9.06368	9.30213	9.19482	9.05321	9.44857	9.32836	9.52482	9.29879	9.50247	10.2201	9.92902	9.76578	10.1329	9.82188	9.47391	9.62429	9.71913	9.99629	9.972	10.1347	10.0553	9.93702	10.2196	9.83909	10.1394	9.54405	10.121	10.2797	10.005	10.014
ANXA2P1	3.91403	3.33557	4.42484	4.30961	3.42476	3.7854	3.64813	4.40403	4.48651	4.52535	2.95431	4.18687	4.42687	4.83948	4.70596	4.17207	4.87127	5.08134	5.03822	4.00698	4.87983	4.64549	4.6378	4.34021	4.57196	4.83543	5.03822	4.77141	3.74327	4.98177	3.27641	4.77955	3.27691	4.17037	4.37243	4.54098	4.55853	4.85887	3.89156	4.50823	4.49559	4.48591	4.75818	2.80524	4.0099	4.71685	4.61441	1.85692	2.39654
ANXA2P2	7.52059	7.6124	7.94507	7.58876	7.66777	8.47034	7.33596	8.00827	7.66373	7.72002	8.13821	6.93827	8.6304	8.11615	8.44437	8.28946	7.67952	7.58361	7.50856	7.78343	8.01303	8.0055	7.55899	8.18971	7.61412	8.46493	7.71633	8.04695	8.32896	7.91446	7.73079	8.14556	7.90311	8.02018	7.9493	7.83914	8.37867	8.23459	8.21128	7.9407	7.7877	8.49854	7.98274	8.28296	7.86557	8.4324	8.40684	8.23952	7.94498
ANXA2P3	5.41563	5.35177	5.21568	5.46933	4.78367	3.70813	5.40545	5.3312	3.20665	5.4176	5.50037	4.93824	4.78903	5.93765	5.50115	5.43079	5.28725	6.15381	5.64094	5.14501	4.0415	5.5486	5.42494	5.62228	5.63902	5.46025	3.61099	4.69654	5.60625	4.78975	5.23037	5.80011	4.66792	5.27983	5.24193	5.33167	5.18389	4.54014	5.65467	5.05228	5.5183	5.60086	4.95084	5.75833	4.36185	4.51643	5.94366	5.37765	5.46417
ANXA2R	7.16444	7.18029	7.47815	6.73511	6.57836	6.15309	7.44331	7.45693	7.17975	7.57973	7.05466	7.18344	6.61684	5.88177	6.53124	6.81437	6.77474	7.06256	7.06724	7.27333	6.89062	6.94637	6.98953	6.96379	7.20489	7.24433	6.87085	6.66641	7.16995	7.35919	7.70898	7.43041	6.35731	6.87299	7.56858	7.28314	6.99538	6.30873	6.9047	7.63212	6.87649	6.82753	6.83154	7.02337	7.73715	6.88922	6.90129	7.15069	7.30737
ANXA3	5.14891	4.41458	6.44987	6.03264	7.40791	6.99778	4.55559	4.37105	4.08467	4.93897	5.90401	4.562	5.8658	7.75666	7.14825	6.41762	4.99929	5.48609	5.45682	3.9306	4.4693	5.60193	5.82191	6.47251	4.57126	6.28256	5.6473	7.58952	7.8255	6.27517	7.10728	6.54652	6.97022	7.88373	6.39558	4.35292	6.51512	9.35106	6.82434	8.25623	6.53825	6.49025	7.07804	7.48133	6.14143	7.8504	7.4953	7.43294	6.91479
ANXA4	7.85526	7.76237	7.68607	7.65012	7.33734	7.73073	7.50055	7.66778	7.57169	7.49673	7.65071	7.44426	7.94536	7.99188	7.83601	7.71234	7.80357	7.56522	8.15312	7.43626	7.78705	7.83283	7.47593	8.02288	7.80912	7.8446	7.92695	8.20791	8.25122	8.0653	7.88395	8.15809	8.15398	8.02333	7.76484	7.98007	8.17898	8.50219	7.92938	8.18919	8.09946	8.14705	7.57626	8.21258	7.37649	8.7378	8.46046	8.22492	8.08013
ANXA5	9.06264	9.06762	8.65716	9.20004	8.59803	9.50297	8.80825	8.67566	9.11975	8.7837	9.16693	8.88571	9.31846	9.21768	9.31361	9.15194	9.31098	9.14426	9.2695	8.88764	9.05191	8.79127	8.89066	8.88502	9.19301	9.09869	9.04167	9.36985	9.19357	9.30715	9.00978	9.22803	9.47738	9.10026	8.75374	8.96754	9.21307	9.26372	9.0945	8.9191	8.92795	9.43838	8.7154	9.24495	8.89749	9.21143	9.28902	9.12084	9.16452
ANXA6	8.64163	8.95337	8.92338	8.60435	8.58766	8.90784	8.62348	8.76777	8.80889	8.85079	8.84049	8.88796	8.57376	8.67213	8.92113	8.61723	9.02027	9.02411	9.02571	8.85397	9.07621	8.93295	8.68637	8.76722	8.83879	8.79065	8.78046	8.98823	8.74096	9.01988	8.96499	8.86597	9.07779	8.84635	8.66864	8.98109	8.89248	8.57107	8.70153	9.2571	8.95523	8.75527	8.98891	8.89151	9.097	8.68363	8.96859	9.12579	9.19452
ANXA7	8.23329	8.1461	8.18326	8.15576	7.934	8.4141	8.26593	8.1473	8.25651	8.10839	8.14623	8.13461	8.18588	7.76899	8.29662	8.09381	8.37737	8.28615	8.56181	8.33123	8.08744	8.20669	8.33599	8.17093	8.43149	8.4128	8.41218	8.29802	7.98191	7.69729	7.89574	7.71641	8.30145	8.29848	7.77585	7.61324	7.69716	8.10799	7.77304	7.81199	7.73149	7.91405	7.59782	7.54193	7.68542	7.92501	7.70956	7.63176	7.74364
ANXA9	3.82188	3.67241	2.9789	4.29562	4.15038	3.11164	3.89035	4.17286	4.16678	3.30015	4.46587	3.13833	4.25701	4.25427	3.96437	3.52967	3.38942	2.33439	3.19606	2.68347	4.12431	2.97627	2.66535	2.68097	3.01557	4.34279	4.10512	4.12468	3.09148	2.30315	2.40383	2.49977	3.61611	2.86597	2.32202	1.88399	2.60169	4.56956	3.79546	4.41836	3.76341	4.25553	2.48435	3.36429	3.13431	4.08986	3.91097	3.82439	3.80516
AOAH	7.32882	7.32347	6.91807	7.51798	6.54644	7.57416	7.29542	7.02727	7.48539	6.64566	7.29998	7.29208	7.74938	7.3794	7.21019	7.27767	7.44702	7.44487	7.22286	7.0849	7.25087	6.89496	7.0479	7.24685	7.39307	7.67737	7.73142	7.58805	7.78435	7.60014	7.38668	7.81124	7.6101	7.227	7.3777	7.19039	7.14315	7.77409	7.64347	6.64002	7.10266	7.57774	7.26338	7.77633	7.31725	7.88293	7.67684	7.38093	7.49349
AOC1	2.39123	2.81874	4.4205	4.97682	4.69963	4.39618	4.10232	2.21148	2.29466	3.50674	2.05888	3.74856	3.56836	2.46124	4.48637	3.2831	2.94409	5.36359	4.18461	4.13036	2.73559	3.69324	3.87637	4.50678	2.44021	3.89182	2.70405	5.24176	4.60349	4.49974	5.25288	3.26044	5.12594	3.94092	3.36773	4.34743	3.28854	4.92032	4.5793	2.09015	5.08849	3.52696	4.39476	3.99359	3.94078	1.97775	4.80587	4.26459	4.59661
AOC2	4.71055	5.13208	4.91149	4.95901	5.9781	4.68405	4.59051	5.07499	4.50571	5.05422	5.3398	4.68923	4.97356	4.72936	4.81552	4.61877	4.68181	5.09644	4.51374	4.56053	5.39349	4.93583	4.88961	5.05393	4.84245	5.12056	5.04134	4.95091	4.84664	4.55374	4.84681	4.54473	4.6058	5.25126	5.1907	4.84167	4.13254	4.99282	4.9239	4.8136	4.94011	4.2842	4.45101	4.72087	4.96205	4.64509	3.44629	4.61072	4.58248
AOC3	3.27951	4.23794	3.62263	5.36665	5.88516	3.75827	4.39198	4.1225	4.21699	3.69527	4.54762	4.29859	4.77548	4.86926	4.53132	4.45155	4.07518	4.8423	2.82614	3.73026	4.27161	4.76436	5.09162	4.59692	4.313	4.73574	4.31953	5.20123	4.39613	4.1016	4.48497	1.9954	4.6799	5.03246	5.10624	3.87654	4.25083	4.70296	2.65403	4.69704	4.37141	3.93115	4.47975	4.65792	4.34834	4.40899	4.36361	4.1538	3.53061
AOC4P	3.94683	3.3253	4.8458	5.04536	3.71915	5.15915	4.12639	4.49437	3.91822	3.63239	3.83948	3.85356	3.762	3.75399	3.9011	4.07387	4.00921	3.87338	3.6365	3.83724	5.23436	4.44575	4.86884	4.30409	3.95117	3.83889	5.03074	3.86329	5.41051	4.88428	3.93687	3.21945	4.63334	4.21163	4.05417	3.40073	4.25487	3.69324	4.05541	4.16307	4.24801	4.15561	3.85804	4.21926	3.9286	3.67146	4.96374	3.15394	3.76263
AOX1	4.07204	4.6865	4.13718	4.64152	1.50946	4.26565	4.10904	4.11649	4.21816	3.08999	4.12348	4.62084	3.32581	4.44737	2.85713	2.88997	4.68179	4.32394	2.91141	4.97862	4.51745	4.42461	4.81726	4.45968	3.87315	3.16577	4.03076	3.54314	2.83566	0.9925	3.93468	3.21061	4.34214	4.52967	2.84535	3.48231	3.8653	4.53039	3.97565	3.40096	4.66574	1.95886	4.30097	4.23269	4.08464	3.74055	1.85178	3.65851	1.14692
AOX2P	4.08701	2.6894	4.46384	3.27459	3.20423	3.57808	2.93414	4.59385	2.99009	2.85811	2.94503	3.22656	2.94916	2.9665	2.95212	4.59821	3.07099	4.15537	3.47633	3.04522	3.8867	2.96899	3.48781	3.30808	3.7993	2.76567	3.57651	3.40385	3.59562	3.38974	4.87272	4.33177	4.22687	4.46952	3.56686	3.40589	2.15961	4.62477	2.96583	3.40341	4.00283	3.08396	2.94445	2.9767	4.3752	3.05905	2.96414	3.1297	2.84773
AP000525.9	4.9389	5.45892	5.04605	5.10939	4.89965	4.89393	4.60954	4.87072	4.95477	4.85484	4.4331	5.2638	4.54705	5.36562	5.29014	5.2867	5.28419	5.21352	5.48251	5.24592	4.9	4.57822	5.21061	5.13341	5.12056	4.92	5.05301	5.12902	3.35467	3.07092	4.84515	4.91938	4.95057	4.9406	5.17345	5.27264	3.58559	5.2937	4.32203	5.28253	4.27961	3.82479	5.68061	4.86606	4.41936	4.67594	3.86353	5.00577	4.98406
AP006222.2	5.48477	5.6644	5.09521	5.72762	6.09011	5.48346	5.32295	5.15221	4.84975	5.28814	5.1219	5.76358	5.32978	5.7021	5.45869	5.89566	5.28932	5.65122	5.31698	5.49154	5.62319	5.423	5.50416	4.77678	5.20059	5.60076	5.4804	5.54303	5.98456	5.56372	5.34256	5.38502	5.56467	5.5201	5.61739	5.82352	5.01601	5.28236	5.37274	5.09095	6.05576	5.343	5.44367	5.51391	4.71152	5.6444	4.53216	5.48036	5.15667
AP1AR	6.53486	6.6902	6.52478	6.34513	6.09505	6.33922	6.48448	6.71653	6.40796	6.59215	6.34828	6.65211	6.37151	6.5142	6.4534	6.3418	6.29582	6.2301	6.53989	6.51719	6.52775	6.37336	6.51709	6.20868	6.56802	6.5859	6.66255	5.8513	5.83803	5.91341	5.93582	5.83556	6.35198	6.02066	5.81134	5.88984	5.63444	5.75957	5.79465	6.01568	5.81761	6.04644	5.6029	5.63144	5.62325	5.6727	5.81213	5.74674	5.70046
AP1B1	6.8427	6.94246	6.65055	7.03702	6.38534	7.3867	6.76235	6.89338	6.73737	6.66845	6.72837	6.82979	6.84286	7.18895	7.13621	7.09806	6.97009	6.74321	6.84764	6.30521	6.79442	6.5904	6.78707	6.83903	6.92816	7.01416	6.9229	6.89229	7.21111	7.3372	6.79003	6.77868	6.98068	6.96026	6.55297	6.39809	6.91988	7.4192	7.3025	6.79247	6.87889	7.20881	7.07073	7.43763	6.8426	7.32232	7.374	7.3213	7.16812
AP1G1	7.1907	7.10422	7.06515	7.1711	7.06559	7.12816	7.01266	6.97687	7.02896	7.07028	6.9668	7.08027	7.02084	7.27224	7.18209	7.18243	7.20596	7.04334	6.46989	7.1941	7.3663	7.13096	7.12975	6.8711	7.10445	7.10004	6.96226	6.96147	7.2582	6.9308	7.24976	7.22301	7.21865	7.06598	7.22597	7.19137	7.16196	7.13542	7.29692	6.93462	7.06626	7.39809	7.31032	7.49362	7.27465	7.44118	7.35664	7.214	7.44394
AP1G2	7.32673	7.26746	7.45224	7.2409	7.20844	7.29557	7.32714	7.64481	7.18282	7.38479	7.59846	7.37279	7.17782	7.34137	7.47508	7.50266	7.45253	7.40548	7.05904	7.61584	7.33192	7.63064	7.13397	7.33639	7.2327	7.42739	7.34833	6.90231	6.95565	7.21865	7.23351	7.47376	7.18429	7.58206	7.46698	7.52937	7.18247	7.28331	7.33169	7.78966	7.7411	7.19943	7.4131	7.15149	7.61998	7.30897	7.43167	7.69116	7.27695
AP1M1	8.26896	8.16895	8.11496	8.20625	8.01579	8.52212	8.16812	8.1932	8.17754	8.32292	8.25605	8.24467	8.33247	8.26126	8.42984	8.28074	8.29943	8.2458	8.27141	8.13084	8.02362	8.25694	8.24704	8.0298	8.30958	8.37613	8.32549	8.17438	7.85727	8.14135	8.05207	8.13275	8.16686	8.08827	7.98902	7.90294	7.93691	8.15187	8.13151	7.79395	7.98194	8.14726	7.95959	7.94912	7.86894	8.10694	8.02585	7.958	8.06315
AP1M2	4.04018	4.42598	3.77088	5.01838	4.03584	5.7139	4.73999	4.14983	4.05424	4.88455	3.3696	3.33764	4.5016	5.20049	4.34	4.05235	3.4203	4.20378	3.91588	4.23351	4.93023	3.43988	5.22212	5.09662	4.26267	4.48355	4.72276	5.40405	4.15015	4.91362	2.97774	4.79834	4.10992	5.37684	4.85066	4.1261	4.59971	4.90768	4.75572	5.60665	5.48869	4.40481	5.10999	5.31708	5.20712	4.77627	5.02346	5.12204	5.10771
AP1S1	6.18442	6.33458	6.32591	5.97705	6.42443	6.3668	6.46436	6.27913	6.1409	6.26206	5.86232	6.23729	6.14697	6.45922	6.45918	6.40816	6.25122	6.3598	6.33205	6.11032	6.17029	6.14115	6.16646	6.00387	5.97409	6.44411	5.71199	5.68683	6.30035	5.78655	5.81224	5.69518	6.46713	6.45366	5.99093	6.11582	6.08113	5.66911	5.76303	5.95202	6.23621	5.78492	6.22276	6.30448	5.78239	6.20152	5.79108	5.83252	5.95938
AP1S2	9.40284	9.45012	8.94135	9.62085	8.69164	9.34016	9.34683	9.14069	9.44538	9.04094	9.54195	9.29712	9.69407	9.50607	9.63367	9.08388	9.59152	9.19868	9.66671	9.22867	9.3603	9.36428	9.1116	9.11662	9.43693	9.75858	9.58585	9.46276	10.0899	9.88261	9.70904	10.0622	9.78869	9.29769	9.61985	9.39634	9.4918	9.78086	9.99332	9.39947	9.65056	10.1687	9.47886	9.89398	9.79639	9.64969	10.0276	9.75217	9.72674
AP1S3	3.54759	4.8277	3.55496	4.02983	4.16933	2.12459	4.17862	4.17407	3.60982	4.2915	3.97487	4.24363	3.94735	3.3535	3.82835	3.99449	4.12021	4.2546	3.91959	4.58543	4.58981	3.47501	3.57628	4.23458	4.35568	3.92973	3.55669	2.6163	4.23832	3.3286	4.12745	3.68348	2.61837	4.12739	4.2384	4.12132	3.30766	3.30921	4.34153	4.30791	4.64068	4.0419	4.16554	4.25406	4.19814	4.24288	4.3622	4.32487	4.66525
AP2A1	5.90562	6.27798	5.7207	6.21934	5.64318	6.12398	5.98732	6.09169	6.01046	5.53187	6.34101	5.96647	6.31451	5.67083	5.69633	6.0684	6.23475	6.08336	5.70219	5.85324	6.19162	5.81602	6.23274	5.88439	6.10088	5.91434	6.33353	6.20757	5.94299	5.89888	5.40451	6.08804	5.71394	5.21639	6.05099	5.36634	6.11694	6.08498	5.62386	5.04508	5.5416	5.93711	5.92925	6.2696	5.96079	6.3003	5.86579	5.82195	5.91337
AP2A2	7.34283	7.34335	7.34381	7.3446	7.16908	7.53914	7.281	7.26074	7.39853	7.41606	7.20787	7.29614	7.33834	7.4747	7.5419	7.43545	7.32894	7.18986	7.15863	7.34308	7.34045	7.24898	7.21129	7.15214	7.24204	7.44641	7.26243	7.23676	7.69299	7.75535	7.56202	7.60578	7.43897	7.48368	7.48337	7.47181	7.46794	7.69382	7.65878	7.45015	7.56989	7.70354	7.4201	7.80843	7.65752	7.8204	7.69834	7.58469	7.49914
AP2B1	7.68585	7.65724	7.75801	7.55642	7.45234	7.61228	7.7574	7.61402	7.45971	7.75224	7.60264	7.64368	7.65251	7.67623	7.61858	7.53237	7.56716	7.45504	7.68562	7.61142	7.63081	7.26841	7.27739	7.36068	7.66118	7.52692	7.48554	7.66921	7.42443	7.65265	7.49783	7.54134	7.88615	7.72682	7.54372	7.55932	7.5113	7.24371	7.36	7.76252	7.66338	7.41062	7.67478	7.59602	7.722	7.30488	7.60628	7.65164	7.77197
AP2M1	8.1706	8.37541	8.38019	8.20254	7.91808	8.40137	8.35053	8.20781	8.45579	8.18858	8.19461	8.35745	8.54233	8.47543	8.17978	8.28401	8.31143	8.55846	8.40599	8.11078	8.25763	8.15932	8.21858	8.13528	8.36888	8.38185	8.38132	8.26262	8.68937	8.72147	8.33975	8.34711	8.04976	8.32931	8.44679	8.3433	8.24879	8.5695	8.56688	8.1649	8.39902	8.6508	8.51035	8.26809	8.23711	8.67317	8.76627	8.50585	8.70297
AP2S1	8.50963	8.74836	8.6211	8.72384	8.11684	9.09995	8.50781	8.5062	8.69698	8.40238	8.63087	8.56973	8.98326	8.92414	8.64472	8.65198	8.74399	8.7023	8.88768	8.19514	8.5884	8.42139	8.30431	8.67303	8.738	8.88977	8.75263	8.8616	9.39961	9.0611	8.77611	9.08777	8.98534	8.76312	8.88806	8.69848	8.869	9.12012	9.21582	8.72216	8.75811	9.20944	8.91221	9.24361	8.72792	9.21414	9.32248	8.98138	9.19104
AP3B1	6.97001	7.43372	7.12198	7.13132	7.19316	7.2576	7.08113	7.21596	7.27643	7.09238	6.96414	7.07283	7.28149	7.07867	7.1765	7.26573	7.38243	7.42249	7.45509	7.36934	7.16429	7.17987	6.99943	7.12737	7.17246	7.34636	7.21813	7.06948	7.0998	7.24666	7.20639	6.96559	7.17525	7.12784	7.18585	7.1229	7.25077	7.16138	7.29253	7.1967	7.16787	7.29657	7.12777	7.20008	7.16721	7.34676	7.36246	7.17228	7.22889
AP3B2	3.81776	4.46118	4.29502	4.45274	3.93227	4.34176	4.39045	4.53403	4.04302	4.25983	3.801	4.7645	3.39111	6.17688	2.05897	4.3651	4.40868	4.87706	4.84002	4.90111	4.67641	4.45615	4.94686	5.15916	3.82795	4.37088	4.37762	4.60601	4.56158	2.76417	4.07781	4.22768	4.34665	4.71336	3.62255	4.18569	4.0088	3.27948	3.48956	4.49633	4.65173	4.45824	4.30914	5.29356	4.42409	2.6325	4.5075	4.06822	3.10124
AP3D1	7.84404	7.87776	7.7933	7.85904	7.76737	7.8733	7.93295	7.75281	7.9813	7.80057	7.76522	7.7386	7.76842	7.74911	7.91926	7.97943	7.80426	7.74325	7.5952	7.74797	7.64781	7.70707	7.86563	7.68767	7.85958	7.81181	7.73463	7.84849	8.16367	8.30675	8.07531	7.96031	7.74614	7.71346	7.94824	8.13266	8.20328	8.12026	8.10737	7.93009	8.33674	8.19705	8.29579	7.93176	8.02731	8.11228	8.16518	7.99438	8.25804
AP3M1	7.39963	7.47035	7.4403	7.37849	7.11173	7.40336	7.32947	7.4334	7.54956	7.5202	7.47159	7.42954	7.45916	7.61306	7.56992	7.5364	7.49407	7.19785	7.50171	7.4192	7.63985	7.5132	7.54814	7.46668	7.49427	7.52599	7.47279	7.50241	7.63966	7.26068	7.6007	7.79763	7.70981	7.09915	7.58058	7.59377	7.53351	7.63256	7.52527	7.61956	7.61297	7.71693	7.43422	7.68197	7.65027	7.74757	7.66849	7.49589	7.63614
AP3M2	6.72633	6.36115	6.61426	6.50478	6.71027	5.6959	6.76897	6.69301	6.36903	6.72638	6.58276	6.10921	6.49346	6.21989	6.51768	6.12433	6.5868	6.6348	5.91892	6.86924	6.30104	6.54255	6.73815	6.1229	6.62099	6.62642	6.71732	5.86181	6.1748	6.59421	6.63972	6.51549	6.93224	6.39516	6.6621	6.69109	6.44114	5.90922	5.99186	7.37188	7.09595	5.99686	6.25432	6.48305	7.10537	6.17578	6.25636	6.13702	6.51831
AP3S1	8.58455	8.68148	8.56439	8.54738	8.5108	8.90881	8.50506	8.59032	8.62298	8.4926	8.58588	8.43562	8.64665	8.88583	8.84127	8.62572	8.67538	8.75436	8.76444	8.47104	8.52546	8.40294	8.43125	8.71019	8.68747	8.76197	8.67578	8.84302	8.50671	8.33371	8.31537	8.27836	8.66478	8.74336	8.26805	8.12219	8.30222	9.02005	8.25024	8.37885	8.16924	8.42581	8.19744	8.42331	8.16028	8.55209	8.45641	8.44679	8.19311
AP4B1	7.24793	7.03934	7.21195	7.01867	7.11274	7.02983	7.26397	7.27304	7.15405	7.29956	7.21938	7.23284	7.15113	7.05408	7.33194	7.21218	7.07559	7.03304	6.57399	7.23314	7.21217	7.20158	7.32339	7.20903	7.16196	6.95441	7.11477	6.76733	7.07703	7.20987	7.27476	7.4382	6.96671	6.93519	7.17589	7.48238	7.51658	7.27521	7.05309	7.383	7.44934	7.46239	7.40962	7.47362	7.45521	7.50944	7.38195	7.6002	7.46553
AP4E1	6.49804	6.50829	6.56129	6.39764	6.1708	6.40644	6.51589	6.55445	6.35608	6.48994	6.26166	6.41611	6.40324	6.6584	6.52539	6.67987	6.57595	6.5725	6.65431	6.61895	6.61981	6.55484	6.59791	6.53766	6.45763	6.59288	6.52365	6.58598	6.43063	6.14418	6.34305	6.20819	6.32404	6.33391	6.36477	6.33973	6.33962	6.30934	6.17564	6.26033	6.41677	6.3116	6.23953	6.44318	6.26648	6.36482	6.5221	6.32479	6.35041
AP4M1	5.18014	4.66282	4.58933	5.18317	3.76627	4.52956	5.14289	5.01653	4.78778	4.66429	5.235	5.08334	5.01812	4.86059	4.44993	3.96186	5.25333	4.86427	4.04667	4.70618	4.75769	3.46648	4.84688	4.38644	5.29613	5.07913	5.37398	4.92528	5.3226	5.54725	5.17924	5.37475	3.88661	4.44875	5.04268	4.78086	4.96656	5.3333	5.47886	3.74017	5.24792	5.41991	5.4153	5.6509	5.37052	5.85116	5.49074	5.11263	5.69324
AP4S1	5.57892	5.66745	5.94986	5.30855	5.12067	5.36857	5.55904	5.676	5.90346	6.04501	5.75328	5.54723	5.61377	5.28809	5.39685	5.50533	5.39815	5.04907	5.70335	5.90091	5.77603	5.47479	5.60122	5.99938	5.74572	5.83076	5.84633	5.57379	5.55934	5.59808	6.06972	5.64787	5.77644	4.88027	5.80515	5.79092	5.65421	5.21873	4.95716	5.89258	5.48389	5.50965	5.29363	5.06426	6.44485	5.68386	5.89468	5.88285	5.50337
AP5B1	6.63685	6.35569	6.03909	6.6596	7.39913	6.79352	6.48873	6.63006	6.38976	6.1227	6.55361	6.58688	6.60819	7.0163	6.67725	6.76692	6.43732	6.52229	6.45648	6.39789	6.60107	6.36455	6.56996	6.76396	6.50384	6.69531	6.60828	6.80835	7.21079	7.15844	7.18783	7.15019	6.87185	6.72861	7.20331	6.85291	6.6638	6.9179	7.01324	6.82063	6.77605	6.72486	7.09391	7.16856	6.68002	6.91821	6.91245	6.95748	6.92653
AP5M1	7.76778	7.74802	7.71212	7.67607	7.66562	7.627	7.77957	7.80925	7.82652	7.68905	7.8395	7.68482	7.58568	7.75985	7.74838	7.40493	7.65123	7.27243	7.79748	7.77586	7.85641	7.6787	7.78963	7.8235	7.89885	7.79172	7.77875	7.8612	7.40659	7.17749	7.58514	7.60031	7.79035	7.33726	7.50319	7.53668	7.20755	7.58997	7.45095	7.49701	7.44623	7.74605	7.31818	7.38684	7.44227	7.5088	7.42487	7.50168	7.60539
AP5S1	6.07427	6.44185	6.14678	6.40812	6.25821	6.36997	6.04524	6.41222	6.10481	6.13942	6.11961	6.33506	6.31539	6.31128	6.23403	6.50558	5.98999	5.60293	6.18148	5.62941	6.31732	6.095	6.12384	6.22074	6.09441	6.25815	5.99082	6.08321	6.71385	6.48024	6.45865	6.55923	6.59395	6.45273	6.63621	6.68568	6.49871	6.36807	6.4884	6.62145	6.47995	6.56214	6.73486	6.6315	6.5821	6.42929	6.57152	6.62122	6.73056
APAF1	7.36723	7.37976	7.26493	7.84745	8.08473	7.9429	7.45297	7.40803	7.52658	7.19926	7.71399	7.50298	7.71547	8.29648	8.12077	7.82432	7.71143	7.11903	7.2296	7.53886	7.7259	7.46842	7.70095	7.54507	7.73695	7.93036	8.0223	8.01037	7.11909	6.57176	7.04581	6.94106	7.84923	7.54177	7.22829	6.556	6.94904	7.79458	7.49934	6.85208	7.04699	7.65929	6.91668	7.47254	6.57789	7.21427	6.99828	6.83338	6.94331
APBA1	4.16684	3.73435	4.42906	4.61909	3.86338	4.54538	4.65716	4.34429	4.11864	4.33879	4.17843	4.72232	4.91101	4.4323	3.9878	4.0868	4.06497	4.63258	2.60008	5.07768	4.58377	4.48288	4.57239	2.54284	4.7213	4.30383	4.16418	3.60756	4.68393	4.41355	2.90834	4.10338	4.03221	3.56803	4.39252	4.02341	2.76405	4.23112	4.78116	4.20481	3.24731	4.49602	2.83503	2.50561	2.3799	3.97098	3.6359	1.65811	4.102
APBA2	6.43054	6.71788	6.68821	6.32725	6.52787	6.56849	7.01153	6.99617	6.74636	6.81541	6.28117	6.77051	6.17075	6.13107	5.9808	7.177	6.32816	6.42441	6.6655	6.66815	6.45091	6.75787	6.3651	7.10903	6.64068	6.74579	6.38335	6.62353	5.9883	6.28343	6.67362	6.87569	6.58151	7.08743	6.59901	7.10243	6.78723	5.49251	6.48386	6.82545	6.70149	6.53412	7.12536	6.69986	7.00722	6.69163	6.84124	6.86033	7.01532
APBA3	7.03178	6.81128	7.24389	6.98544	7.4227	6.86663	7.16918	7.08932	7.07283	7.35942	7.13578	7.16074	6.4015	6.94325	7.38111	7.08575	6.91851	7.00904	6.8688	7.0398	6.85093	6.79416	7.12516	7.205	6.96921	7.15656	7.06008	6.91279	6.86074	7.4723	7.01605	7.05093	7.0055	7.1582	7.03401	7.18764	6.86543	6.77143	6.7658	7.16362	7.30091	6.85463	7.38969	7.33959	7.04912	6.72217	6.87164	7.07362	6.69023
APBB1	5.61707	5.18111	6.22865	5.56992	5.10732	4.80811	6.16147	6.19914	5.15128	6.32708	5.41535	5.79802	5.31094	4.677	4.5495	5.33402	4.90282	5.79148	6.08305	5.93862	6.27221	6.41981	5.18895	5.49746	5.76588	5.94282	5.59399	5.3591	4.39815	4.84595	5.34983	5.09213	5.13744	5.51634	5.88308	5.43287	3.92693	3.59979	4.99793	6.13393	5.23509	4.19981	5.56794	4.21676	6.1342	4.90341	4.70675	4.95179	5.31676
APBB1IP	8.80823	8.8305	8.59937	8.87172	9.50852	9.23635	8.62554	8.86615	8.74191	8.74397	8.89618	8.79842	8.81685	9.03083	8.92276	9.20417	9.01143	8.89699	8.74009	8.7555	8.95492	8.87913	8.94789	8.85779	8.7198	8.97718	8.81192	8.96551	9.89906	9.4959	9.58802	9.67	9.1665	9.33254	9.4786	9.3277	9.36477	9.57046	9.799	9.53343	9.40646	9.67011	9.37506	9.5152	9.4213	9.52641	9.48955	9.40104	9.63117
APBB2	5.31764	4.539	5.24479	5.30138	4.95614	5.39112	4.5146	4.99282	5.21276	4.34016	4.84797	5.04986	5.31444	4.89552	5.59354	5.24902	5.36406	4.79267	5.39417	6.26588	5.73672	5.40618	5.5923	5.4104	4.99108	5.10955	5.11106	4.82845	5.07821	5.11843	5.44933	5.35409	4.97593	5.45708	5.22664	5.62503	5.63538	5.50225	5.3902	5.17836	5.6512	4.83213	5.40649	5.01144	5.55234	4.74	5.50773	5.37607	5.64006
APC	6.25195	5.73767	6.18032	6.26532	6.27045	5.92658	6.28575	5.81469	6.10269	6.1748	6.47772	6.217	6.17376	5.73248	5.82389	5.73522	5.99422	6.06962	4.95157	5.85867	6.03619	5.7896	6.3084	4.78071	5.23699	5.18376	5.19088	5.33494	5.20183	5.32373	5.04316	5.07732	5.77454	5.86235	5.89807	5.63992	5.06497	5.67289	5.79604	5.01634	5.18254	5.27642	5.48915	5.49379	5.3728	5.84337	5.18996	5.71788	5.58853
APC2	5.06344	3.55934	4.53138	3.64417	3.82364	4.34057	3.52679	5.26	5.04595	4.60202	4.53726	4.51358	4.59384	4.96989	4.81773	4.71183	5.01872	4.62144	4.82821	5.13553	4.8783	4.79367	4.38731	4.93565	4.61188	4.80356	4.99772	4.79418	5.02969	4.97025	5.40082	4.17514	4.36787	3.00247	5.11054	5.0807	4.69133	4.90629	5.01435	5.00453	5.16066	2.97568	5.14601	4.09989	4.90553	4.85742	4.7491	4.58486	5.00641
APCDD1	5.18018	4.79557	4.14859	4.24435	4.60893	5.7172	4.56157	4.32676	4.81802	4.53602	4.31247	4.42186	4.3497	5.6693	4.31432	5.96726	4.2383	5.16615	4.43685	3.82542	4.3568	3.85766	4.44281	3.25911	4.62261	4.78581	5.12168	4.37324	5.66982	4.74032	4.64002	4.76087	4.53933	3.52848	4.09723	4.76798	3.75695	4.85674	5.03071	4.08447	5.40627	5.09186	5.07453	6.07623	3.46056	5.73371	4.77905	5.25765	4.36593
APCDD1L	2.39759	1.91621	2.74974	2.28214	2.82646	2.68649	1.92917	2.16928	2.45458	2.22625	1.48979	2.18959	2.3994	2.29968	2.94156	1.75349	2.88495	2.8281	2.01844	2.4149	2.49997	2.19187	2.55039	2.62056	2.05002	2.22847	2.00906	2.26497	3.07702	3.23952	1.94621	2.85843	2.42421	2.1148	2.95712	2.90771	1.90703	2.00625	2.55637	4.5706	2.47461	2.48639	3.17738	2.80053	1.96685	2.24021	2.65105	2.07077	2.37631
APCDD1L-AS1	4.24432	5.60703	4.68781	5.81893	4.45994	5.01135	5.48638	4.28103	4.80917	5.14532	4.19727	5.11764	4.78122	5.83463	4.25171	4.68094	4.33776	4.12092	4.68168	4.53482	4.11819	4.44818	4.68173	5.287	5.19444	4.36202	4.45238	4.29803	5.39011	4.62065	4.72958	5.53066	4.30249	4.56671	4.69657	4.44952	4.65606	4.41172	5.15037	4.67846	5.33337	4.91731	4.52962	4.75158	4.55532	4.97822	4.73092	4.53684	4.31391
APCS	4.67669	4.56601	4.09649	5.15179	4.61289	4.90229	4.94321	5.004	4.38141	4.5738	4.71981	4.55918	4.85892	3.39099	4.97184	4.90842	4.8642	4.81971	3.34722	4.70715	4.65915	5.27645	4.92081	4.95305	4.34082	5.16506	5.32934	5.13411	4.67331	4.68231	4.01685	4.50293	4.55681	4.97148	5.35201	4.13753	4.46987	5.14877	4.69932	2.85725	4.50228	4.72213	5.12854	4.32914	4.8442	4.80263	4.08995	3.16055	4.72128
APEH	7.18893	7.22197	7.47579	7.14348	6.99617	7.32401	7.38921	7.33178	7.44084	7.3273	7.12915	7.31443	7.19317	7.22724	7.14221	7.34582	7.15985	7.20794	7.43893	7.39982	7.27048	7.50005	7.21248	7.42279	7.53369	7.40616	7.44877	7.11704	7.25415	7.05085	7.10944	7.17273	7.25365	7.23361	7.02226	7.05127	7.27718	7.29724	7.12696	7.13915	7.26151	7.26559	7.05295	7.27007	7.2121	7.33748	7.28617	7.16733	7.28294
APELA	3.32433	2.36548	1.77017	0.731802	1.03689	1.31921	2.35629	0.502559	1.89491	1.81673	1.37999	0.685058	0.979476	1.03314	0.0439977	1.96045	1.37646	1.90589	1.55136	1.12645	3.18313	1.91192	1.90332	2.92382	2.72892	1.46563	2.37954	1.874	1.4245	1.00978	3.39148	1.40401	0.350912	2.00845	2.34556	3.27067	2.0231	1.59656	3.75448	2.40205	3.44867	1.88963	3.28832	0.854596	2.1302	1.14771	3.30314	0.567851	0.625138
APEX1	8.40722	8.5549	8.64482	8.37577	8.13659	8.46627	8.41665	8.60291	8.57335	8.72045	8.3204	8.4564	8.18246	8.43797	8.54403	8.43042	8.41325	8.47677	8.79955	8.37777	8.40707	8.49905	8.40295	8.29447	8.56061	8.63151	8.37078	8.03874	8.91842	8.58131	9.03337	8.72103	8.52103	8.41047	8.75821	8.60153	8.48198	8.56098	8.80701	8.90618	8.5671	9.00631	8.44852	8.61945	9.19481	8.98966	8.77914	8.63231	8.66044
APEX2	5.94136	5.9068	5.88741	6.52533	5.91015	6.05246	6.60694	5.74297	6.31091	6.11434	6.42657	6.53546	6.00602	5.96402	6.23763	5.75969	5.84499	6.40878	6.45408	6.4582	6.28249	6.37179	6.40708	6.40243	6.34535	6.28112	6.30503	5.81769	6.30434	6.56147	6.13012	6.14929	6.07545	6.03751	5.94068	6.42903	6.29303	6.37671	6.24933	5.99887	6.33734	5.99812	6.45362	6.22801	6.45655	6.3456	6.30163	6.32127	6.27161
APH1A	8.1133	8.0374	8.13314	8.18461	7.84608	8.2787	8.03657	8.07743	8.15962	8.0571	7.92965	8.04853	8.12064	7.89219	8.12786	7.93918	8.31771	8.20066	8.28776	8.09795	8.18737	8.41561	8.03208	7.85281	7.888	8.08436	7.7371	8.1091	7.92148	8.03207	7.82799	7.95885	7.8234	7.75435	7.81698	7.70596	7.66105	7.82876	7.9196	7.97583	7.83647	7.95141	7.80755	7.72241	7.60116	8.04209	7.8916	7.88953	7.97658
APH1B	6.95806	6.62662	6.26315	6.55782	6.34872	7.0134	6.35318	6.30921	6.72061	6.45492	6.6602	6.39701	6.84214	6.71819	6.44514	6.83884	6.73213	6.58263	6.84159	6.51734	6.53111	5.98926	6.58762	6.79755	6.53576	6.95853	7.00054	6.96769	7.4388	6.89988	6.5009	7.029	6.86955	6.91882	6.6498	6.85111	6.52465	7.41563	7.21015	6.86475	6.63679	7.1634	6.67026	7.12943	6.42281	7.29704	7.29586	6.67161	7.07397
API5	7.87985	7.80795	7.95736	7.66915	7.60614	7.81299	8.07272	7.90784	7.76866	7.92061	7.79626	7.79821	7.73837	7.811	7.8729	7.65055	7.87562	7.79238	8.19522	7.99426	8.00017	7.93473	7.99833	7.85375	8.14727	8.04997	7.99356	7.82091	7.72468	7.72963	7.76659	7.7462	7.71978	7.49748	7.66841	7.75063	7.74121	7.70454	7.66384	7.80731	7.73403	7.85892	7.6522	7.53783	7.65288	7.70674	7.56175	7.80177	7.83739
APIP	7.34682	7.20887	7.03582	7.34349	6.96329	7.38926	7.13768	6.91939	7.3449	7.27346	7.0604	7.2392	6.94242	7.46951	7.23915	7.32841	7.36126	6.9654	7.29377	7.20246	7.10798	7.0725	7.154	7.09514	7.36845	7.43713	7.52669	7.3629	7.62071	7.37801	7.46682	7.40191	7.32278	7.14009	6.69324	6.92237	7.06392	7.56904	7.30441	7.4488	7.37071	7.32381	7.2032	7.75785	7.03079	7.4756	7.7948	7.44559	7.41554
APLF	4.41243	4.92287	4.38891	4.78498	4.54862	4.42193	4.25638	4.03838	4.27969	4.32737	4.17244	4.61912	4.38134	3.98724	4.93122	4.61908	4.98427	5.03125	4.75468	5.16395	5.01152	5.21579	4.7682	4.81531	4.68044	4.53845	4.39118	4.65046	4.39518	3.58873	4.52507	4.73964	4.69656	5.10924	4.64217	3.42219	2.69571	4.43369	4.56436	4.36087	4.81473	4.88025	4.83797	4.74373	4.81444	4.91608	4.12445	4.65742	3.96671
APLN	4.56299	3.47477	4.45648	4.68899	4.93092	4.65211	4.19352	3.59005	3.29563	3.06444	3.33126	4.81525	4.6948	2.60997	4.01088	3.59022	5.26858	4.10878	4.18745	5.23203	3.29328	4.84654	4.6212	4.529	4.44443	5.04231	3.70437	3.69593	5.11424	3.97408	3.39137	4.65116	3.2416	4.72346	3.68317	4.89121	4.55986	4.58786	4.66063	3.45345	5.22986	3.7405	3.41751	4.69805	5.13551	4.71834	3.84912	4.70849	3.047
APLNR	2.55781	3.3431	3.01625	4.16718	3.59341	3.14621	3.38768	3.08614	2.6466	2.74283	3.40309	3.09845	3.23163	3.6617	2.5701	3.27248	2.37771	2.19402	4.10203	2.87825	2.90221	2.80467	2.97297	3.73472	3.74585	3.30215	2.99217	3.29101	3.03503	2.26464	3.04003	3.6529	3.00633	2.90274	2.76745	2.93335	2.59586	2.61131	2.70682	2.45442	2.82553	2.48289	2.49322	3.13121	2.90601	2.40598	3.10186	2.74476	2.84304
APLP1	2.03695	2.78416	2.21004	2.48536	2.64343	2.43648	2.33172	2.26529	1.98132	2.74691	1.90665	2.53809	2.60659	2.51353	3.00615	2.37075	2.0588	2.21546	2.19466	2.51621	3.12538	2.46453	2.50994	2.8232	2.58838	3.06342	2.17963	1.83818	2.1391	2.45567	2.02292	1.88666	2.55673	2.71341	2.84897	2.89918	3.10407	2.86177	2.59873	2.18274	2.47006	3.23887	2.10767	2.48128	2.2426	2.40321	2.73638	1.6454	2.36086
APLP2	9.15542	9.11796	8.76813	9.40686	9.01688	9.74646	9.02298	9.04343	9.29386	8.88903	8.9753	8.97293	9.32404	9.34544	9.38557	9.32026	9.37208	9.43211	9.38807	8.73108	9.04331	9.02877	8.90299	8.91027	9.13077	9.31199	9.16156	9.28331	9.23687	9.20245	8.94883	9.25478	9.45617	8.80814	9.06239	8.73414	8.92277	9.29804	9.53599	8.57025	9.05187	9.42399	8.95899	9.24123	8.63196	9.25684	9.35685	9.29202	9.35112
APMAP	8.37075	8.35343	8.18106	8.23447	8.1639	8.43904	8.08559	8.20047	8.11085	8.08011	8.26565	8.00752	8.08346	8.35487	8.21077	8.11583	8.14406	8.45498	8.72772	8.19503	8.4567	8.22181	8.38119	8.26372	8.22886	8.26264	8.12434	8.5532	8.19696	8.11242	8.56242	8.01316	8.10047	8.29967	8.08235	8.07687	7.93645	9.15345	8.41493	8.39316	8.1544	8.43594	8.69008	8.61997	7.92043	8.32307	8.49315	8.42781	8.46012
APOA1	4.24105	2.73891	3.58147	3.40853	4.68796	4.25445	2.55852	4.8318	4.03781	4.57202	4.35227	2.63684	3.76101	3.89075	3.68308	4.37886	4.39718	4.72252	3.36678	4.2819	2.7655	3.81254	4.35243	4.04221	4.56025	4.52789	3.97879	4.22157	3.65506	5.41906	4.53162	4.57858	2.84119	4.23977	4.84766	4.47846	3.8364	3.42791	3.71742	3.72583	4.81033	4.21886	4.65792	5.0267	4.68236	4.57716	4.18152	3.22264	3.72352
APOA1BP	6.83501	7.29698	7.13674	7.15025	7.02118	7.28888	7.24145	7.0184	7.25906	7.32991	7.05453	7.19296	7.12811	7.14166	7.47528	7.32346	7.1867	6.99022	7.21477	7.01802	6.90309	7.21727	6.91694	7.25632	7.38425	7.2398	7.23448	7.06925	7.4172	7.41552	7.42987	7.3712	7.08096	7.46069	7.20005	7.51012	7.529	7.2419	7.54958	7.44465	7.54122	7.46596	7.60563	7.32482	7.28425	7.26742	7.51609	7.48168	7.6973
APOA2	5.42111	4.03884	2.13345	5.0515	4.27642	4.1544	4.24256	4.64896	3.8935	3.08764	3.55284	4.34852	4.13684	4.46681	4.09691	4.98027	4.56039	4.651	2.60746	4.49655	4.35753	2.87209	4.20545	4.75161	4.34257	2.40817	4.94741	3.18759	5.46293	5.39082	5.39652	5.73826	5.80191	6.09059	4.18832	5.22272	5.20137	5.64487	5.88878	4.37797	4.50279	4.72784	6.1822	5.40514	4.19371	6.53102	5.17725	4.37273	5.01059
APOA4	3.57278	3.30092	2.39914	3.85497	2.77564	4.12699	2.84656	3.13728	4.30879	1.75123	3.73282	2.95452	3.9535	3.85716	3.64743	3.33496	3.22153	3.43971	5.00626	3.07437	2.92962	4.57796	2.73641	3.31713	2.0551	4.25282	2.95461	2.11797	3.36824	3.04704	3.77358	5.10249	3.11715	3.14622	2.44331	2.3049	2.12871	3.59484	3.88548	2.4043	2.1138	3.66399	4.5869	4.93223	3.05847	5.00597	3.80219	3.15351	4.45234
APOA5	3.4743	4.09929	5.17831	4.31506	5.38342	4.64183	3.82497	3.69416	4.27369	3.72131	4.764	4.67517	3.82333	4.52478	4.75178	4.0627	5.12736	4.27222	4.69102	5.07104	4.10254	4.14381	4.71919	4.34785	4.08338	4.6164	4.72233	4.59158	4.56874	2.65652	3.30487	4.5532	3.75303	4.52772	2.71883	4.71055	3.8185	3.31728	4.59576	5.24527	3.56656	3.91466	3.78308	4.57227	4.0573	3.55096	5.43383	3.81787	4.28239
APOB	3.58199	4.66734	4.92032	2.40163	3.84025	4.95346	4.12275	4.09008	3.86263	3.20272	3.69003	4.51603	4.47231	2.80814	2.47159	4.50796	4.4851	2.62776	2.86533	4.55261	3.98836	4.43045	2.99277	4.27189	4.59676	3.85805	2.58299	3.49568	4.10281	4.53935	1.49692	2.66608	3.21027	4.41613	3.91172	4.58348	3.94679	4.51672	3.56037	2.90468	3.88939	4.26091	3.91553	4.16398	3.08458	2.14548	4.13298	4.34489	3.76615
APOBEC1	4.89816	5.07	4.26076	5.05444	5.15977	4.63912	4.65155	4.89841	4.83966	4.87692	4.59527	4.86984	5.05293	4.88429	4.87469	4.20079	5.11436	5.05629	5.17143	5.31137	5.22894	5.34253	5.69864	5.12451	4.76315	4.54463	4.42486	4.69841	4.65473	5.18892	4.78298	4.54401	4.70541	5.14933	4.77735	4.77423	4.47206	5.31003	4.20932	4.84386	4.95297	5.12802	4.67761	5.03413	4.94452	4.56405	4.93601	4.49923	4.68332
APOBEC2	4.64569	4.38359	4.33992	4.69931	4.83471	4.94673	4.65551	4.83277	4.82983	4.74916	5.17339	4.97166	5.08372	4.76308	4.99797	4.67257	5.03222	4.97427	4.82622	5.17733	4.7311	5.22556	4.62161	5.15071	4.58556	4.9185	5.00865	4.63597	4.64501	4.93566	4.87502	4.54876	5.29724	5.35283	5.17763	4.47117	4.44155	5.25835	4.92165	5.21094	5.44967	4.88391	4.7862	5.59153	3.99716	4.99085	5.11269	4.2353	4.95317
APOBEC3B	4.95456	4.90256	6.3628	5.03086	5.63475	5.17425	5.08079	6.20247	5.88987	5.56131	5.03877	5.44296	4.97439	5.89204	5.0558	6.16645	5.07003	7.20605	7.35219	6.48931	7.38231	5.97652	6.69818	7.88135	5.24191	4.93761	8.38203	5.59464	4.46895	5.26439	4.46624	7.88516	6.0924	6.57057	4.86019	6.78824	7.38566	5.824	7.04169	6.44206	6.73635	6.79266	7.57356	5.70585	5.20974	5.56027	5.55693	5.16537	6.81841
APOBEC3C	7.63649	7.74955	7.62244	7.43944	7.27858	7.08769	7.45626	7.39061	7.27047	7.38775	7.60306	7.44467	7.27051	7.03232	7.40254	7.29231	7.61686	7.3434	7.69004	7.71946	7.52931	7.48812	7.53269	7.69532	7.40353	6.89653	7.28492	7.70753	6.87544	7.62535	7.22968	7.33598	7.09337	7.35529	7.20409	7.24189	7.57358	7.02606	7.12913	7.37846	7.60988	7.20715	7.52637	7.35834	7.00211	7.01394	7.30398	7.36174	7.29062
APOBEC3D	5.33205	5.44409	5.14855	5.46348	5.42707	5.43036	5.14102	5.35544	5.14179	5.22551	5.47042	5.48748	5.42154	5.45987	5.11059	5.39745	5.49829	5.28687	5.155	5.62723	5.7263	5.80291	5.55274	5.07413	4.60643	5.15444	5.31443	5.66146	5.37029	5.25306	5.47201	5.33073	5.36264	4.88373	5.6736	5.55747	5.49948	5.29163	5.47562	5.91064	5.50853	5.55948	4.98594	5.78957	5.77996	5.032	5.45035	5.53975	5.65973
APOBEC3F	4.44259	5.37585	4.8038	5.2365	4.73078	5.16497	5.29548	4.79262	4.663	4.76246	5.19298	4.89666	5.6222	5.00231	4.98614	5.20449	5.03115	5.14477	5.18437	5.26005	4.04604	5.1267	5.25824	5.25173	4.45952	4.96446	3.87863	4.86616	4.76319	5.24063	4.62793	5.01188	4.30048	5.43927	5.27045	5.06991	4.85762	5.09284	3.66531	5.19949	5.23767	5.3441	3.32482	5.00227	5.41203	4.82876	3.33755	4.66367	4.26325
APOBEC3G	8.13016	8.60266	8.14849	8.12595	8.13085	8.1138	8.19626	8.14658	8.09123	8.03606	8.2403	8.12325	8.15515	8.07112	8.17455	7.69498	8.55714	7.89569	8.6678	8.19511	8.58871	8.41401	8.35397	8.88735	8.28634	7.84288	8.03816	8.60139	8.00302	8.69549	8.28218	8.6373	8.0941	8.20297	8.24458	8.76336	8.93747	8.00208	8.23503	8.54673	8.42113	8.39008	9.04398	8.72531	8.35121	7.72498	8.46417	8.79333	8.97905
APOBEC4	4.48825	4.77191	4.96559	5.22125	4.88817	4.93021	5.36799	4.8838	4.71974	4.80694	4.86732	5.25292	5.12427	4.80705	4.91364	5.02884	5.05517	4.87639	5.21525	5.18348	5.42265	5.31933	5.46862	5.16208	4.922	4.94495	4.97044	5.01278	5.05357	5.02002	4.97371	4.86968	5.00353	5.47225	4.7513	5.30383	4.45898	5.10302	4.87307	4.70126	4.73504	4.90114	4.86366	5.01473	5.24755	4.85816	5.01821	4.50687	4.85378
APOBR	6.66922	6.65624	6.60416	7.00337	7.52416	7.06496	6.73857	6.82524	6.99372	6.38233	7.16698	6.8579	6.98043	7.1601	7.0419	6.90864	7.10883	6.56924	6.55271	6.6144	6.67749	6.45119	6.89128	6.74234	6.83515	7.02577	6.91918	7.29987	7.16842	7.34626	7.06346	7.34581	7.06251	6.94796	6.93904	6.36896	6.79979	6.77474	7.44666	6.38999	6.77293	7.00452	7.47676	7.31915	6.38212	7.10883	7.34165	7.2358	7.25333
APOC1	5.11065	5.30228	4.66201	5.04921	5.38296	3.61442	2.62547	4.00894	5.29579	5.19353	4.43255	4.33602	5.25441	5.11766	4.93003	4.49646	4.2468	5.98888	5.43437	5.38455	5.51822	6.09692	5.82613	4.94907	4.50109	4.84148	4.4626	2.3878	3.79144	5.35628	2.71036	5.82345	4.74041	3.01934	5.41405	5.42578	4.71777	5.41256	5.46828	5.50107	5.47048	5.77773	5.50511	4.19958	5.67138	3.52051	3.55906	5.60488	5.68968
APOC2	4.67007	5.49639	5.34196	5.1133	5.23188	4.9948	5.09704	5.15365	5.3226	4.84557	5.1233	4.71098	5.47027	4.97284	4.77709	5.08166	5.30167	5.22903	4.82732	5.40781	5.00902	3.47112	5.20405	4.95406	4.88922	5.36702	5.1781	4.69312	4.88462	5.19784	5.23037	5.00296	5.30443	5.9941	5.27064	5.05338	5.42128	4.7192	5.31154	5.63591	5.36023	4.64648	5.43132	5.31878	5.30146	5.20092	5.29248	5.0258	4.95477
APOC3	4.2942	3.17409	3.24041	3.60233	3.15748	3.03336	3.02245	2.94333	3.20161	2.83925	3.24863	2.89805	3.23668	3.32251	3.10685	2.91883	2.7871	3.37753	3.51506	4.49584	3.94663	3.39451	3.95047	3.54339	3.26154	3.22426	2.83845	2.81548	3.26296	2.95336	2.83236	2.8421	2.74628	2.96352	3.10365	3.3306	3.08342	3.6629	3.53857	3.42828	3.14087	3.24135	2.82882	3.03729	3.07303	2.91904	3.19991	2.49802	2.94463
APOD	4.95862	5.1224	5.33018	5.27246	5.21996	4.56908	5.13874	5.14034	5.00567	4.97113	4.94174	4.9086	5.03894	5.19139	4.92686	5.47449	5.04401	4.74915	5.04384	3.17128	3.77187	4.85031	4.91163	5.54422	5.07085	5.04522	4.94324	4.89658	5.29632	5.24796	5.02075	4.99859	4.86331	5.58921	5.6552	4.96878	5.00287	3.61478	4.9807	4.68385	4.77684	4.89734	5.03788	4.56827	4.98385	5.06542	4.23445	4.58037	2.73057
APOE	5.34924	5.38719	5.16667	5.45327	5.08953	5.51976	5.69754	5.40889	5.54792	5.41841	5.59407	5.19175	5.13705	5.5109	4.94511	4.98424	5.45991	5.56428	5.84304	5.5406	5.58485	5.32458	5.47373	5.7348	5.37963	5.59264	4.96906	5.32879	6.15912	5.23777	6.01118	5.95211	5.81815	5.52689	6.01314	4.92132	5.8281	6.15563	5.94087	6.04855	5.04849	5.18591	6.16731	6.57935	6.14865	5.87613	5.79535	5.93874	5.8259
APOF	2.64278	2.70693	2.39558	3.17976	3.0617	0.366785	3.0685	1.49569	3.58514	1.09559	3.18884	3.76956	1.5735	1.66468	3.20756	3.17992	0.820076	1.57327	1.84918	1.94294	3.28971	2.26293	2.06746	2.28775	1.67546	2.80555	1.45715	3.51346	2.66523	0.686817	3.99557	2.69123	1.85065	4.25024	3.25498	3.0063	3.91806	0.990665	3.71704	3.54752	1.79329	1.10676	1.68088	3.65754	3.95352	2.82637	2.8427	0.45205	1.27859
APOH	3.3674	4.39259	4.19136	4.09455	5.10364	4.0008	5.0249	4.8019	4.74368	4.64131	4.46411	4.08375	5.06324	4.45718	4.43992	4.8036	4.82101	5.00918	4.47584	4.87497	4.82011	4.51461	4.94801	4.96903	4.7396	4.61808	4.71278	4.51841	3.44697	4.48533	3.24826	3.88539	4.23425	4.96546	4.73425	2.83653	4.2158	2.94813	4.11013	4.4744	4.61872	2.41864	4.22288	3.94832	2.54839	3.42503	2.68664	2.3132	2.73618
APOL1	5.67839	5.54614	5.59072	5.53994	6.33772	5.57208	5.54683	5.64498	5.47423	5.57623	5.63359	5.02758	5.68182	5.39163	5.62505	5.08789	5.6389	5.33279	5.40626	5.07687	5.65183	5.61171	5.38694	6.27541	5.74905	5.51299	5.84045	5.95927	5.20134	5.94138	5.95268	6.04299	5.91802	5.91653	6.0072	6.41523	5.83869	5.06671	5.12962	6.17514	6.11948	5.43047	5.93666	5.3165	6.02307	4.97196	6.01963	6.1158	6.31938
APOL2	6.49046	6.44039	6.05699	6.29726	6.57261	6.0551	5.98849	6.07719	6.21303	5.71991	6.30245	5.93577	6.18622	6.10561	5.92281	5.84882	5.9188	6.37232	6.53408	6.1905	6.34486	6.66099	6.42945	6.30366	6.28691	4.74961	6.04519	6.56819	6.35583	6.7066	6.01905	6.35021	5.96396	5.73395	6.34591	6.69393	6.61524	6.16726	6.36681	6.71653	6.25642	6.60178	6.44873	6.07623	6.5212	6.05416	6.1385	6.86142	6.24005
APOL3	7.34011	7.08968	7.13339	7.45183	6.916	6.92899	7.11983	7.36139	7.44878	7.48275	7.26846	7.78378	7.56851	7.26225	7.31272	7.07337	7.48969	7.43943	7.75763	7.88364	7.27321	7.83729	7.36804	7.26719	7.67451	7.14044	7.77973	7.6248	6.7898	7.51017	6.87662	7.17989	7.30513	7.26716	7.11102	7.37028	7.05772	6.77985	7.06125	7.12377	7.32052	6.99737	6.78346	6.66627	7.42681	6.36531	7.03166	7.08822	7.13999
APOL4	4.54179	4.74449	4.44631	3.50143	4.30525	4.28119	3.32199	3.51748	4.46043	4.14852	4.84506	4.42006	5.06718	4.49664	4.36296	4.72402	4.5827	4.11569	4.88201	4.95919	4.95825	5.26211	4.41396	5.29002	3.14356	3.19173	4.83491	4.9098	4.4985	1.99785	3.24587	5.2597	4.17952	4.93163	4.43203	4.86045	3.43159	4.63318	3.89921	3.6723	4.81176	4.34861	4.72893	4.69299	4.38275	2.69484	3.82533	4.34964	4.41901
APOL5	2.92151	2.81507	2.87499	2.92592	2.79782	2.5458	2.35997	2.04481	2.28159	2.78292	2.71612	2.98062	2.80308	2.91666	2.36172	2.88581	2.75763	2.60998	3.02066	3.08906	2.94187	3.2386	2.4722	2.88249	2.80785	2.97949	2.98465	2.9856	2.79624	2.92397	3.03631	2.61846	3.16289	3.00861	3.03187	2.74384	2.75685	2.75337	3.44294	2.68148	3.06039	3.08579	3.20707	2.74162	2.79884	2.91079	2.60603	2.73664	3.11657
APOL6	7.18614	7.10675	7.10734	7.21926	7.39759	6.95682	7.20878	7.40272	6.99635	7.26983	7.13765	7.15934	7.24732	7.09699	6.9366	6.52496	7.44513	7.27684	7.57434	7.48995	7.76781	7.62519	7.5584	7.27672	7.30374	6.99793	7.11817	7.56771	6.54506	7.4299	7.36533	7.43456	7.04382	7.10591	7.28764	7.4011	7.02691	6.52489	7.03731	7.09915	7.18917	7.2287	6.94594	6.9899	7.49531	6.39665	7.12483	7.39182	7.57161
APOLD1	4.67117	3.76837	4.093	3.59785	4.9	3.04266	4.07442	3.04699	4.11554	2.31216	4.64672	3.52136	3.1843	3.85464	4.43067	1.87236	4.20203	2.301	3.96279	2.77058	4.98514	3.74731	4.46218	4.30389	2.4272	3.18173	4.26045	2.22905	3.62889	3.69243	3.15373	3.37388	2.16069	2.13095	4.73032	4.4456	4.12872	2.15525	2.47506	3.69714	3.94848	4.34843	4.34707	4.57223	3.49663	2.39098	4.30853	3.8226	3.61139
APOM	5.94247	5.89522	5.90802	5.90691	5.89893	6.29168	5.77982	5.89536	5.92274	6.00762	5.74803	6.05802	5.87926	5.91843	6.04843	6.16216	6.02755	5.98401	6.19897	6.01534	5.69333	5.98873	5.95514	5.96171	6.07453	6.08573	5.94151	6.2145	6.08511	5.95503	5.73212	5.69477	5.69058	6.24035	5.93853	6.20952	6.25549	6.23679	6.00857	6.04907	6.14125	6.10782	6.18582	6.13022	6.04853	6.16068	5.84718	5.98903	5.68382
APOO	6.2503	6.33442	5.97427	6.07107	5.79886	5.66866	5.98891	6.2216	5.96986	6.14245	5.82498	6.04955	5.8769	5.80588	6.07088	6.02269	6.10645	6.01115	6.45166	6.18794	6.07865	6.07035	5.90202	6.30857	6.1194	5.82182	5.63323	5.9689	6.47035	6.31547	6.03499	6.30558	6.17043	5.87971	6.18277	6.56262	6.64347	6.25748	6.18405	6.78713	6.49322	6.10214	6.12183	6.46217	6.52373	5.98348	6.1911	6.18588	6.19692
APOOL	6.23944	6.16571	6.32694	6.15916	6.10967	6.12486	6.34466	6.25907	6.2022	6.19539	6.26498	6.41779	6.10281	6.45286	6.56208	6.3854	6.3869	5.9945	6.33415	6.40855	6.29629	6.24662	6.48573	6.18387	6.40865	6.25838	6.64279	6.64883	6.01133	5.86856	5.92335	5.99568	6.4965	6.43532	5.83039	5.92795	6.10681	6.06785	5.89068	5.98114	6.09876	5.96616	5.60666	5.95192	5.96595	6.07953	5.99026	6.09772	5.91044
APOPT1	7.02694	6.82811	6.88483	7.12156	7.06955	7.12019	6.84592	6.75741	6.6442	6.80257	6.86829	6.78505	7.03012	6.87681	6.95532	6.83542	6.75075	7.21671	6.67176	7.37107	6.941	7.46427	7.25788	6.07267	6.50715	6.36606	6.49167	6.1573	6.79354	6.93085	6.81488	6.94505	6.21614	6.34423	7.13166	7.28389	7.00891	7.27254	7.21359	6.99837	7.27222	6.90868	7.20594	6.84668	7.12664	6.94569	6.98281	7.03889	6.96121
APP	7.7689	8.04369	7.87089	8.09511	6.91834	8.55923	7.90636	7.66073	8.01576	7.72042	7.78818	7.68963	8.28605	8.07321	8.00655	7.74089	7.83116	8.17492	8.09467	7.88753	7.87142	7.64104	7.47732	7.52545	7.96743	8.04001	7.99093	7.59461	7.70677	7.6796	7.29899	7.84225	8.59484	8.44492	7.61868	7.20085	7.93586	8.559	8.01887	7.89033	7.69853	8.03746	7.62834	7.9572	7.69192	8.26215	8.19232	7.87174	7.79222
APPBP2	6.63318	6.31024	6.59702	6.50857	6.48119	6.56582	6.78478	6.78703	6.58581	6.67332	6.53439	6.59841	6.34543	6.4026	6.63685	6.57825	6.5939	6.52328	6.68464	6.77152	6.425	6.85046	6.72891	6.58793	6.85228	6.63837	6.65874	6.41599	6.2655	5.99586	6.4256	6.45167	6.39541	6.14831	6.32761	5.94213	5.89271	6.04686	6.46033	6.12554	6.03201	6.21235	6.06736	6.10874	6.43095	6.02774	6.23445	6.30135	6.6885
APPL1	7.41507	7.40196	7.42159	7.20021	6.83093	7.2454	7.34948	7.47349	7.34562	7.44998	7.29295	7.44924	7.28913	7.18293	7.21601	7.16087	7.0573	7.13903	7.60863	7.29543	7.45228	7.20854	7.3072	7.26119	7.47004	7.1228	7.12853	7.17797	7.4461	7.08447	7.33157	7.4028	6.9143	6.71564	7.26127	7.05567	7.21413	7.2431	7.18497	7.13766	7.15913	7.20263	6.98508	7.09858	7.47128	7.35925	7.19803	7.27137	6.9096
APPL2	6.4729	6.38549	6.48718	6.29534	6.62855	5.88653	6.40408	6.56098	6.15274	6.6851	6.16115	6.36239	6.26458	6.11987	5.95994	6.25429	6.34666	6.53634	6.23209	6.55258	6.13827	6.52926	6.54301	6.02398	6.27709	6.24505	6.14293	6.20907	5.5277	5.43498	5.75461	5.59894	5.88925	6.15628	6.04801	5.78377	5.53835	5.82537	5.60164	6.12939	5.74515	5.36954	5.90878	5.73191	6.03593	5.85732	5.73628	5.94727	5.77878
APRT	7.99625	8.08684	8.17549	7.87925	7.74372	8.01361	8.1447	8.21451	8.12983	8.1799	7.99264	8.0343	8.00145	7.95116	8.15989	7.95278	7.81257	7.89737	8.23356	7.84412	8.12693	7.91148	7.86685	8.10605	8.17892	8.31655	8.16776	8.02267	8.09337	8.08547	8.14425	8.10472	8.01401	8.0007	8.08806	8.09512	7.90247	8.09272	8.15058	8.05464	8.22798	8.19122	7.90895	8.05292	8.40505	8.14562	8.09704	8.10061	8.09853
APTR	5.60903	5.25528	5.53276	5.71849	5.86387	5.45717	5.33711	5.39257	5.50939	5.4768	5.3701	5.90585	5.21191	5.43731	5.7594	5.56041	5.66051	5.48989	5.25189	5.51615	5.84758	5.47284	5.32626	5.61803	5.53614	5.52042	5.37697	5.65466	5.35751	4.8207	5.68474	5.30491	5.30041	5.38377	5.519	5.34281	5.24084	5.47779	4.84353	5.55936	5.19949	4.74543	5.51602	5.08589	5.37197	5.62012	4.97115	5.65252	5.59328
APTX	6.53734	6.55942	6.29485	6.34533	6.22741	6.26827	6.42434	6.49783	6.3065	6.51573	6.34338	6.25324	6.3373	6.41472	6.58865	6.22787	6.29543	6.13649	6.44305	6.44833	6.41823	6.44571	6.41828	6.41903	6.46729	6.36009	6.53679	6.20614	6.37478	6.34333	6.41794	6.61469	6.22609	5.81053	6.41033	6.39481	6.6057	6.45366	6.4182	6.48653	6.52707	6.15792	6.50461	6.49283	6.54359	6.56177	6.27572	6.53694	6.50863
AQP1	3.80397	4.91772	4.13912	4.53543	4.59849	5.00162	4.10583	3.62518	4.01588	4.05401	4.53021	4.49751	4.85223	4.50894	4.63929	4.83644	4.50858	4.2697	4.69505	4.93604	4.59587	4.41634	4.32051	3.81189	3.99921	3.55729	4.48474	4.39696	4.19385	4.5002	4.55758	3.82552	4.30599	4.79035	4.43649	5.06266	5.01158	4.55726	4.58391	5.23376	4.8511	4.2238	4.77844	4.89422	4.9426	3.06598	4.16325	4.02481	5.14065
AQP10	5.33773	6.18925	5.94812	5.43231	4.07951	7.05969	5.4814	3.15402	5.70293	6.31781	5.60132	5.5125	7.04229	6.34175	4.66377	3.3078	3.66433	3.07299	4.73186	4.55465	4.39574	4.59065	4.8163	5.35042	4.56424	3.85746	5.0628	5.37767	6.20186	6.51826	3.27532	6.1241	6.59711	6.10788	5.36114	3.2427	6.30447	7.14537	5.7747	6.49506	5.09514	5.56627	6.40815	5.71134	4.84332	3.24504	5.38946	5.6187	6.27296
AQP11	4.76925	3.73081	4.68534	3.15656	2.25948	2.48438	3.38677	4.27969	3.16094	4.71113	4.44734	2.78591	2.22252	3.22608	2.47471	2.08049	4.42853	2.88531	3.37794	4.34338	2.88672	2.79963	3.80646	2.72722	3.2469	4.18896	2.64971	3.08282	2.5227	1.85442	4.37041	4.12808	3.1683	3.12679	4.83661	4.90496	3.39254	2.17015	2.5429	4.35679	2.79966	3.11171	3.29424	2.81432	3.43255	4.6722	2.24917	4.79923	2.56822
AQP2	5.62621	5.842	5.67981	6.06301	6.2347	6.15874	5.95538	5.80616	5.89427	5.9032	5.92748	6.03358	6.14195	5.66361	5.9742	6.04682	5.77235	5.46004	5.72084	5.61327	6.16231	6.22774	5.90188	6.16171	6.00813	6.16233	6.08737	5.9368	5.76048	5.45366	5.33698	5.7889	5.36268	6.12072	6.08033	5.69395	5.52816	5.80663	5.97916	5.75686	5.47079	5.80399	5.76117	5.99256	5.75799	5.5577	5.68716	5.18008	5.68626
AQP3	8.3697	8.24969	8.37487	7.97129	8.48217	6.98773	8.44285	8.49183	8.56272	8.57335	8.04942	8.32335	7.64314	7.82747	7.92244	8.30345	7.83816	8.30502	8.03505	8.40048	7.97087	8.34347	8.13625	8.99608	8.41865	8.46176	8.39312	6.97705	7.59257	7.95391	8.41398	8.29201	8.50783	8.41139	8.11262	8.72353	9.05406	6.96034	7.67048	8.71741	9.09389	7.10461	9.1237	7.73387	8.66715	7.16605	7.9303	7.36835	8.1045
AQP4	0.926659	3.90671	3.60184	2.00814	3.39962	2.32949	2.84204	3.60309	3.14568	2.38915	3.25655	3.5666	3.06002	2.63461	3.13651	2.17692	3.83488	1.89759	3.62212	3.31838	1.24119	4.28213	4.18548	3.79246	3.84174	3.07147	3.05196	3.57871	2.12236	1.59325	4.38405	3.48028	2.801	3.55982	3.64968	2.64154	1.681	4.03849	3.89087	2.85168	3.26714	3.32758	3.16011	3.61776	2.96931	2.88409	1.53458	3.29162	2.77022
AQP4-AS1	2.81518	3.89517	2.79658	3.90902	3.87986	3.76442	3.3411	1.93171	3.09588	3.91096	3.33068	4.38889	3.19684	1.72079	2.88785	4.48084	3.52059	4.33685	2.08374	4.09795	3.91316	3.50045	4.27743	3.88055	3.03196	2.03104	3.89004	3.83633	3.60279	3.34788	3.69748	3.31226	2.96057	3.99066	3.56365	4.0868	2.18387	3.9638	3.29026	4.37692	4.33382	3.92453	3.56082	3.63191	2.04854	3.00113	2.67084	1.97935	3.67454
AQP5	3.67344	3.33384	3.2461	3.37048	4.56303	3.91635	2.99416	2.90585	3.74004	3.07351	3.14165	3.13004	3.64812	3.38957	2.95494	2.76605	2.25709	2.65992	4.78353	3.1647	4.57959	3.05592	3.06791	3.56347	3.30039	2.65339	3.52092	3.36153	3.55553	3.52843	4.01132	3.19578	3.79259	4.87481	4.21393	3.57063	3.49061	3.93459	3.75657	3.99668	3.5742	4.34099	2.7917	4.31363	2.73549	3.77628	3.31498	3.98201	3.34631
AQP6	4.59521	3.40399	4.42763	4.8007	5.00798	5.43882	4.61077	4.26695	4.26534	3.90531	3.21501	3.86326	4.76815	3.01147	4.55519	4.8754	4.48345	4.37543	4.32105	3.3925	4.13418	4.99951	4.471	4.40823	3.56343	3.42182	4.15445	3.44043	5.10052	4.5613	4.90973	5.00512	3.45313	4.33006	5.07669	4.35465	5.09765	4.91155	5.0218	4.85584	3.17518	3.05885	4.42008	4.22806	5.04647	4.66451	4.47437	3.89234	3.66041
AQP8	2.64848	4.58286	4.34148	4.84492	4.36644	3.86954	3.18891	4.67342	4.18745	4.61573	1.31565	3.22184	3.72055	2.90757	3.51084	5.17704	3.73015	4.42278	3.01515	4.65626	3.66146	3.05439	4.05368	4.54028	3.48068	3.39133	3.68527	4.253	3.11354	3.47121	4.06827	3.17957	2.44649	3.87479	4.59167	3.73738	2.98089	4.17143	2.82421	4.35793	4.78652	4.57993	2.70264	3.12534	3.48849	2.79678	2.44403	3.78841	2.98718
AQP9	7.56636	7.47789	6.77668	8.49643	9.58262	8.28449	7.26539	6.90328	7.63407	6.76572	8.08505	7.23194	7.77219	8.60424	7.12294	8.59966	7.82184	8.58144	7.74008	6.84306	7.28392	7.20398	7.50759	8.58767	7.55651	8.42732	8.16972	9.11941	9.31578	8.57185	8.79672	8.31712	8.75378	8.92295	8.75253	7.68944	8.0175	7.66414	8.99523	8.27638	7.69293	8.03323	8.35735	8.70601	7.17256	7.70866	8.39033	7.95838	8.12123
AQPEP	1.57907	4.71885	1.29978	2.3211	1.84397	1.41808	3.7694	3.53576	1.97991	2.42624	1.93813	2.15987	2.09916	3.81324	2.2563	4.05346	2.03756	2.18843	3.54351	1.8712	3.51895	3.90969	2.27455	3.92541	2.21371	1.57662	1.45274	1.70666	2.29516	2.8408	1.46283	0.722505	2.09633	3.79222	1.86088	3.85107	2.85171	3.36013	1.43555	2.29236	3.20349	2.23961	1.48561	1.70606	0.72865	1.93883	2.23019	1.64149	3.12022
AQR	7.52346	7.69891	7.44694	7.53681	7.22065	7.35369	7.58322	7.52212	7.54606	7.60457	7.46088	7.66624	7.56099	7.46446	7.39895	7.36809	7.50931	7.44764	7.47571	7.51753	7.4672	7.51659	7.55633	7.2744	7.4133	7.47345	7.40711	7.406	7.73783	7.62101	7.5366	7.46676	7.58107	7.34078	7.47201	7.40979	7.50553	7.41215	7.42263	7.49664	7.52463	7.57717	7.62167	7.48362	7.53492	7.7265	7.63515	7.53115	7.64959
AR	5.09728	5.22985	5.29572	5.03374	5.20118	5.1756	5.25544	4.81132	5.07962	5.18398	5.2135	5.25777	5.23534	4.60501	5.43228	3.28434	4.51644	3.33233	5.33901	5.36533	4.62307	5.31667	5.12816	4.74265	5.2078	5.28768	5.61215	4.7805	3.90126	4.7636	4.33056	5.18062	5.45694	5.39378	5.23632	4.45354	4.87158	3.261	2.87127	3.27666	5.23181	4.76531	3.17435	2.80864	5.09542	2.21882	4.38551	4.74678	4.99778
ARAF	7.19217	7.17787	6.98339	7.39084	7.08106	7.43841	7.00514	7.35283	7.19589	6.90511	7.27617	7.03541	7.33865	7.37272	7.26808	7.45101	7.40037	7.35027	7.66837	7.32359	7.38218	7.33318	7.10058	7.39968	7.44096	7.42704	7.3366	7.55557	7.40281	7.50957	7.36798	7.26331	7.50046	7.38494	7.47079	7.45366	7.52301	7.26676	7.39792	7.70739	7.62281	7.36895	7.37393	7.54235	7.6694	7.06588	7.51012	7.33684	7.53237
ARAP1	7.55603	7.55681	7.43563	7.85328	7.95256	7.95419	7.5501	7.45116	7.5574	7.31282	7.71656	7.60218	7.70509	7.7737	7.79084	7.66015	7.79714	7.58597	7.5943	7.42705	7.77298	7.58232	7.54456	7.37935	7.61204	7.44864	7.60223	7.63508	7.83488	7.97152	7.67081	7.82257	7.26186	7.56003	8.00102	7.66861	7.58665	7.73697	7.8403	7.35229	7.66711	8.05073	7.89178	7.5945	7.43904	7.71769	7.76677	7.88799	7.98907
ARAP3	6.66055	6.1879	6.06324	6.9264	7.19926	6.58793	6.03133	6.32862	6.23172	5.73324	6.85954	6.11148	6.51226	6.83588	6.59723	6.42856	6.57726	6.68226	6.41276	6.18673	6.40766	6.15815	6.16777	5.84305	6.43176	6.87604	6.71115	6.86898	6.84318	6.71351	6.76741	6.41763	6.77635	6.66204	6.80581	6.2217	6.34425	6.67066	6.83957	5.84177	6.21503	6.80104	6.85417	6.6302	6.30761	6.59768	6.49997	6.33639	6.42958
ARC	2.55512	2.12	2.08228	2.03928	2.74608	3.44327	1.56805	2.31685	1.64373	2.45873	1.84809	1.99545	2.70634	2.9729	1.46894	2.18161	2.5625	2.572	2.26842	2.60329	1.98614	1.52614	2.56461	2.9682	1.99921	1.95959	2.66089	3.62221	3.80888	3.39765	2.99618	2.77545	3.84928	2.92696	2.295	2.23249	4.18163	2.26209	2.96111	2.68679	2.35272	4.73997	2.38902	3.91292	2.81166	4.16334	3.71956	4.21959	2.65972
ARCN1	8.09522	8.21021	7.77186	7.94537	7.98742	7.64489	7.75548	8.12778	8.10798	8.05942	8.00015	7.96103	7.68942	7.8682	7.98179	7.89624	7.99433	7.77764	8.17001	7.85331	7.9796	7.84188	7.95537	8.03632	8.02368	8.14888	7.85998	7.94926	8.35575	8.29767	8.4743	8.38599	8.33357	7.7108	8.3626	8.36165	8.49426	8.14304	8.41924	8.58287	8.5	8.47411	8.49179	8.32854	8.40376	8.34241	8.36661	8.20956	8.46146
AREG	2.29878	3.01316	3.33142	3.9883	2.75492	4.63587	1.07487	2.47853	0.701945	1.53791	2.28309	3.7549	3.32335	4.81716	1.07047	3.60051	3.51941	4.18336	3.98778	3.05105	2.74692	3.47587	2.53076	2.90001	3.91649	2.21408	3.10849	3.91519	3.43394	2.56533	3.47892	2.2831	4.15964	4.8356	2.38116	1.98488	2.54824	3.2517	4.24239	3.58736	2.56698	0.576659	5.23891	2.25087	3.04734	4.56876	3.9861	3.92772	2.736
AREL1	7.32547	7.1535	7.06712	7.21661	7.42187	7.31378	7.32483	7.19206	7.06691	7.16714	7.17465	7.05707	7.06355	7.23004	7.15501	7.11922	7.29108	7.08446	7.17963	7.06195	7.26084	7.14536	7.36321	6.9514	7.14891	7.13219	7.14312	7.26833	6.98291	6.86779	7.10598	7.1417	7.12783	6.94539	6.99678	6.85674	6.9757	7.11826	7.10951	7.08272	7.01016	7.17118	7.12027	7.09275	6.95508	7.04062	7.19044	7.21796	6.81826
ARF1	5.6566	5.37978	5.97784	6.03293	6.24292	6.54595	5.75917	5.82872	5.54091	5.42406	5.8715	5.78265	5.69966	6.09184	6.61817	5.80947	5.89236	6.52161	5.69604	5.98346	5.48111	5.76573	5.75622	5.7257	5.283	5.11841	5.53237	5.46238	5.79552	5.98212	5.42523	5.35305	5.85996	6.29323	5.57793	5.59824	5.70096	5.9556	5.85909	5.29302	5.67634	5.4455	6.41348	5.86743	5.49919	6.10311	5.90981	5.79088	5.59532
ARF3	8.27843	8.18554	7.95969	8.3366	8.09041	8.45961	8.01722	7.99883	8.13618	7.92897	8.16039	8.08287	8.40127	8.37952	8.35242	8.04788	8.26086	8.31278	7.97069	8.02249	8.12523	8.09094	8.04196	7.91911	8.10893	8.3662	8.20302	8.15837	8.53506	8.32871	8.0994	8.3159	8.27768	8.11877	8.18536	8.03829	8.06577	8.53707	8.48196	8.25737	8.26783	8.61053	8.11793	8.28046	7.97761	8.3642	8.43684	8.28447	8.38342
ARF4	8.62526	8.67243	8.63551	8.72176	8.6342	8.92776	8.67657	8.62793	8.69201	8.58139	8.73693	8.66613	8.80771	9.13664	9.09724	8.78282	8.85276	8.73906	8.88566	8.70313	8.66331	8.79542	8.65269	8.81426	8.78171	8.84764	8.7918	8.85784	8.89049	8.68684	8.67298	8.78472	9.19372	8.865	8.67685	8.46988	8.70181	8.92534	8.90297	8.48764	8.68741	8.99701	8.55219	8.71981	8.45132	8.68005	8.70131	8.5467	8.76556
ARF5	7.72017	7.70365	7.53935	7.70038	7.61477	7.96399	7.52273	7.63486	7.54935	7.45869	7.70068	7.56369	7.65603	7.81615	7.74043	7.67829	7.5997	7.7117	7.8216	7.30155	7.38045	7.37575	7.44093	7.54718	7.4589	7.80226	7.60757	7.79597	7.69897	7.90934	7.83777	7.78463	7.6033	7.45901	7.85524	7.34019	7.6974	8.16392	7.7887	7.69133	7.61761	7.97844	7.84565	7.67978	7.81448	7.9158	7.73161	7.91127	8.02915
ARF6	8.38111	8.5928	8.40706	8.36158	8.40106	8.62222	8.3192	8.45729	8.42958	8.29847	8.59933	8.5268	8.70056	8.60665	8.51363	8.33855	8.49705	8.80144	8.88006	8.49867	8.73748	8.54278	8.39932	8.8114	8.71548	8.71196	8.65327	8.806	8.671	8.83695	8.65536	8.61892	8.64555	8.56363	8.75354	8.88833	8.89743	8.77211	8.94135	8.70327	8.64709	8.69193	8.46997	8.61915	8.66892	8.28378	8.48919	8.54475	8.65727
ARFGAP1	6.31714	6.43548	6.03423	6.09	5.69268	5.82286	6.53878	6.43375	6.22425	6.07857	5.5726	6.09529	6.09406	6.03439	6.20819	5.84592	6.32179	5.87982	5.48409	6.13075	5.98075	5.92587	6.34231	5.59929	5.52703	5.86096	6.22935	5.6897	6.22262	6.20137	6.23449	6.04004	5.49355	5.68388	6.04555	6.043	6.07181	6.03038	5.72397	5.71613	6.21056	6.00804	6.26414	5.84873	6.08031	6.13009	5.83347	6.12814	6.2975
ARFGAP2	7.59384	7.51691	7.67893	7.55094	7.34308	7.72734	7.5826	7.84119	7.6479	7.42155	7.46515	7.62942	7.5821	7.62518	7.60041	7.55777	7.70212	7.71994	7.77738	7.53408	7.55284	7.76241	7.58947	7.51265	7.76573	7.5987	7.6973	7.5589	7.81123	7.93523	7.70682	7.70043	7.52457	7.54125	7.721	7.79186	7.77136	7.67406	7.78721	7.75404	7.7452	7.86231	7.89942	7.76106	7.85448	7.75302	7.91216	7.86654	7.99929
ARFGAP3	7.6987	7.64916	7.51764	7.52531	7.59055	7.40432	7.74404	7.55761	7.64896	7.39501	7.64626	7.68733	7.51364	7.66181	7.47494	7.5997	7.5817	7.71515	7.81996	7.66545	7.65209	7.54865	7.63638	7.95984	7.69183	7.73444	7.76561	7.94239	7.34075	7.085	7.17691	7.25649	7.57492	7.49713	7.16784	7.09459	7.73108	7.20598	7.00298	7.31896	7.09071	7.55057	7.34544	7.16807	7.25371	7.0441	7.07671	7.16842	7.23117
ARFGEF1	7.61331	7.60392	7.42016	7.43935	7.3925	7.43533	7.54997	7.67798	7.4843	7.70047	7.57816	7.63491	7.40768	7.52862	7.65093	7.41573	7.62361	7.51443	7.51593	7.55094	7.44651	7.37578	7.54923	7.47338	7.59573	7.6061	7.60877	7.39957	7.66505	7.50623	7.6713	7.45453	7.58183	7.31953	7.77528	7.78099	7.64559	7.958	7.77988	7.73403	7.44574	7.69253	7.77886	7.89322	7.96567	8.04445	7.7487	7.90091	7.5489
ARFGEF2	7.72543	7.57319	7.7651	7.63829	7.46221	7.53863	7.65048	7.73988	7.62559	7.781	7.60666	7.72776	7.59327	7.69766	7.80766	7.71329	7.68778	7.60552	7.64505	7.75629	7.50763	7.66852	7.73521	7.65492	7.71247	7.5749	7.65904	7.53428	7.37674	7.40442	7.71108	7.48322	7.51783	7.33053	7.37918	7.59857	7.60861	7.15298	7.31216	7.70997	7.54894	7.60746	7.51874	7.25037	7.62009	7.58078	7.39052	7.40012	7.35153
ARFIP1	6.9018	6.93496	6.94707	6.99265	7.45935	6.94474	6.86962	6.83997	6.9125	6.57249	6.97466	6.89412	6.80251	7.16545	7.04628	7.05582	6.91647	6.72469	7.49846	7.05377	6.92065	7.0812	6.94778	7.07591	7.22951	7.31633	7.38554	7.66565	7.27371	7.09522	7.20917	6.87375	7.35174	6.55763	7.28937	6.71743	6.84324	7.10475	7.1584	6.63133	6.5342	7.24322	6.78377	7.03616	6.67387	6.97856	6.96352	6.90758	6.88068
ARFIP2	6.86096	6.73	6.83257	6.68568	6.76671	6.82163	6.96311	7.00005	6.68999	6.97287	6.73479	6.97934	6.90582	6.86079	6.89747	6.90914	6.8374	6.91993	6.92241	6.9694	6.84607	6.91774	6.74826	6.92416	6.95916	6.91635	6.77447	6.7533	7.22192	7.00897	6.81235	6.84265	6.69141	7.00659	6.94339	7.0053	7.13814	6.83043	7.08284	7.05053	7.14971	7.02366	7.19964	7.07131	7.15193	6.94266	6.94181	7.10607	6.8959
ARFRP1	6.05308	6.53485	6.54427	5.94697	5.83103	5.53326	6.48647	6.48148	6.48587	6.61858	6.22976	6.35447	6.11451	5.92134	5.59538	6.03692	6.14116	6.17293	6.48627	6.27487	6.00036	6.3516	6.08272	6.2937	6.56127	6.44814	6.31043	6.21054	6.54342	6.24225	6.30497	6.40183	6.1658	6.23485	6.24399	6.48897	6.27153	5.91651	6.43925	6.75533	6.03527	6.25786	6.50727	6.61323	6.79971	6.44589	6.33892	6.40008	6.64491
ARG1	5.15307	3.91944	4.87303	5.70312	5.94715	7.3266	4.66473	4.6176	4.38832	5.29144	4.33778	4.56947	5.21994	8.2313	7.38365	7.42581	4.24118	4.76552	5.74763	4.74289	4.82987	5.08577	5.37839	6.2292	4.57183	5.93947	5.12409	7.88895	7.50908	5.60445	7.69942	6.32355	6.72091	8.04538	5.53139	4.94525	6.28022	9.922	6.75118	8.24125	6.0712	6.95557	7.47513	7.88802	6.15289	8.48426	8.01395	7.18171	7.12856
ARG2	4.94418	5.70138	5.77899	5.63755	5.28582	5.12688	4.92591	5.21031	5.23145	5.30926	5.82161	5.40507	5.32628	5.85736	5.11333	5.24843	5.56154	5.51925	5.73139	5.08482	5.69252	5.71223	5.2723	5.84268	5.4074	5.5085	5.50209	5.51709	5.82412	5.68548	5.44956	5.66078	5.86622	5.20703	5.61045	5.71806	6.06902	6.08647	5.58968	6.01711	5.46757	6.04102	5.46363	5.83838	5.94635	5.36748	5.52518	5.90984	5.7852
ARGLU1	8.91845	8.98259	9.00714	8.70716	8.81085	8.78522	9.09058	8.98744	8.89715	9.09426	8.92396	8.88542	8.68299	8.51141	8.97499	8.8527	8.86593	9.03404	8.88498	9.22166	9.04079	8.9439	9.00344	8.76757	8.85796	8.99371	8.89675	8.62987	8.61729	8.58242	8.71943	8.56655	8.72114	8.84734	8.65418	8.81475	8.47377	8.67957	8.69446	8.60824	8.79666	8.6342	8.66483	8.41222	8.6058	8.76691	8.49771	8.62545	8.55817
ARHGAP1	8.41097	8.52238	8.38679	8.55471	8.37871	8.69155	8.35576	8.42567	8.48029	8.40454	8.54302	8.42088	8.4964	8.53209	8.67942	8.4359	8.70153	8.4714	8.46555	8.41012	8.45276	8.55377	8.46795	8.25152	8.43929	8.48474	8.45291	8.60662	8.56066	8.53202	8.4682	8.58003	8.59165	8.4212	8.43389	8.3431	8.38816	8.6397	8.64166	8.36307	8.525	8.71056	8.38602	8.53676	8.54782	8.48709	8.57953	8.52296	8.62287
ARHGAP10	5.7151	5.30531	5.55766	5.85624	5.74568	5.45589	5.70753	5.23414	5.67519	5.82701	5.432	5.69397	5.56407	5.90646	5.81727	5.70926	5.61996	5.44218	5.77577	5.47604	6.04406	5.27486	5.76992	6.0077	5.58053	6.04542	5.89293	5.77488	5.91344	5.39424	5.58485	6.05595	5.61017	6.1698	5.76519	5.75652	5.81293	6.09939	5.66988	6.19433	5.96226	6.32315	5.78036	5.6558	6.06271	5.80936	5.81902	6.00894	5.8033
ARHGAP11A	2.04992	3.74151	3.38411	4.34124	2.83408	0.782633	3.51205	2.69322	3.90965	3.3394	2.19167	3.77935	3.99487	3.97291	3.53287	3.93631	3.6516	2.29785	2.47258	2.93885	3.6225	3.7034	4.5746	4.40149	3.37504	3.79068	4.10963	3.78367	2.96022	3.86186	3.65572	3.12511	3.83757	3.79005	3.98185	3.80756	3.64614	3.59114	2.96423	3.233	3.6924	3.10378	3.92805	3.7673	2.58566	3.7833	3.32435	3.72222	4.00786
ARHGAP12	6.3396	6.31278	6.63312	6.29407	6.54773	5.86213	6.4484	6.53186	6.40498	6.66011	6.24718	6.57613	5.98984	6.25382	6.20523	6.59474	6.16096	6.70312	6.58195	6.76659	6.33198	6.68856	6.69553	6.22646	6.43414	6.18537	6.16825	6.25723	5.51106	5.33872	5.57268	5.45374	5.69436	5.87926	5.66162	5.72782	5.3249	5.8238	5.54337	5.59689	5.95884	5.87151	6.00242	5.74844	6.06413	5.88326	5.5851	5.9237	5.66113
ARHGAP17	7.64994	7.46645	7.6385	7.31607	7.56119	7.7269	7.27921	7.54725	7.60721	7.72593	7.58221	7.74768	7.51079	7.61873	8.08182	7.58792	7.26474	7.12673	7.22994	7.34435	7.52744	7.38861	7.32774	7.38351	7.67414	7.56702	7.61279	7.63285	7.70088	7.8671	7.77593	7.85326	7.66332	7.11677	7.98058	7.82793	7.49482	7.17296	7.71091	7.89378	7.60843	7.62126	7.2985	7.7196	7.39211	7.71033	7.88056	7.8054	7.9045
ARHGAP18	6.57058	7.01258	6.84173	6.66121	6.54996	7.27122	6.53871	6.33412	6.64801	6.49331	6.69634	6.77153	7.14099	7.43882	6.47675	6.65221	6.55748	6.39751	6.70224	6.22956	6.64723	6.3763	6.67384	6.85669	6.34416	6.44733	6.79017	6.87152	6.93182	6.68161	6.46826	6.88861	7.19952	6.94674	6.64446	6.22937	6.64584	7.08625	6.99434	6.70219	6.57995	7.02429	6.73164	6.86343	6.39705	6.83941	6.8543	6.56585	7.01171
ARHGAP19	6.46931	6.49117	6.37573	6.41648	6.6696	6.76489	6.51267	6.50522	6.37238	6.58901	6.54042	6.61877	6.62183	6.72209	6.88777	6.60023	6.48101	6.47707	6.4159	6.37865	6.41284	6.62555	6.52002	6.5346	6.57799	6.60058	6.63236	6.61918	6.75173	6.38748	6.57837	6.66711	6.25448	6.67951	6.80534	6.67961	6.37835	6.94183	6.74989	6.62629	6.43012	6.56933	6.66852	6.89861	6.47888	6.91137	6.6606	6.68318	6.64481
ARHGAP20	3.85543	3.65689	4.57005	4.79951	3.49241	4.95865	3.42551	3.12397	4.0664	4.09838	4.25996	4.30338	4.46112	3.21213	4.37217	4.90542	4.84948	4.83108	2.8093	5.01609	5.00488	5.18539	4.61648	4.57807	4.09254	3.68098	4.48343	4.59609	4.13775	2.91644	4.47824	3.53425	5.07601	3.56108	3.20052	4.4741	3.73307	4.10957	5.00976	4.21032	4.75706	4.52828	4.16128	5.05395	4.8355	4.92432	4.63667	2.51314	4.45716
ARHGAP21	7.00165	6.94623	7.05791	6.96769	6.5719	7.13215	6.83175	6.65674	6.78001	6.79027	6.93732	7.11711	7.37976	7.22463	6.35276	6.71921	6.84528	6.96143	7.10443	6.79041	7.01978	6.96452	7.02165	6.46054	6.66585	6.63593	6.93221	6.92438	6.35373	6.80769	6.26088	6.61145	7.00206	6.77556	6.38599	6.3486	6.45464	6.83203	6.3453	6.30789	6.26979	6.66549	6.72609	6.55837	6.21013	6.31524	6.6136	6.27458	6.71546
ARHGAP22	3.91671	4.5491	4.62911	4.33285	3.99493	3.64027	4.37817	4.45018	4.14426	3.63556	4.65969	4.19132	4.44694	4.67703	4.56456	4.35774	4.723	4.82899	4.52176	4.66823	4.3712	4.88537	4.73418	4.24266	4.19551	4.53275	4.82583	4.08882	4.4885	2.9658	4.53974	1.76399	4.71403	4.65783	3.20299	4.56216	4.78096	4.64694	2.87477	4.8398	4.47843	4.75729	4.16027	4.51568	4.12381	3.07613	3.57192	4.29153	4.26709
ARHGAP22-IT1	4.19828	4.77188	4.13486	5.59201	4.28846	4.93817	4.9933	4.58037	3.54942	3.35397	3.21594	4.89247	4.7122	4.86635	2.89092	3.58104	4.82157	4.56626	3.22285	4.54203	4.23329	5.05361	4.257	4.52507	4.47322	3.99862	4.63041	4.32497	4.42662	5.01475	4.82418	4.29553	4.73771	4.7369	4.811	4.95654	3.38513	4.72861	4.79486	4.65648	4.5619	4.50379	3.04444	3.27453	4.78985	3.89372	3.15411	5.06676	4.56766
ARHGAP23	5.4018	5.67239	5.28657	5.04712	5.13867	5.05923	5.16457	4.81195	5.14699	4.96117	5.12148	5.24111	5.23636	5.11012	4.9532	4.96003	4.91737	5.29723	5.70399	4.86261	5.09929	5.30431	5.48254	5.55543	5.22773	4.9152	5.19748	5.29799	5.39218	5.45445	5.74822	5.51042	5.30714	5.06304	5.66374	5.38399	5.51624	5.48934	5.18539	5.47532	5.92575	5.52886	5.01849	5.35932	5.80384	5.36455	5.23103	5.524	5.286
ARHGAP24	4.79721	5.05894	4.91578	4.83728	4.25053	6.1549	5.50432	4.7707	5.03342	4.68165	4.893	5.03311	4.72331	4.87434	5.61709	5.2543	5.06259	5.47977	5.26232	4.90953	4.18323	4.86343	4.33789	4.88961	4.86149	5.2007	4.89633	5.40794	5.47741	4.11681	5.40622	4.72673	4.7255	5.55643	5.45947	4.42387	4.48008	5.65618	5.18676	4.86101	2.61695	5.36606	5.11177	5.06551	4.42236	5.84415	4.87401	4.40949	4.75115
ARHGAP25	8.47179	8.22599	8.2531	8.36887	9.15485	8.11183	8.20664	8.43724	8.25444	8.46454	8.59286	7.99917	7.9823	8.19221	8.0601	8.25993	8.22622	8.0982	8.29758	8.39261	8.5129	8.12763	8.24283	8.40796	7.95669	8.16854	8.03399	8.48647	8.66879	8.52461	8.89877	8.60056	8.37032	8.45996	8.79025	8.73306	8.26619	8.24696	8.6993	8.81405	8.53333	8.36872	8.57117	8.67616	8.3475	8.48491	8.69529	8.6814	8.64743
ARHGAP26	6.50387	6.55011	6.43949	7.18911	7.65381	7.03926	6.63169	6.07131	6.49512	6.21832	6.9349	6.53568	6.88815	6.99497	6.76981	6.80343	6.79833	7.03344	6.61867	6.39823	6.84105	6.77175	6.6831	6.7314	6.34523	6.81378	6.68243	7.34073	7.34154	7.01296	7.04438	6.96408	6.92265	7.21763	7.23817	6.23456	6.39777	6.79884	7.24326	6.33567	6.45339	6.72278	7.13304	7.02394	6.41177	6.73619	7.09298	6.9908	7.07854
ARHGAP26-AS1	2.53499	2.86622	1.99033	2.57134	1.74701	2.50015	2.20504	2.44013	2.57932	1.68448	2.60217	1.6951	3.90787	2.61468	2.84184	2.72654	2.5149	3.20792	2.54315	2.12345	2.49755	2.89302	2.63986	3.36671	1.91374	2.17199	2.58126	2.53965	3.97523	4.62448	3.6637	2.88006	2.89976	2.87936	4.36761	2.49425	1.89487	3.866	1.81534	2.74254	2.15372	3.10395	3.03367	2.93109	2.63364	2.63885	3.04449	1.96119	4.53293
ARHGAP27	7.47682	7.31637	7.31404	7.60448	7.92266	7.75567	7.39513	7.40856	7.44356	7.1981	7.5043	7.38596	7.62085	7.65688	7.54849	7.47646	7.66052	7.41991	7.34559	7.61568	7.47052	7.41894	7.5122	7.31321	7.49085	7.35781	7.70824	7.6225	7.47459	7.5943	7.00639	7.47448	7.08163	7.13596	7.56136	7.30764	7.3623	7.45485	7.73991	7.08782	7.52108	7.69941	7.25458	7.25322	7.14901	7.48418	7.62116	7.68577	7.6515
ARHGAP28	3.63484	2.79258	2.8895	3.9049	3.67813	2.41761	2.73878	4.3226	2.46218	4.14219	3.90533	4.17341	2.63311	3.54197	2.48309	4.17732	2.61238	2.75389	3.71727	2.97298	2.10948	2.61751	2.96398	4.09619	2.55471	3.51154	3.62763	3.18974	4.20326	3.91014	3.64094	3.96664	4.28621	3.53696	4.26406	3.16063	4.57467	2.53502	2.46519	4.45999	1.71784	2.97781	4.69943	2.61469	4.701	2.65198	4.21965	3.8821	3.96848
ARHGAP29	4.88743	5.1792	4.31656	5.19292	4.8554	6.26553	4.50621	4.52594	4.9577	3.73656	4.47062	5.05745	5.17967	5.91321	4.61949	5.64324	5.45943	4.17802	5.17324	4.84594	4.89338	5.1352	4.71903	5.18326	4.58022	4.66961	5.16332	5.70309	4.81604	4.63068	4.23314	4.55466	5.87978	5.55945	3.87787	4.04999	5.53683	6.02683	5.64488	4.20379	4.08771	5.95408	5.01946	6.0067	3.95048	6.38118	5.99979	5.63775	5.63195
ARHGAP30	8.84486	8.84127	8.76275	8.72829	8.8623	8.81988	8.71084	8.83176	8.82142	8.85084	8.75358	8.74245	8.78486	8.73889	8.93135	8.79508	8.93567	8.85045	8.79207	8.81943	8.74735	8.76032	8.78782	8.76531	8.8239	8.78373	8.78481	8.8546	9.08931	9.31538	9.0439	9.38485	8.76915	8.70437	9.09592	9.22612	8.93859	8.92679	9.24288	8.75508	9.27272	9.25088	9.50798	8.85165	8.89354	9.30715	9.63735	9.23925	9.40754
ARHGAP31	5.92228	6.06514	5.70278	6.12934	5.10336	6.53396	5.87438	5.72087	5.98243	5.46599	5.94231	5.92271	6.26542	6.40136	6.56444	6.28944	5.98457	5.70447	6.03551	5.80577	5.88918	5.94463	5.75314	5.68793	6.02076	5.97688	6.07072	6.06196	6.46947	6.21471	6.12981	6.30442	6.23681	5.64815	5.97725	6.19493	6.07152	6.51403	6.73887	6.01722	6.29411	6.61866	6.21455	6.35764	5.96423	6.6745	6.58213	6.39297	6.34777
ARHGAP32	4.62926	5.0152	5.01279	5.14115	2.34554	5.10537	4.97712	5.07854	4.88302	4.71564	4.46622	5.13966	4.89715	4.40524	4.08069	3.22927	4.94224	4.01676	5.00855	5.06852	4.52207	5.01412	5.22527	4.05741	4.74977	4.86667	4.65062	4.96786	5.14506	4.95107	4.89624	4.93214	4.34822	4.70402	5.27969	3.20875	4.01272	3.3501	4.56645	5.15711	4.14344	4.68521	3.86071	4.51205	5.25764	3.80989	4.16456	3.91146	4.75161
ARHGAP33	5.80078	5.95986	5.83876	6.03077	5.61672	5.48122	6.11828	5.95308	5.59485	5.92396	5.96061	5.71668	5.69214	5.88386	6.01179	5.93367	5.86731	6.0076	4.97147	6.02549	5.91486	5.82979	5.76752	5.32044	5.8331	5.67497	5.9146	5.68982	3.20314	5.9214	5.0936	4.91395	5.48495	4.09074	5.65199	5.74574	4.48657	6.19635	5.48268	5.42138	5.63793	4.3628	5.84991	4.29439	5.66481	5.46403	5.72196	5.65467	5.87276
ARHGAP35	7.26666	7.24801	7.27787	7.00911	6.86265	7.04343	7.23143	7.45203	7.1859	7.20108	7.02433	7.18119	7.05291	6.94427	7.20916	6.86546	7.20288	7.56343	7.00374	7.2209	7.19589	7.01534	7.21661	6.94805	7.00583	6.97884	6.98632	6.83299	7.16008	6.91753	7.11535	7.29357	6.64202	7.26541	7.14583	7.15484	6.86319	7.04714	7.16021	6.88178	7.20424	7.10167	7.27944	6.92607	7.11829	7.12691	7.2331	7.21106	7.2227
ARHGAP36	2.25074	2.19653	3.69311	1.61102	1.4378	1.75252	1.09697	0.852831	2.02282	1.4829	2.70671	3.49187	3.52707	1.93601	0.879153	1.25654	1.83355	1.10173	2.09786	1.81502	1.98996	1.9663	1.46322	2.26479	2.10386	2.16035	1.85445	1.9753	3.90622	3.13921	0.803718	2.20621	2.22553	1.65264	1.71871	1.92885	1.48186	0.588145	3.08866	2.29411	2.57054	1.18205	1.22818	4.32473	1.99793	3.35876	3.79622	2.25652	2.07607
ARHGAP39	4.74572	4.67052	4.84534	4.20641	4.90035	4.53405	4.47463	4.82694	4.65141	4.62238	4.86477	4.62491	4.75713	4.72881	4.75535	4.90258	4.32221	4.50675	4.37347	2.94475	4.48273	4.64182	4.46178	4.90005	4.23148	4.73186	4.83158	4.57403	4.78897	4.3792	4.76586	4.53018	5.15732	4.87738	4.50775	4.50032	4.40115	4.84562	4.61092	4.53278	3.84224	3.02535	4.79149	4.67356	4.2706	4.24274	4.82586	4.75635	4.53124
ARHGAP4	7.38899	7.1922	7.25754	6.97751	7.26937	7.18114	7.22023	7.16085	7.29306	7.21146	7.09432	7.31629	7.29718	7.11646	7.62193	7.1699	7.27005	7.23539	7.12682	7.23777	7.13831	7.2064	7.20437	7.0586	7.23208	7.07566	7.14089	7.11319	7.20885	7.48039	7.05871	7.21465	7.00682	6.88547	6.78954	7.26494	7.14514	6.91507	7.19738	7.02641	7.29086	7.15486	7.31881	7.32737	7.48832	7.36456	7.2613	7.33778	6.90596
ARHGAP42	2.16589	3.79669	1.9075	4.01474	2.69111	2.6133	1.83677	2.1829	3.99455	1.83127	4.3108	3.70836	3.64525	1.83089	4.38677	3.12715	2.20476	2.74164	3.28522	2.91752	2.84466	3.51868	2.08909	2.2348	2.79913	1.59382	2.17345	2.10578	2.16881	2.73906	3.89033	4.00352	2.72617	4.47074	2.7232	1.99844	2.71002	2.26357	3.05039	3.4796	1.78869	2.30154	3.77381	1.9838	2.37778	1.91355	4.20791	4.40288	1.52015
ARHGAP44	5.29436	5.63189	5.36578	5.84423	5.13224	5.21076	5.23421	5.54408	5.30353	5.39392	5.08775	5.4161	5.51087	5.19565	5.83713	5.4902	5.51868	5.04104	5.66812	5.86253	5.76416	5.78762	5.63061	5.94029	5.59269	5.63007	5.94627	4.75012	5.29802	5.20291	5.50789	5.2465	5.16797	5.49229	5.24041	5.93181	5.28528	5.09601	5.44574	5.12637	5.65868	5.4352	5.51084	5.23294	5.69255	5.01548	5.07036	4.9428	5.23482
ARHGAP5	6.22876	6.52979	6.31757	5.86308	6.26381	5.69934	6.38766	6.0512	6.3378	6.51896	6.22188	6.32564	6.17639	6.20117	5.91556	6.02072	6.31601	6.30295	6.43742	6.75164	6.54976	6.6816	6.47284	5.98197	6.78004	6.48601	6.72031	6.27572	4.62384	5.33639	5.52192	4.75112	6.51504	5.8124	5.51645	5.31648	5.02267	5.09266	4.72915	6.13736	5.65313	5.17302	4.57144	4.8609	5.75347	4.95409	4.59961	5.10856	5.10962
ARHGAP5-AS1	5.01908	5.26491	5.01079	5.37862	5.17675	5.13219	4.75723	5.23439	4.97103	4.72617	4.87631	4.87789	5.1207	4.65136	4.8892	4.48853	5.1191	4.76245	3.29337	5.49256	5.07899	4.96123	5.28516	5.06259	5.21593	5.09878	5.13288	4.20671	3.21943	3.35088	5.07827	4.96834	4.88829	4.86799	4.6548	4.82594	4.94078	4.86166	4.32104	3.7623	4.81651	2.60604	4.93458	4.89407	5.53023	4.63603	4.64908	4.26738	3.0645
ARHGAP6	6.14712	6.28155	6.63479	6.24776	5.80994	6.88485	5.87542	5.28678	6.01785	5.92603	6.27621	6.76893	7.2346	6.52728	4.67522	5.67575	6.06162	4.97862	5.97483	5.43622	5.73421	5.85654	5.6942	5.37829	5.04856	5.61999	6.0399	5.98397	5.61506	6.18378	4.63208	5.15915	6.70924	6.44982	5.8023	4.26229	5.79574	6.25147	5.34022	5.58496	5.54838	6.02508	5.3823	5.44255	5.20157	5.07391	5.2573	4.86409	6.43159
ARHGAP9	8.77645	8.73085	8.93058	9.12712	9.52033	8.95893	8.78999	8.9861	8.7772	8.90235	8.99016	8.75351	8.77447	8.99747	8.89908	8.7151	8.89747	9.04613	8.77089	8.78252	8.82393	8.86618	8.76145	8.6978	8.90639	8.88448	8.69661	9.04948	9.37193	9.44592	9.4685	9.24647	8.85716	9.27067	9.47406	9.00821	8.89662	9.31493	9.63524	8.88976	9.1151	9.28558	9.18724	9.33233	8.97511	9.0739	9.34632	9.21906	9.30346
ARHGDIA	7.90319	8.11683	7.88354	7.98006	8.01555	8.29028	7.89929	7.80958	7.92593	7.72015	7.91001	8.09581	8.12208	8.05785	8.22867	8.05316	8.03297	8.02008	7.83493	7.79065	7.81987	8.0271	7.84906	7.71553	7.83957	8.06285	7.89505	7.95786	7.90332	8.18023	8.04812	7.87719	8.16415	7.94364	8.04419	7.85208	8.05725	8.08319	8.26801	8.284	8.27568	8.17734	8.24916	8.11234	8.03886	7.85104	7.92309	8.12566	8.06632
ARHGDIB	10.0112	10.2504	10.162	10.0129	10.188	10.364	9.97984	10.0493	10.0776	10.2214	10.1257	10.0159	10.0638	10.1025	10.1074	10.0073	10.2198	10.3074	10.6776	10.1793	10.2661	10.1853	9.99114	10.1996	9.93975	10.1055	9.81444	9.8668	10.6116	10.7286	10.6086	10.7212	10.2006	10.1325	10.5077	10.6042	10.6476	10.6856	10.8202	10.7752	10.6965	10.7904	10.563	10.5271	10.9092	10.4599	10.6214	10.8755	10.8232
ARHGDIG	5.2895	5.21281	5.18253	5.27241	5.19954	5.00998	5.07171	4.43296	5.25625	4.6354	4.95187	5.05622	4.98941	3.86947	4.99397	5.11761	5.17595	5.01876	5.09334	4.33923	2.92764	5.14702	4.83273	5.42866	5.22798	5.15941	5.28451	5.12689	5.23464	4.96953	5.53268	4.51801	4.35657	3.68072	4.99494	5.2541	5.50954	5.44512	4.61334	5.63904	5.62469	4.97525	5.36902	5.74248	5.42052	4.85642	5.38913	5.48203	5.00042
ARHGEF10	4.89162	5.17333	7.23016	4.5331	4.49285	2.50286	4.74747	4.87734	4.23227	5.21364	4.27149	4.89182	4.32234	2.57462	4.77998	4.90172	2.76824	3.45524	5.17267	4.64344	5.00595	4.96678	4.53457	2.99994	4.49604	4.42073	4.62277	4.13255	3.70144	4.70114	3.23111	3.92952	4.26691	4.49018	4.28556	4.75365	2.41442	5.20611	4.01529	5.19074	4.26176	5.03207	3.7453	4.77344	4.87174	4.39804	4.56647	4.80704	4.9115
ARHGEF10L	6.44597	6.428	6.15413	6.81448	5.49104	6.83561	6.33582	6.32739	6.52334	6.39274	6.63721	6.67028	7.08894	6.94232	7.14591	6.47768	6.93645	6.24697	6.39961	6.58413	6.44319	6.73742	6.32111	6.46667	6.79999	6.6336	6.89417	6.51535	7.0819	6.42435	6.53368	6.50148	6.78862	6.22684	6.56386	6.22672	6.42107	6.45306	6.85696	6.0616	6.52712	7.07234	6.42569	7.1935	6.55896	6.62078	6.65786	6.40278	6.43425
ARHGEF11	6.41404	6.50488	6.14897	6.6792	7.07623	6.67218	6.2196	6.31285	6.5244	6.27552	6.43643	6.46633	6.50469	6.9676	6.81078	6.58724	6.58892	6.35333	6.03671	6.34076	6.44264	6.48193	6.45003	6.1303	6.15033	6.67596	6.44275	6.56003	6.77339	6.54889	6.5312	6.69583	6.43174	6.27688	6.3404	6.04848	6.34358	6.34046	6.62045	6.40991	6.49587	6.52984	6.56683	6.82303	6.49072	6.64471	6.5248	6.39003	6.42733
ARHGEF12	6.67729	6.94794	6.70579	6.63471	6.67295	7.13888	6.33149	6.30256	6.5157	6.47988	6.86202	6.91685	7.17026	6.92873	5.87578	5.95025	6.31588	6.35287	6.83489	6.253	6.71351	6.65899	6.43721	6.61806	5.98638	5.76582	6.17785	6.48126	6.03176	6.52015	5.75995	6.07254	7.27776	7.07555	6.06079	6.07488	6.40568	6.81411	6.29756	6.14712	6.25636	6.55319	6.50742	7.1446	6.72133	5.534	6.08672	6.56551	6.58278
ARHGEF15	5.13833	5.37569	4.7283	5.18683	4.65368	4.99253	5.0162	4.66559	2.96109	3.27829	4.71101	4.11872	4.81538	5.18328	4.76316	5.00022	3.90519	4.80605	5.22507	4.79039	4.43752	4.61172	4.83134	4.76346	4.8913	4.14616	4.18553	4.95219	4.86474	4.27357	3.93866	4.89043	3.88048	4.50129	5.10866	5.44231	5.11498	4.92187	4.75137	5.10176	5.50352	5.14604	4.91035	4.96197	5.58904	4.41574	5.07112	4.35383	4.18992
ARHGEF16	4.097	4.45986	3.36932	5.06939	4.83651	5.12046	5.19644	3.74534	4.97965	3.44864	4.77597	3.75536	3.74692	4.91904	4.14472	4.21508	5.24765	4.37615	3.97183	4.60419	3.86192	5.19083	4.10435	4.77145	4.81316	3.84543	4.99056	5.39045	4.98347	5.33415	5.12735	3.46951	4.95104	4.4658	5.33236	5.52945	5.19692	5.28638	5.00051	5.62836	5.6059	5.28483	5.08479	5.88912	4.5398	4.72499	5.489	5.47031	4.72446
ARHGEF17	3.16303	3.06259	3.45997	3.59921	3.40025	2.77002	2.74573	3.20913	3.47525	4.34626	2.49403	3.39572	4.37721	3.75435	3.52883	3.60414	3.59358	2.92555	3.51715	3.73224	3.56752	4.75222	3.61122	3.76962	3.65205	3.55803	3.68539	4.4078	3.06573	4.6133	4.601	2.53556	3.29765	3.58931	3.60576	3.79986	2.71995	5.30017	2.52857	3.80944	3.46114	3.50968	4.4392	2.95583	4.26423	3.66744	3.44914	2.77248	3.50252
ARHGEF18	8.53115	8.63776	8.92438	8.19601	8.76587	8.66462	8.67451	8.69335	8.76126	9.00329	8.20642	8.68007	8.40295	8.20391	8.69493	8.79857	8.50006	8.36214	8.1516	8.54215	8.58485	8.48078	8.52786	8.49328	8.71371	8.61123	8.38729	8.39214	8.63401	8.79916	8.82751	8.80314	8.59542	8.37199	8.81555	8.87798	8.75075	8.21699	8.51528	9.01685	8.88086	8.40384	8.66749	8.67614	9.1352	8.765	8.90658	9.17056	8.97535
ARHGEF19	4.51299	4.79664	5.33306	3.82882	3.55642	5.00952	4.72847	4.97342	4.86455	5.12149	4.34905	5.293	4.85867	4.01879	5.04534	4.86558	4.68943	4.6958	2.52564	4.67319	4.05602	4.3325	4.34493	4.83913	5.01136	4.50471	3.90834	4.60345	4.57815	4.70162	2.37726	4.67051	2.73006	4.86256	4.53342	4.12796	2.95999	4.81216	2.05727	5.21349	5.33788	4.59311	5.47811	5.2781	5.47893	5.17438	3.60296	5.09903	5.46603
ARHGEF2	8.25193	8.22607	8.13256	8.37618	8.42638	8.59107	8.14574	8.24567	8.37155	8.29334	8.20337	8.19921	7.8339	8.4967	8.74736	8.43991	8.28375	8.13538	8.31728	8.11186	8.29255	8.14048	8.16535	8.10282	8.38641	8.22166	8.19842	8.15836	8.69279	8.46631	8.49292	8.53547	8.57971	8.15434	8.5726	8.45754	8.5564	8.62733	8.62876	8.0264	8.52937	8.60349	8.30774	8.65035	8.50876	8.54572	8.42097	8.40214	8.54017
ARHGEF25	3.95911	4.97894	4.2857	4.79176	3.38749	4.50203	3.7279	3.84519	3.7103	4.64918	3.60928	4.31682	4.53593	3.84372	4.45217	3.39598	4.74028	3.49428	4.27578	5.3653	5.04075	4.67895	3.45897	3.63171	3.8029	3.26495	4.81647	4.16504	3.41697	4.06787	5.06994	2.8701	3.88842	4.18903	4.16303	5.27534	4.36537	3.4699	4.43246	3.60821	4.79363	4.68308	4.54434	4.31406	3.49572	4.11027	5.3001	4.43927	4.74886
ARHGEF26	4.78143	4.39165	4.80505	4.33203	4.56506	4.61848	4.93873	4.7509	4.71975	4.54634	4.66128	3.9611	3.90355	3.62366	4.4432	5.0446	4.54677	3.6287	1.98515	5.32279	4.82847	5.27797	4.95264	3.71343	4.45187	4.24107	4.56345	1.80334	3.76696	3.17322	4.14904	3.93202	4.69497	4.53831	2.74947	4.49239	4.07924	3.91723	4.06337	3.6633	2.23207	3.47948	4.1783	3.85167	4.88869	3.75229	4.07446	4.18298	3.61615
ARHGEF26-AS1	3.38356	1.2933	1.58977	4.09384	1.23325	3.37633	1.69104	1.30045	1.75203	2.85129	3.07377	1.78055	3.2665	0.897228	1.17674	3.77015	3.10092	4.023	2.1562	2.9984	3.88383	3.35685	1.95018	1.67948	3.01921	2.84784	2.50678	3.24581	3.71366	1.93614	3.3404	3.09722	1.87659	2.05714	2.05915	4.28264	0.713504	1.22261	1.95856	2.39186	3.55982	2.42526	3.74563	0.409089	3.49308	1.67847	1.79635	2.12692	3.64822
ARHGEF28	4.42471	5.71045	5.37401	5.11876	5.66185	5.63268	5.09743	5.53787	5.45482	5.02383	5.23284	5.20918	5.07281	5.36096	5.0058	5.36333	6.07436	5.36536	3.62124	4.387	4.80575	4.96622	5.25621	5.81538	4.38689	4.00306	5.29041	5.36067	4.40962	5.04488	3.44905	4.36424	4.8276	5.91726	3.83259	4.64905	4.94745	5.42102	4.80605	4.63129	3.26446	4.37821	4.85507	5.08362	4.64883	3.69577	4.61456	4.75532	4.62505
ARHGEF3	8.63014	8.60437	8.45992	8.43498	8.47618	8.46989	8.54312	8.50432	8.63083	8.64179	8.48475	8.51168	8.2464	8.43191	8.41981	8.28215	8.63612	8.44219	8.55644	8.65902	8.71053	8.72411	8.69892	8.50865	8.57615	8.39308	8.53258	8.73197	7.9959	8.35724	8.30066	8.45166	8.61612	8.22952	8.20117	8.44861	8.3127	8.20035	8.08303	8.3431	8.60778	8.24028	8.11376	8.06212	8.39768	7.94473	8.31561	8.37648	8.65717
ARHGEF33	3.08553	3.06489	3.40566	3.96922	3.3141	4.12337	3.87298	3.32871	4.0754	1.64224	0.92216	4.18234	3.4266	4.04455	1.57752	2.74239	4.50046	3.99935	3.97227	4.45521	4.55277	4.23393	4.33046	3.48871	4.50856	3.82775	3.94781	3.68974	4.18517	4.10662	3.82494	3.52217	2.27718	4.14822	3.59735	3.47706	4.07458	3.98353	4.10018	2.58117	2.76702	1.64228	2.49502	3.2681	4.1027	3.35356	3.41296	3.99683	4.33599
ARHGEF37	4.21179	4.43554	2.99584	4.40758	4.31676	4.29611	4.64065	4.55655	3.90854	4.57206	4.31952	3.5498	4.61866	4.2419	4.50696	4.97999	4.78208	4.33035	4.95725	4.43783	5.0616	4.64235	4.33964	4.37349	4.38064	3.89664	4.10411	4.94127	4.84095	4.34178	4.93635	3.99782	4.62613	4.47425	4.91921	4.54977	4.65024	4.18158	4.57037	4.84788	5.05895	4.82469	4.6866	5.25346	5.15568	4.27378	4.89611	4.0218	4.8022
ARHGEF38	4.82335	3.95666	3.18998	4.54765	3.99887	5.22718	4.33356	4.5253	4.01422	4.03915	4.55354	5.14078	3.91684	4.48387	3.06236	4.06613	2.67611	3.06834	3.64716	2.83155	5.31531	4.75372	4.74794	4.42488	5.31666	4.99838	2.59648	2.86805	4.68052	3.65726	4.38549	4.03114	2.50492	3.03335	4.90812	4.8105	4.60526	4.49856	4.6823	4.95631	3.3555	4.85298	2.85364	4.38768	3.53106	2.93067	4.01023	3.9717	3.22419
ARHGEF39	2.52142	4.42615	4.49501	3.64586	2.2864	4.03456	3.51737	3.22042	3.56193	3.98352	1.88855	4.68138	4.04401	3.25696	4.43312	2.83449	3.51527	2.53897	4.25329	4.63906	4.15978	2.69224	4.61255	3.81461	2.76942	1.90986	3.54217	2.58586	4.34844	4.46699	2.55615	4.37439	3.60759	4.9876	3.00116	4.81895	4.37399	2.28548	3.40308	4.71719	3.59892	3.29205	4.99089	3.64404	3.85534	3.23805	4.00271	3.2942	4.2192
ARHGEF40	7.12781	6.70653	6.53574	7.45944	7.7238	7.63769	7.03247	6.72502	7.13954	6.1975	7.10428	6.85092	7.0562	7.46845	7.45242	7.63479	7.16917	7.15576	6.79698	6.78481	6.72935	6.83474	6.88918	6.92014	7.01679	7.20833	7.44093	7.69832	8.22771	7.28121	7.10513	7.41307	7.03076	7.78346	7.36336	6.8376	7.01555	7.78607	7.75512	6.38512	6.63434	7.66993	7.55116	7.50104	6.57851	8.03976	7.44419	7.0474	7.01247
ARHGEF5	4.54613	3.94858	3.88259	3.67762	3.39353	3.38283	4.65178	3.50592	2.83621	5.18656	3.0735	4.16916	3.91468	3.08253	3.73218	3.24933	3.11865	3.80678	4.43623	3.98416	3.67284	4.04111	4.92628	3.79015	4.66509	2.98244	3.20992	3.3732	3.60382	4.04738	5.09257	4.32961	2.59083	3.39691	4.90803	5.14676	5.13092	4.79311	3.48642	3.88378	5.26823	4.58567	5.1176	4.24548	5.43743	4.7789	4.25928	5.3308	4.19606
ARHGEF6	8.43839	8.43522	8.28755	8.31003	8.0998	8.12915	8.42589	8.5101	8.3898	8.47866	8.22566	8.2891	8.29853	8.21574	8.41704	8.21502	8.34388	8.55327	8.43153	8.48005	8.05906	8.28725	8.35889	8.25455	8.47327	8.39099	8.42356	8.20235	8.38313	8.31184	8.34328	8.29284	8.23589	8.25548	8.29393	8.31213	7.95984	8.2175	8.3678	8.14457	8.45356	8.37206	8.13517	8.09988	8.47393	8.14587	8.33275	8.19528	8.32225
ARHGEF7	7.45183	7.31157	7.55383	7.40023	7.36897	7.35514	7.38684	7.48171	7.25889	7.45791	7.37424	7.31215	7.22765	7.32769	7.66088	7.40809	7.36672	7.3752	7.13347	7.53236	7.37725	7.53121	7.49195	7.26119	7.57546	7.22918	7.39567	7.32592	7.37996	7.23828	7.5031	7.28688	7.01203	6.81529	7.46055	7.50798	7.33034	7.38952	7.27565	7.32144	7.27447	7.36957	7.42113	7.42677	7.54864	7.43257	7.3206	7.61806	7.28381
ARHGEF9	6.03354	6.30528	6.00962	5.96577	5.99804	5.86559	5.92893	6.05978	6.0124	6.12989	5.91562	6.11638	5.79736	4.97957	5.96031	6.02436	5.83451	5.88717	6.38938	6.03954	5.98483	5.86616	5.88076	5.71997	6.12819	6.04855	6.19117	5.94696	5.00602	6.05738	5.44437	5.27545	5.7579	5.66356	5.46187	5.71976	5.44304	4.13343	5.4085	5.54406	5.38767	5.50171	5.98955	5.60464	5.70317	5.29751	5.84979	5.86916	5.51728
ARID1A	8.33354	8.11744	8.19836	8.34671	8.45134	8.40497	8.28691	8.33065	8.21788	8.3364	8.12658	8.45911	8.27155	8.40838	8.58185	8.45408	8.62358	8.57459	7.91604	8.47566	8.58204	8.68426	8.59061	7.78318	8.07251	7.91325	8.06389	8.05555	7.38754	7.39571	7.37815	7.41647	7.33437	7.32337	7.47884	7.52647	7.52405	7.51075	7.66138	7.15038	7.50502	7.61404	7.52559	7.61512	7.51861	7.80574	7.62849	7.6006	7.56797
ARID1B	7.43244	6.99441	7.55228	7.27858	7.37923	7.68496	7.43434	7.42336	7.25127	7.38717	7.27836	7.45911	7.22017	7.13465	7.73228	7.28552	7.67778	7.68673	7.34722	7.61458	7.57315	7.62373	7.5259	7.35862	7.48925	7.2603	7.38991	7.19452	6.7313	6.97683	7.24786	7.129	7.00825	7.07479	7.16563	7.18118	6.73318	7.11999	6.85372	6.74522	7.14571	7.03702	6.84618	6.71364	6.91433	6.88966	6.59762	6.83333	6.90554
ARID2	6.70419	5.86887	6.69306	6.67987	6.5565	6.70233	7.13151	6.85546	6.30571	6.38705	6.83708	6.87625	6.85025	6.45309	6.57265	6.26851	6.73882	6.61232	5.58288	6.97909	6.51538	6.9625	7.06245	5.692	5.76241	6.1503	6.17665	5.60349	4.82306	5.82593	5.68693	5.705	6.39595	6.41677	5.87562	6.16536	5.71966	6.08511	5.8512	5.27771	6.26978	5.60893	6.35071	5.6642	6.23173	6.45442	5.22005	6.2246	5.91306
ARID3A	6.39112	6.20865	5.85609	6.41645	6.58061	6.38288	6.1348	5.78945	6.37811	6.09837	6.32621	6.3512	6.64372	6.27953	6.8606	6.33677	6.5813	6.66896	5.7075	6.4493	6.17444	6.35424	6.89189	6.12334	6.26251	6.40898	6.47839	6.57175	6.44091	6.32049	6.45054	6.5546	6.35139	6.26643	6.39966	6.37094	6.46115	7.11749	6.82875	6.08444	6.15743	6.51782	6.79997	6.60285	5.85159	6.65428	6.60192	6.15683	6.57414
ARID3B	6.42635	6.28704	6.4395	6.22039	6.60775	6.38183	6.20291	6.33138	6.64721	6.48929	6.3428	6.28953	6.24278	6.37094	6.19253	6.34688	6.44721	6.40569	6.30063	6.6297	6.50611	6.21153	6.38074	6.32538	6.05213	6.37219	6.27777	6.29417	5.80321	6.05361	6.23408	6.34826	6.42672	5.05603	6.32694	6.07071	6.02995	6.05006	5.7539	6.35313	6.47585	6.1778	6.33956	6.16838	6.14486	5.8272	5.93156	6.27545	6.31677
ARID4A	6.89336	6.84032	7.02974	6.92055	7.20931	6.67671	6.98971	6.99233	6.92065	6.99898	7.08703	7.07385	6.82099	6.92553	6.84691	6.99364	6.71797	6.90165	6.55507	7.04689	6.83064	7.02268	7.17062	6.63425	6.97203	6.75442	6.87903	6.88894	6.75921	6.16212	6.46514	6.55022	6.47786	6.70177	6.8426	6.86245	6.37624	6.47008	6.41074	6.1788	6.61016	6.38278	6.49931	6.32022	6.5581	6.8058	6.41153	6.61862	6.26781
ARID4B	8.20905	8.19423	8.06638	8.05624	8.51327	7.80952	8.1398	8.20715	8.11053	8.1202	8.11487	8.03692	7.90028	8.00395	8.04895	8.11742	7.87663	7.91073	7.74848	8.12608	8.06049	8.02824	8.13684	8.09178	8.43555	8.23872	8.21282	8.34201	7.68269	7.84936	8.20495	7.56164	8.28026	8.0689	8.04138	8.09336	7.89464	7.66129	7.68712	7.97528	7.77167	7.65508	7.70942	7.82985	7.93374	7.80347	7.73465	7.96046	7.69841
ARID5A	6.39099	6.46927	6.15553	6.3156	6.69358	6.43545	6.3332	6.43263	6.57874	6.33056	6.48147	6.32605	6.22137	6.05642	6.36767	6.5398	6.17649	6.35669	6.23965	6.32301	6.31397	6.31602	6.27778	6.48896	6.22573	6.4268	6.17824	6.66077	6.01988	6.58185	6.23477	5.71969	5.954	6.26587	6.03266	6.18948	5.89822	5.96019	6.34373	6.07454	6.12777	6.13978	6.7003	6.14303	5.74081	5.87025	6.44968	6.32838	6.15445
ARID5B	7.65656	7.4569	7.72292	7.45352	8.03971	7.14867	7.6994	7.86732	7.44959	7.79629	7.54852	7.41357	7.00038	7.14228	7.7744	7.60271	7.47365	7.82387	7.24803	7.78929	7.42832	7.71763	7.42524	7.46824	7.71248	7.30184	7.62294	7.3542	7.09867	7.84769	7.80917	7.65907	8.14746	7.64448	7.81534	8.06742	7.82142	6.48114	7.58772	8.61102	8.24679	7.03805	7.78208	7.36025	8.08362	7.3964	7.72642	7.9414	7.557
ARIH1	6.26069	6.29722	6.42378	6.40798	6.20232	5.92809	6.29032	6.39254	6.38764	6.47626	6.52498	6.41378	6.44407	6.14769	5.96021	6.39268	6.24557	6.33553	6.43111	6.45389	6.25828	6.19824	6.3643	6.13674	6.21899	5.93087	6.04436	6.07426	6.2287	6.34981	6.23095	6.31251	6.07513	6.00353	6.37916	6.44193	6.4074	6.05644	5.90286	6.45318	6.21371	6.26249	6.50993	5.99552	6.22334	6.30219	6.15106	6.39706	6.08121
ARIH2	6.95609	7.23741	7.35766	7.01022	7.1116	7.14244	7.13676	7.25201	7.22066	7.36272	7.13429	7.38094	7.25611	7.02916	7.37224	7.07716	7.33792	7.41313	7.52308	6.88041	7.06057	7.32142	7.03234	7.17831	7.1437	7.12944	7.07674	7.55636	6.97613	7.3037	6.83084	6.86665	7.40238	7.61832	7.09173	6.96586	6.99271	6.9783	6.89367	6.97449	7.10844	6.78609	7.00747	7.24942	7.11425	6.85669	6.81803	7.15671	7.07755
ARIH2OS	4.84951	5.00503	5.3539	4.88842	1.76485	5.3654	5.5952	5.67893	5.22742	5.38772	5.00359	5.06555	5.00511	3.62929	5.22749	5.13905	4.41444	4.81976	4.99895	5.27845	2.33753	5.23912	5.1348	4.84615	5.33226	4.81273	5.16527	5.16628	4.93176	5.21623	4.64629	3.32212	4.92361	5.13408	4.71076	4.39728	4.6362	5.022	4.91534	4.68831	4.63711	4.85185	5.09649	4.3349	4.81077	4.84257	4.73349	4.01568	5.04045
ARL1	6.67566	6.73693	6.49298	6.25496	6.20317	6.36956	6.47944	6.59003	6.69728	6.67877	6.6165	6.62988	6.71171	6.82786	6.68423	6.43126	6.54667	6.52396	6.75311	6.65854	6.39556	6.501	6.43996	6.98412	6.62695	6.53426	6.50505	6.47086	6.5802	6.28538	6.47488	6.1054	6.34561	6.4636	6.32095	6.66724	6.8319	6.28595	6.23912	6.5236	6.6694	6.42483	6.49683	6.49676	6.37879	6.3368	6.30542	6.30655	6.33287
ARL10	6.29872	6.1796	6.10119	5.74165	6.10518	5.46707	6.23856	6.25359	5.87433	6.08044	5.92455	5.93918	5.40491	5.34077	5.97724	5.73062	5.72628	5.81556	5.79191	6.4066	6.11486	6.21478	6.136	5.38525	6.14706	5.81845	5.76024	5.5429	5.57899	5.57999	6.2834	6.19676	5.6654	5.1839	6.31018	6.33268	5.29694	5.0755	5.85339	6.35108	6.0476	5.75986	5.19926	5.74826	6.44579	5.66516	5.63985	6.08117	5.71252
ARL11	7.10333	7.19374	6.7832	7.5625	7.83252	7.54678	7.0147	7.15312	7.4884	7.10168	7.47115	7.195	7.45512	7.70549	7.36781	7.67934	6.79851	6.49547	7.30092	6.91407	7.52328	7.11689	7.23209	6.99866	7.07155	7.61352	7.59567	7.50079	6.67982	5.88349	6.68986	6.36252	7.31324	6.6667	6.81899	5.69589	6.54566	6.91154	6.93377	6.17868	6.31176	6.91052	6.34545	6.60871	6.13203	6.51162	6.27535	6.20743	6.08598
ARL13B	5.63727	5.09197	5.61344	5.46185	5.35123	5.42371	5.73139	5.20399	5.31265	5.57368	5.62165	5.51044	5.49645	5.66556	5.30196	5.64652	5.2224	5.00018	5.4913	5.59342	5.62951	5.27919	5.43949	5.48751	5.89292	5.65285	5.60029	5.39751	4.95984	4.40108	5.19919	5.18897	5.61751	5.33467	4.97977	4.3235	5.12095	5.07451	4.50322	5.28161	4.23679	5.38945	4.84952	5.31507	4.70891	5.18435	4.37303	5.01976	4.63685
ARL14	1.65303	3.61938	2.4445	1.89617	1.6228	1.94784	2.85078	0.680025	2.39012	1.96096	0.801196	1.21796	1.63372	2.32444	1.48843	1.78223	3.43319	1.27182	2.20602	3.88127	3.50027	1.77593	2.641	2.63964	3.21474	2.28205	3.08126	3.32309	3.86895	1.15938	4.01998	3.42516	3.40257	0.629357	3.13492	1.17774	1.77905	2.00099	2.72098	2.19505	0.964616	1.68129	0.739325	0.455105	2.33773	1.5817	1.43347	2.34488	3.73465
ARL14EP	6.97705	6.84563	6.95978	6.85368	6.83659	6.75593	6.6476	6.95543	6.83208	7.18609	6.84371	7.04839	6.81624	6.67137	6.96949	7.02895	7.0251	6.94025	6.88061	7.25954	6.81394	7.10649	7.21179	6.93573	7.38266	7.32556	7.24059	6.43822	6.85657	6.79956	7.06409	6.88846	6.72868	6.72055	6.91573	6.98466	6.76237	7.00462	6.83905	6.97562	6.96002	6.87697	6.60933	6.89608	6.90664	6.91272	6.84346	6.69252	6.75473
ARL15	7.06206	6.9611	6.93518	7.08107	6.92755	6.99968	6.92296	6.75633	7.00998	6.98522	7.15359	6.98784	7.1864	6.98431	6.89897	6.84523	7.15483	6.80816	6.8662	6.87878	6.9782	6.9736	7.09886	6.83304	6.69017	6.90919	7.12008	6.9678	6.99408	6.8668	6.77603	6.96239	7.39285	7.26007	6.90796	6.77276	6.59983	7.37444	6.97126	6.77962	6.90548	7.06708	6.93427	6.81882	6.55911	6.88617	6.79617	6.72153	7.03073
ARL16	6.14251	5.62061	6.65525	5.95328	6.19397	6.02483	6.32188	6.31785	6.15225	6.43571	6.14342	6.23364	6.2177	6.08005	6.46485	5.88073	6.29361	6.21791	6.2429	6.48196	6.22514	6.3252	6.36676	5.81374	6.05662	5.87393	6.13277	6.18776	5.69331	5.69013	6.44829	5.84008	5.85928	5.96274	5.71825	6.00547	6.23874	5.98669	5.5177	6.77938	5.61413	5.71952	5.26011	6.45421	5.65725	5.72693	6.13075	5.86072	5.50962
ARL2	6.59569	6.68696	6.77936	6.60515	6.24201	6.69982	6.66326	6.70139	6.51461	6.63867	6.52989	6.71787	6.75704	6.64274	6.55922	6.81158	6.58887	6.62592	6.91315	6.58358	6.7581	6.7571	6.62756	6.67715	6.86437	6.92798	6.73652	6.74387	6.97619	7.29596	7.11123	7.02388	6.97248	6.94619	6.9406	7.01205	7.2343	6.96232	7.08505	7.46627	6.9097	7.19957	6.88521	7.04258	7.33076	6.8842	7.13722	7.23571	7.13575
ARL2BP	7.62188	7.71943	7.50725	7.46802	7.18981	7.40606	7.49726	7.69492	7.68042	7.68656	7.52244	7.43914	7.51039	7.50128	7.24878	7.42314	7.51061	7.66293	7.80542	7.47946	7.56424	7.30757	7.40104	7.37736	7.4795	7.49806	7.41277	7.38915	7.80744	8.00768	7.70201	7.67108	7.45654	7.40397	7.48331	7.65894	7.52155	7.39245	7.53375	7.72325	7.61268	7.80677	7.5632	7.71216	7.76571	7.68765	7.60478	7.58648	7.71797
ARL3	6.46611	6.36247	6.21682	6.25824	6.33994	6.05714	6.26098	6.35278	6.36441	6.26906	6.41706	6.1937	6.3365	6.40081	6.43306	6.14149	6.21841	6.52326	6.58807	6.07692	6.37261	6.35429	6.2491	6.66188	6.31842	6.4549	6.46683	6.3487	7.01985	6.47141	6.73281	6.5511	6.65059	6.78445	6.39235	6.44045	6.56027	6.36269	6.70285	6.48671	6.56921	6.41532	6.84291	6.98292	6.68793	6.70777	6.63173	6.59129	6.20713
ARL4A	6.28478	6.52793	5.89888	5.73961	5.98062	8.11284	6.2041	6.26036	6.05051	6.3353	6.41226	6.14788	6.37985	7.82071	6.78856	7.63738	6.40167	6.63277	6.66839	6.31932	6.42752	6.13168	6.06279	6.57025	6.59178	6.41756	6.46738	6.60653	6.83789	7.53056	6.37854	6.17567	6.98868	7.14351	6.57619	6.57956	6.89635	8.28799	6.73251	7.18334	6.46042	7.07851	7.54066	7.51256	6.87888	8.19946	7.31261	7.62844	7.33279
ARL4C	9.05374	9.0528	9.09107	8.70519	8.86347	8.0928	8.96109	9.1345	8.91002	9.0753	8.92988	8.87979	8.48837	8.4573	8.38237	8.24417	8.94473	9.37099	9.262	8.9929	9.11583	9.06864	9.01401	8.89508	8.80361	8.65914	8.82268	8.79477	8.22676	9.2363	9.02868	8.89801	9.03592	8.99105	8.86677	9.03754	8.87584	8.21806	8.78533	9.32437	9.26894	8.90551	9.12883	8.74419	9.3021	8.19122	8.745	9.23174	9.32994
ARL4D	5.24456	5.54493	5.18932	5.05548	4.99867	5.01113	5.02213	5.30835	5.48032	4.93924	4.96401	5.39017	5.56063	5.50819	5.5921	5.45498	5.3631	5.77709	5.23024	5.78381	5.46478	5.54789	5.45452	5.53186	5.11671	5.61909	4.97055	5.67267	5.36727	5.4655	5.8418	5.29115	5.36149	5.25452	5.49184	5.4184	5.34325	5.47255	5.07823	5.51639	4.85474	5.42498	5.13216	5.57321	5.38507	5.22881	5.44488	5.11741	5.45177
ARL5B	6.94297	6.64023	6.8618	6.91928	7.09989	6.68612	6.90042	6.86939	6.84396	7.07389	6.83681	6.69101	6.68772	6.89647	6.78371	6.98153	6.82661	7.14524	6.78474	6.69811	7.16639	6.89158	7.03997	6.93867	6.82327	6.80044	6.89361	6.88412	6.43896	6.82669	6.964	6.91585	6.79154	7.11506	6.89344	7.09824	7.16384	6.67743	6.55774	7.21068	7.06302	6.74484	7.03692	6.99569	7.09952	6.9105	6.849	6.96083	6.8748
ARL5C	3.40349	4.99312	4.84731	5.61775	4.91458	4.09204	5.57681	5.35199	4.97828	5.40437	5.31922	5.64666	5.57105	5.92933	5.6029	5.28013	4.92166	5.31571	4.84558	4.26772	5.64097	5.61885	5.38438	5.07091	4.89092	5.43452	5.07666	5.19611	3.24787	5.31659	4.87182	4.09512	5.2016	5.61684	4.78349	3.12079	4.93526	5.24499	4.89867	5.51972	4.92448	5.26153	4.65501	5.32474	4.65076	3.40581	5.02422	2.79524	4.86893
ARL6	4.98095	5.09977	4.64341	4.65339	4.86246	4.33251	5.14896	5.12398	4.93992	4.94179	5.13534	4.63755	4.67181	4.36534	5.08341	4.58744	4.56396	4.4308	4.72669	5.09512	4.72059	4.98766	4.8963	4.67802	4.74687	4.64145	4.7612	4.72486	3.69258	4.28731	4.46659	4.34484	4.76957	4.46659	4.69334	3.33247	3.93376	4.07768	4.44218	4.2982	4.75912	2.70136	4.05742	3.91572	4.34755	4.19971	4.2854	1.77729	4.50648
ARL6IP1	8.29787	8.23268	8.24584	8.01419	8.01112	8.1864	8.17023	8.22958	8.19217	8.22826	8.22112	8.13339	8.11941	8.33735	8.16411	8.18023	8.08258	8.13916	8.52529	8.0988	8.184	8.13669	8.1794	8.48618	8.31941	8.30844	8.23522	8.27249	8.25627	8.11315	8.22475	7.94408	8.35462	8.32078	8.12422	8.321	8.28458	8.08547	8.24954	8.29649	8.27564	8.17613	8.51422	8.44533	8.21739	8.0834	8.24845	8.28969	8.27553
ARL6IP4	7.74265	8.05175	7.83517	7.64005	7.39143	7.82818	7.68363	7.67621	7.86527	7.78431	7.7141	7.74629	7.86045	7.55257	8.03285	7.68773	7.59538	7.61153	7.61609	7.39508	7.85992	7.66643	7.51304	7.68906	7.86238	7.89718	7.88787	7.88523	8.2416	8.18242	7.89211	8.05482	7.8223	7.66783	7.95877	7.76024	7.97682	8.25734	8.21102	8.14155	8.06665	8.29268	8.14246	8.0256	8.07572	8.08972	8.30515	8.18762	8.20141
ARL6IP5	9.49376	9.60999	9.46304	9.41909	9.45809	9.64843	9.40253	9.45393	9.54769	9.49252	9.566	9.31542	9.51282	9.5273	9.62202	9.43412	9.61207	9.43096	9.71506	9.45036	9.42006	9.50349	9.37011	9.53271	9.54345	9.62419	9.513	9.51616	9.71425	9.72319	9.74492	9.66473	9.81701	9.6303	9.58443	9.49874	9.49435	10.003	9.81451	9.71694	9.86736	9.93439	9.28812	9.52824	9.60967	9.50964	9.5761	9.70566	9.88499
ARL6IP6	7.84601	7.78801	7.69305	7.61577	7.89574	7.56041	7.64423	7.6432	7.67707	7.71179	7.54527	7.47446	7.4858	7.70919	7.80673	7.41077	7.75091	7.78047	7.91192	7.54497	7.89815	7.54093	7.66649	7.95952	7.72687	7.66024	8.02769	7.84514	7.19113	7.16823	7.25754	7.11232	7.9445	7.89855	7.30001	6.96951	7.15212	7.61047	7.10692	7.4882	7.44623	7.15047	7.27109	7.24224	7.13704	7.52785	6.9814	7.41043	7.13831
ARL8A	6.29973	6.53228	6.16164	6.36133	6.67335	6.71514	6.21427	5.90797	6.23377	6.25589	6.35721	6.23078	6.40771	6.45773	6.69985	6.58175	6.58756	6.26269	6.40107	5.83486	6.64555	6.03173	6.29531	6.33883	6.28016	6.51658	6.23502	6.59741	6.76396	6.1609	6.5801	6.16357	6.48736	6.6737	6.27706	6.37127	5.97229	6.52339	6.05448	6.02386	6.61633	6.39436	6.94271	6.54277	6.29997	6.80154	6.50858	6.62594	6.5442
ARL8B	8.40352	8.29745	8.14379	8.32441	7.88823	8.46103	8.22904	8.25322	8.43769	8.40433	8.31971	8.22585	8.33735	8.47626	8.34849	8.25012	8.41042	8.12685	8.32631	8.16315	8.25285	8.32447	8.29555	8.16683	8.38019	8.44378	8.44199	8.37151	8.55802	8.25184	8.47481	8.61475	8.57531	7.93568	8.30402	8.22893	8.33846	8.65445	8.45352	7.7389	8.39215	8.71174	8.24161	8.48085	8.37161	8.59244	8.51038	8.47331	8.54251
ARL9	4.32036	3.06362	4.77872	3.367	3.15514	5.08337	3.06648	3.3295	4.69331	2.77622	2.8178	4.80875	3.03422	3.2347	5.2858	3.19321	3.13044	3.91988	4.38303	3.28281	3.31083	3.24553	3.61069	3.23607	2.93183	3.37711	3.33052	3.10601	2.8494	3.52688	3.00248	3.18707	2.68922	3.06309	4.1817	4.31097	3.83659	3.31127	2.81182	4.61761	2.405	4.46523	3.97679	2.6001	4.11348	2.57406	2.85856	2.36812	3.49616
ARMC1	7.60897	7.69455	7.70927	7.44795	7.59389	7.40578	7.57409	7.66897	7.48729	7.60816	7.57055	7.58672	7.37648	7.30927	7.73963	7.47341	7.54157	7.28834	7.45782	7.58857	7.61048	7.68667	7.81799	7.40238	7.50099	7.74817	7.67965	7.56068	7.19884	7.31268	7.54767	7.30527	7.39608	7.26271	7.28145	7.43353	7.50686	7.21812	7.10424	7.57932	7.81309	7.32156	7.53084	7.38222	7.55997	7.47502	7.58837	7.3715	7.33849
ARMC10	6.83889	7.03789	6.9352	6.78828	6.46158	6.74139	6.83906	6.8256	7.02536	6.94456	6.70318	7.0313	6.9598	6.7051	6.47114	6.69949	6.98633	6.73555	7.21807	6.86907	6.70591	6.6166	6.76415	6.93364	7.05352	7.02078	6.91893	6.72784	7.25674	6.96177	6.93357	7.00509	6.73961	6.63161	7.09553	7.01788	7.16598	7.2268	7.11396	7.14169	6.95709	7.00613	6.95888	7.14541	6.98957	7.17821	7.21653	7.05208	7.13043
ARMC12	4.7294	5.00346	5.00466	4.63236	4.49388	5.31524	4.46547	4.84238	4.79089	4.96333	4.32568	4.59752	4.51413	4.93316	4.78165	4.09797	4.84506	3.63141	5.09076	4.84229	4.8692	5.37299	4.75442	4.45279	4.6232	4.83515	4.96057	4.21113	3.0228	4.02389	4.77151	4.79668	4.55476	4.93028	2.31663	4.89637	4.97673	4.76863	4.87713	4.75749	4.727	4.58095	4.49133	5.06627	4.49561	2.64567	4.4465	4.6112	4.56777
ARMC2	4.68297	4.49053	4.36482	4.6872	5.12174	3.68102	3.80893	2.63582	4.44005	4.22326	3.47685	4.29618	4.61758	4.26237	2.20552	3.15141	4.96728	4.76339	4.57721	4.99058	4.74224	5.01232	4.68289	4.30941	3.23496	4.51531	4.00593	3.81859	4.58503	4.00168	4.75861	4.35191	3.78406	4.69864	4.49279	4.59539	4.49821	4.06733	3.69454	4.34279	4.93201	4.25903	4.39775	2.81176	2.53562	4.2236	4.13695	4.75585	3.65767
ARMC3	4.0622	4.12015	2.9532	3.2188	3.02077	4.42627	2.83609	2.47665	2.55208	2.92115	3.58365	3.38705	3.52245	3.33378	1.72051	4.2267	2.39464	2.90393	3.66946	4.40469	2.19953	2.43682	4.25494	4.08047	3.66685	3.85096	4.12882	3.72243	2.58304	4.40321	1.69829	3.90382	1.719	3.79607	3.404	3.36077	4.04884	1.74073	4.27868	3.86014	3.56688	2.45779	3.37835	2.66478	2.18854	2.73442	4.27506	2.8457	3.02493
ARMC4	5.06072	5.2513	5.11204	5.27209	5.6123	5.28538	5.41883	4.56727	4.74415	5.05784	5.41823	5.06418	5.68337	4.8388	4.45188	5.55126	5.0808	5.54421	5.38564	5.76247	5.7917	4.66457	5.20653	5.2553	4.99898	5.53289	5.5577	5.39993	4.5597	5.11254	4.96774	4.42666	5.28476	5.27322	5.24056	5.24125	5.12042	5.0391	4.55121	5.24614	4.73495	4.85335	5.1039	4.84204	5.45951	4.84787	4.76739	4.74576	5.24324
ARMC5	5.46158	5.32058	5.28412	5.52564	5.0701	4.37754	5.5625	5.65595	5.6619	5.18895	4.87242	5.37638	5.15062	5.14275	5.45027	5.47545	5.35838	5.54586	5.73312	5.37952	4.7457	5.67114	4.91101	5.56782	5.14193	5.33955	5.5433	5.42043	5.89051	6.1451	5.52728	5.12474	5.6158	5.63869	5.72717	5.9482	5.81655	5.46124	5.50501	5.31283	5.24236	5.90009	6.00602	5.99229	5.90263	5.43082	5.88272	5.53588	5.71629
ARMC6	5.9239	5.79025	5.78026	5.9935	5.5787	5.6453	5.72636	5.64322	5.91592	5.76326	5.69184	5.79719	5.71601	5.96531	5.92879	5.8562	6.04938	5.5731	5.89909	5.87738	5.86477	6.17299	5.59021	6.16313	5.77987	6.09535	5.83982	5.83772	6.16192	5.97854	6.03834	6.1449	5.92829	6.35875	5.90126	5.78572	5.88487	5.65534	6.22362	6.04956	5.96034	5.95821	6.06004	6.3448	5.98226	5.92424	6.01291	6.21531	6.22236
ARMC7	6.36037	6.35887	5.82798	6.40347	6.2824	6.29692	6.05636	6.30449	6.36141	6.24706	6.19413	6.22038	6.21665	6.16159	5.19882	6.21053	6.11214	6.02317	5.7874	5.88732	6.16976	5.96591	6.10535	6.38011	5.86362	6.41957	6.14112	6.22022	6.6432	6.49471	6.41987	6.08966	6.09132	5.83689	6.34162	6.1455	6.32498	6.25429	6.59199	5.87515	6.07097	6.3335	6.36698	6.4369	6.12995	6.19073	6.37491	6.45392	6.43441
ARMC8	5.7602	5.71904	6.0401	5.72335	5.50247	5.66991	5.98819	5.87487	5.60687	5.90612	5.77779	6.36159	5.78353	5.58909	5.66903	5.54672	5.8693	6.37862	6.00205	5.90191	5.53374	6.0036	5.56759	5.85825	5.99906	5.82952	6.01755	5.97228	5.11916	5.62901	5.36733	5.24742	5.73024	5.85813	5.23926	4.61516	4.96413	5.80695	5.52921	5.52933	5.18259	5.3768	5.12865	5.0523	5.37031	5.33427	5.17467	5.5596	5.24673
ARMC9	2.82012	2.99178	2.43149	3.67296	1.56402	3.28113	3.37006	3.88623	3.75367	2.09111	2.15157	2.7263	1.24125	1.88146	0.720023	2.06344	2.16571	3.27034	0.612888	3.16644	1.86169	1.77967	3.52152	3.70438	3.37953	1.74709	1.89075	1.66398	3.95712	2.0963	2.2514	3.27224	3.02493	2.81424	3.6429	4.35282	3.35628	3.13382	2.26588	3.65868	3.71162	3.62183	3.98968	3.85094	2.93554	1.85843	3.24773	0.86646	3.9538
ARMCX1	5.59576	5.31653	4.78512	5.8063	4.94621	5.07019	5.63452	5.24544	5.29741	5.41705	5.6075	5.30558	5.95008	5.54465	5.23611	5.29095	5.56993	5.18927	5.81095	5.50005	5.11115	4.89824	5.52933	5.43133	5.62003	5.55068	5.67018	5.58329	5.02464	4.12327	5.36119	5.07264	5.40069	4.86697	4.71863	5.00956	4.75192	4.9605	4.74544	4.88573	4.42627	5.15679	3.86007	4.54359	4.75035	4.68795	5.07053	4.69802	5.13324
ARMCX2	5.56015	5.51577	5.87255	5.40526	5.7718	5.47165	5.61791	5.6437	5.41871	5.98072	5.38279	5.58839	5.40217	5.18644	5.81236	5.85242	5.44301	5.25031	5.67274	5.61588	5.4652	5.57964	5.55156	5.62422	5.35264	5.50096	5.46281	5.41862	5.08593	5.50457	5.89261	5.17875	4.97842	5.22856	5.76863	6.00891	5.28554	4.83846	4.73165	5.78361	5.02961	5.16718	4.7252	4.5579	5.39564	5.10406	5.28222	5.45914	5.29643
ARMCX3	7.35064	7.49619	7.38059	7.32599	7.22035	7.85639	7.23422	7.2577	7.40885	7.34168	7.44735	7.29536	7.60719	7.42532	7.4215	7.39155	7.2688	7.07003	7.08566	7.22171	7.29955	7.26174	7.20552	7.65675	7.18285	7.15016	7.22237	7.02097	7.01794	7.22293	7.08192	7.29391	7.59489	7.37751	7.02532	7.33696	7.63593	7.37726	6.97496	7.23364	7.65097	7.08613	7.42819	7.099	6.88229	6.93789	7.01919	7.02973	7.07867
ARMCX4	4.65386	5.18444	5.17268	4.85912	4.59805	5.22204	4.90955	4.56715	4.7947	4.68212	4.75274	4.89167	4.95514	4.80974	4.61026	4.89487	5.29296	5.00953	3.46356	4.91611	5.54828	5.04595	5.34165	4.78775	4.28964	4.71693	5.11489	4.90632	5.02173	4.33119	4.5566	5.09419	4.78641	5.3376	4.35693	3.4042	5.45819	4.64446	5.26767	4.2698	4.89181	4.15974	4.70116	3.76537	5.13309	4.6574	4.39789	3.9795	4.98169
ARMCX5	6.2671	6.26028	6.28315	6.18981	5.69318	6.11979	6.43079	6.38473	6.30482	6.39725	6.14727	6.22486	6.12851	6.07338	6.39592	6.22569	6.12656	6.21536	6.22087	6.32871	6.28572	6.17181	6.37654	6.18805	6.22864	6.45553	6.32395	6.27406	6.13583	6.02842	6.01041	6.39386	6.07423	6.0364	6.0482	6.24246	6.07782	5.79417	6.07478	5.91901	6.33006	6.21533	6.2349	6.38475	6.36938	6.36271	6.22002	6.16926	6.06576
ARMCX6	7.82282	7.9574	7.94657	7.58054	7.5359	8.00983	7.60889	7.74564	7.79874	7.95793	7.78712	7.60268	8.09281	7.68619	7.80135	7.66089	7.67756	7.70042	7.80457	7.59446	7.62782	7.69197	7.62081	8.00142	7.87581	7.72099	7.82911	7.68403	7.90113	8.04253	7.86974	8.12138	7.85064	7.98143	8.03616	7.93818	8.10707	8.30897	7.78761	8.09364	7.9154	7.79508	7.85205	7.75112	7.98549	7.57218	7.99401	7.83781	8.1875
ARNT	6.51235	6.28456	6.43095	6.38984	6.33151	6.70631	6.34487	6.05537	6.47967	5.94328	6.10333	6.33802	6.47044	6.61815	6.62015	6.22179	6.34113	6.38277	6.5501	6.19068	6.2412	6.29297	6.1285	6.04926	6.51078	6.39798	6.19761	6.45814	7.21986	6.75669	6.5617	6.84974	6.47939	6.53613	6.46894	5.92964	6.24938	6.88166	6.95366	6.30443	6.19271	6.9094	6.58207	7.03271	6.46218	6.87214	6.77354	6.4521	6.65239
ARNT2	3.74707	2.12753	1.35116	2.71585	2.04677	1.7665	4.02082	2.38114	2.21662	3.84502	3.59296	1.63471	2.68508	2.07387	3.42048	1.97114	2.16792	2.03326	2.67363	2.20945	2.10638	2.62064	2.39045	2.48508	3.4667	3.87833	1.96782	2.43354	3.84478	2.82158	2.31315	1.87962	2.92307	2.39495	2.70082	2.03391	2.04902	2.14208	2.72736	2.84212	2.37053	3.78938	2.32624	2.07115	2.45206	3.44974	3.9569	1.36616	1.96902
ARNTL	7.42375	7.08444	7.17877	7.44783	7.12697	7.0363	7.09802	7.34752	7.14807	7.34123	7.2769	7.07984	7.19493	7.19629	6.80895	7.07334	7.02909	7.10292	6.83616	7.21383	7.22523	7.09713	7.30224	6.87271	6.87625	7.02215	7.11906	6.74113	7.38521	7.02298	7.2387	7.28516	6.86352	6.9905	7.17143	7.06712	6.94032	7.20458	7.26656	6.86081	7.49639	7.16758	7.12247	7.21434	7.15824	7.16789	7.42779	7.45639	7.28111
[truncated: 18,277 more rows]
[truncated: 32 more columns]

## Sheet: Genes
UP	DOWN	DEGs	Greenyellow	Pink	WGCNA	Common genes	IRGs	IR-DEGs	LASSO	RF	SVM-RFE	Hub genes
[truncated: 1,793 more rows]

[truncated: 5 more sheets: IR-DEGs expression matrix, RF, hub genes expression matrix, Group, immune infiltration]
